# Supplementary material for: Identifying Platelet Lipidomic Networks and Evaluating Machine-Learning Models to Identify Distinctive Features Between Chronic and Acute Coronary Syndrome
Source: Cells. 2026 Jun 30;15(13):1190. doi: 10.3390/cells15131190 (PMC13359697; doi:10.3390/cells15131190)
Supplement: Supplementary file 1 [file cells-15-01190-s001.zip]

Archive with 9 entries (9 files):
- Kanpa_2026_Supplemental_Figure S1.png
- Kanpa_2026_Supplemental_Figure S2.png
- Kanpa_2026_Supplemental_Figure S3.png
- Kanpa_2026_Supplemental_Figure S4.png
- Kanpa_2026_Supplemental_Figure S5.png
- Kanpa_2026_Supplemental_Table S2.xlsx
- Kanpa_2026_Supplemental_Table S3.xlsx
- Kanpa_2026_Supplemental_Table S4.xlsx
- Kanpa_2026_Supplemental_Table_S1.xlsx
