# Supplementary material for: Identifying Platelet Lipidomic Networks and Evaluating Machine-Learning Models to Identify Distinctive Features Between Chronic and Acute Coronary Syndrome
Source: Cells. 2026 Jun 30;15(13):1190. doi: 10.3390/cells15131190 (PMC13359697; doi:10.3390/cells15131190)
Supplement: Supplementary file 1 [file cells-15-01190-s001.zip › Kanpa_2026_Supplemental_Table S2.xlsx]

## Sheet: Lipid_differential_correlations
f1	f2	r_ACS	r_CCS	z	p_value	q_value	reject_q	delta_r	neglog10q	neglog10q_plot	pair_label
UK1572	PE(P-16:0/14-HAdA)	-0.875439	0.0602152	-4.97541	6.51e-07	0.00730052	TRUE	-0.935654	2.13665	2.13665	UK1572 | PE(P-16:0/14-HAdA)
UK1629	UK1630	0.992982	0.999546	-4.81661	1.46e-06	0.0130979	TRUE	-0.00656382	1.8828	1.8828	UK1629 | UK1630
UK1572	UK555	-0.85614	0.0567151	-4.69188	2.71e-06	0.0175363	TRUE	-0.912855	1.75606	1.75606	UK1572 | UK555
UK2123	UK2124	0.984211	0.998898	-4.68963	2.74e-06	0.0175363	TRUE	-0.0146876	1.75606	1.75606	UK2123 | UK2124
UK2664	UK36	0.92807	0.321623	4.60528	4.12e-06	0.0230927	TRUE	0.606447	1.63652	1.63652	UK2664 | UK36
UK639	UK826	0.540351	0.956119	-4.54601	5.47e-06	0.0272455	TRUE	-0.415768	1.56471	1.56471	UK639 | UK826
PC 16:0-8:0	UK678	0.764912	-0.261862	4.48309	7.36e-06	0.0329966	TRUE	1.02677	1.48153	1.48153	PC 16:0-8:0 | UK678
UK1679	13-HODE	-0.773684	0.23587	-4.46124	8.15e-06	0.0332237	TRUE	-1.00955	1.47855	1.47855	UK1679 | 13-HODE
UK169	UK2615	-0.794737	0.16833	-4.40598	1.05e-05	0.0393578	TRUE	-0.963067	1.40497	1.40497	UK169 | UK2615
UK1159	UK1415	0.992982	0.921895	4.29662	1.73e-05	0.0598309	FALSE	0.0710872	1.22307	1.22307	UK1159 | UK1415
UK2802	UK826	0.414035	0.92896	-4.252	2.12e-05	0.0678752	FALSE	-0.514925	1.16829	1.16829	UK2802 | UK826
PE(P-16:0/14-HDPA-n3)	UK2802	0.431579	0.928831	-4.17362	3e-05	0.0847861	FALSE	-0.497252	1.07168	1.07168	PE(P-16:0/14-HDPA-n3) | UK2802
PC 18:0	PC 10:0-20:4	0.947368	0.54978	4.1716	3.02e-05	0.0847861	FALSE	0.397589	1.07168	1.07168	PC 18:0 | PC 10:0-20:4
PI(18:0/12-HETE)	UK826	0.621053	0.956508	-4.13315	3.58e-05	0.0944038	FALSE	-0.335455	1.02501	1.02501	PI(18:0/12-HETE) | UK826
UK2802	UK557	0.207018	0.879959	-4.09479	4.23e-05	0.105286	FALSE	-0.672941	0.977628	0.977628	UK2802 | UK557
UK2802	UK2539	0.433333	0.924358	-4.0549	5.02e-05	0.110199	FALSE	-0.491025	0.957821	0.957821	UK2802 | UK2539
UK4	PC 16:0-8:0	0.615789	-0.408737	4.04827	5.16e-05	0.110199	FALSE	1.02453	0.957821	0.957821	UK4 | PC 16:0-8:0
UK678	PE 16:0p/14-HDOHE	0.67193	-0.314882	4.00583	6.18e-05	0.125989	FALSE	0.986812	0.899666	0.899666	UK678 | PE 16:0p/14-HDOHE
UK1572	UK606	-0.763158	0.11868	-3.94529	7.97e-05	0.155425	FALSE	-0.881838	0.80848	0.80848	UK1572 | UK606
PC 16:0-8:0	UK944	0.735088	-0.178053	3.9337	8.36e-05	0.156318	FALSE	0.913141	0.805991	0.805991	PC 16:0-8:0 | UK944
UK1634	UK1629	0.964912	0.996111	-3.89169	9.95e-05	0.177207	FALSE	-0.0311987	0.75152	0.75152	UK1634 | UK1629
FA 8:0	UK1358	-0.8	0.00693544	-3.88406	0.000102729	0.177207	FALSE	-0.806935	0.75152	0.75152	FA 8:0 | UK1358
UK1625	UK555	-0.803509	-0.00615763	-3.87257	0.000107695	0.178893	FALSE	-0.797351	0.747407	0.747407	UK1625 | UK555
UK1572	13-HODE	-0.738596	0.145774	-3.8442	0.000120946	0.193729	FALSE	-0.88437	0.712805	0.712805	UK1572 | 13-HODE
UK1572	PI(18:0/12-HETE)	-0.754386	0.107337	-3.83227	0.000126964	0.196129	FALSE	-0.861723	0.707459	0.707459	UK1572 | PI(18:0/12-HETE)
UK1487	UK1298	-0.692982	0.23062	-3.82421	0.00013119	0.196129	FALSE	-0.923602	0.707459	0.707459	UK1487 | UK1298
UK1679	UK826	-0.780702	0.0348068	-3.80128	0.000143952	0.208267	FALSE	-0.815509	0.68138	0.68138	UK1679 | UK826
UK1625	13-HODE	-0.778947	0.0289733	-3.76503	0.000166527	0.233399	FALSE	-0.807921	0.631902	0.631902	UK1625 | 13-HODE
UK1579	UK1679	-0.475439	0.497861	-3.73644	0.000186641	0.253662	FALSE	-0.9733	0.595745	0.595745	UK1579 | UK1679
UK1572	UK2531	-0.752632	0.0765491	-3.70892	0.000208149	0.271627	FALSE	-0.829181	0.566027	0.566027	UK1572 | UK2531
UK1572	UK99324	-0.714035	0.157376	-3.70318	0.000212916	0.271627	FALSE	-0.871411	0.566027	0.566027	UK1572 | UK99324
PI(18:1/12-HETE)	UK826	0.657895	0.950933	-3.69716	0.000218028	0.271627	FALSE	-0.293039	0.566027	0.566027	PI(18:1/12-HETE) | UK826
UK1634	UK1298	-0.682456	0.209295	-3.67531	0.000237562	0.284027	FALSE	-0.891751	0.546641	0.546641	UK1634 | UK1298
PC 10:0-20:4	PC 24:0	0.929825	0.546992	3.66436	0.000247961	0.284027	FALSE	0.382832	0.546641	0.546641	PC 10:0-20:4 | PC 24:0
UK113	UK432	0.582456	-0.358698	3.65926	0.000252943	0.284027	FALSE	0.941155	0.546641	0.546641	UK113 | UK432
UK1625	PE(P-16:0/14-HDPA-n3)	-0.778947	-0.00123153	-3.65889	0.000253313	0.284027	FALSE	-0.777716	0.546641	0.546641	UK1625 | PE(P-16:0/14-HDPA-n3)
UK429	UK2936	0.666667	-0.229258	3.64718	0.000265129	0.290026	FALSE	0.895925	0.537564	0.537564	UK429 | UK2936
UK1289	UK2615	-0.731579	0.0975499	-3.61856	0.00029625	0.314473	FALSE	-0.829129	0.502417	0.502417	UK1289 | UK2615
UK49	UK1649	0.721053	-0.118291	3.61401	0.000301501	0.314473	FALSE	0.839344	0.502417	0.502417	UK49 | UK1649
UK49	UK1648	0.721053	-0.113236	3.596	0.000323143	0.316415	FALSE	0.834288	0.499743	0.499743	UK49 | UK1648
UK1680	UK2531	-0.826316	-0.151932	-3.59507	0.000324305	0.316415	FALSE	-0.674384	0.499743	0.499743	UK1680 | UK2531
UK1572	OxPC 18:0-20:4+1O	-0.747368	0.0551594	-3.59117	0.000329193	0.316415	FALSE	-0.802528	0.499743	0.499743	UK1572 | OxPC 18:0-20:4+1O
UK1745	TG 14:0-16:0-18:3	0.685965	-0.175201	3.5741	0.000351441	0.316415	FALSE	0.861166	0.499743	0.499743	UK1745 | TG 14:0-16:0-18:3
UK192	UK315	0.807018	0.100985	3.57327	0.000352553	0.316415	FALSE	0.706032	0.499743	0.499743	UK192 | UK315
UK669	UK52	-0.678947	0.187192	-3.57151	0.000354936	0.316415	FALSE	-0.866139	0.499743	0.499743	UK669 | UK52
UK414	UK2615	-0.685965	0.173969	-3.56963	0.000357482	0.316415	FALSE	-0.859934	0.499743	0.499743	UK414 | UK2615
UK826	UK606	0.619298	0.939396	-3.54493	0.000392725	0.325268	FALSE	-0.320098	0.487758	0.487758	UK826 | UK606
UK1625	UK2531	-0.787719	-0.0569095	-3.54283	0.000395859	0.325268	FALSE	-0.73081	0.487758	0.487758	UK1625 | UK2531
UK1625	UK2615	-0.759649	0.012056	-3.53938	0.000401062	0.325268	FALSE	-0.771705	0.487758	0.487758	UK1625 | UK2615
UK161	UK338	-0.549123	0.370819	-3.53607	0.000406132	0.325268	FALSE	-0.919942	0.487758	0.487758	UK161 | UK338
PE(P-16:0/14-HDPA-n3)	UK1289	-0.747368	0.0298159	-3.50197	0.000461834	0.357125	FALSE	-0.777184	0.44718	0.44718	PE(P-16:0/14-HDPA-n3) | UK1289
UK205	TG 52:5	-0.561404	0.344892	-3.49397	0.000475893	0.359391	FALSE	-0.906296	0.444433	0.444433	UK205 | TG 52:5
UK547	UK1569	-0.707018	0.112069	-3.49124	0.000480791	0.359391	FALSE	-0.819087	0.444433	0.444433	UK547 | UK1569
UK944	UK2184	0.615789	-0.266528	3.48274	0.000496319	0.363282	FALSE	0.882318	0.439757	0.439757	UK944 | UK2184
UK348	PC 18:0	-0.698246	0.122958	-3.46916	0.000522093	0.363282	FALSE	-0.821204	0.439757	0.439757	UK348 | PC 18:0
UK2177	PI(18:1/12-HETE)	0.721053	-0.0771973	3.46822	0.00052392	0.363282	FALSE	0.79825	0.439757	0.439757	UK2177 | PI(18:1/12-HETE)
UK2802	OxPC 18:0-20:4+1O	0.55614	0.923775	-3.46739	0.000525537	0.363282	FALSE	-0.367635	0.439757	0.439757	UK2802 | OxPC 18:0-20:4+1O
UK2802	OxPC 38:4+1O	0.407018	0.889357	-3.4669	0.000526495	0.363282	FALSE	-0.482339	0.439757	0.439757	UK2802 | OxPC 38:4+1O
UK2802	UK2531	0.454386	0.900635	-3.4618	0.000536569	0.364623	FALSE	-0.446249	0.438156	0.438156	UK2802 | UK2531
UK356	13-HODE	-0.714035	0.0818641	-3.4339	0.00059497	0.381636	FALSE	-0.795899	0.418351	0.418351	UK356 | 13-HODE
UK1277	UK2615	-0.729825	0.0474462	-3.42834	0.000607288	0.381636	FALSE	-0.777271	0.418351	0.418351	UK1277 | UK2615
PC 18:0	PC 24:0	0.889474	0.417034	3.42648	0.000611466	0.381636	FALSE	0.47244	0.418351	0.418351	PC 18:0 | PC 24:0
UK192	PE 16:0p/14-HDOHE	0.812281	0.158219	3.42238	0.000620757	0.381636	FALSE	0.654062	0.418351	0.418351	UK192 | PE 16:0p/14-HDOHE
UK169	PE(P-16:0/14-HDPA-n3)	-0.710526	0.0821234	-3.40979	0.000650124	0.381636	FALSE	-0.79265	0.418351	0.418351	UK169 | PE(P-16:0/14-HDPA-n3)
UK198	UK2668	-0.754386	-0.0155561	-3.39906	0.000676187	0.381636	FALSE	-0.73883	0.418351	0.418351	UK198 | UK2668
UK1572	UK2615	-0.678947	0.139227	-3.39834	0.000677951	0.381636	FALSE	-0.818175	0.418351	0.418351	UK1572 | UK2615
UK1649	UK1298	-0.633333	0.216619	-3.39754	0.000679936	0.381636	FALSE	-0.849952	0.418351	0.418351	UK1649 | UK1298
UK971	UK2175	0.712281	-0.0741509	3.39409	0.000688571	0.381636	FALSE	0.786432	0.418351	0.418351	UK971 | UK2175
UK509	UK429	-0.275439	0.592753	-3.38901	0.000701451	0.381636	FALSE	-0.868192	0.418351	0.418351	UK509 | UK429
UK374	UK1289	-0.749123	-0.00674099	-3.38751	0.000705306	0.381636	FALSE	-0.742382	0.418351	0.418351	UK374 | UK1289
UK1648	UK1298	-0.633333	0.213119	-3.38465	0.000712685	0.381636	FALSE	-0.846452	0.418351	0.418351	UK1648 | UK1298
PC 24:0	UK1267	0.714035	-0.0668265	3.38077	0.000722825	0.381636	FALSE	0.780862	0.418351	0.418351	PC 24:0 | UK1267
UK2419	UK2531	0.498246	0.906663	-3.3779	0.000730407	0.381636	FALSE	-0.408418	0.418351	0.418351	UK2419 | UK2531
PE(P-16:0/14-HDPA-n3)	UK826	0.685965	0.946915	-3.37537	0.000737171	0.381636	FALSE	-0.26095	0.418351	0.418351	PE(P-16:0/14-HDPA-n3) | UK826
UK161	UK205	-0.635088	0.206313	-3.36995	0.000751811	0.381636	FALSE	-0.841401	0.418351	0.418351	UK161 | UK205
UK826	UK2439	0.324561	0.860449	-3.36685	0.000760314	0.381636	FALSE	-0.535887	0.418351	0.418351	UK826 | UK2439
UK1272	UK2175	0.715789	-0.0585948	3.36434	0.000767258	0.381636	FALSE	0.774384	0.418351	0.418351	UK1272 | UK2175
UK1184	UK1292	0.622807	-0.222971	3.35992	0.000779659	0.381636	FALSE	0.845778	0.418351	0.418351	UK1184 | UK1292
UK1679	UK555	-0.731579	0.024112	-3.35948	0.000780906	0.381636	FALSE	-0.755691	0.418351	0.418351	UK1679 | UK555
UK169	UK2531	-0.710526	0.0673451	-3.35758	0.000786281	0.381636	FALSE	-0.777871	0.418351	0.418351	UK169 | UK2531
UK414	PE(P-16:0/14-HDPA-n3)	-0.7	0.0878273	-3.35639	0.000789669	0.381636	FALSE	-0.787827	0.418351	0.418351	UK414 | PE(P-16:0/14-HDPA-n3)
UK432	UK348	0.549123	-0.324994	3.35284	0.000799862	0.381636	FALSE	0.874116	0.418351	0.418351	UK432 | UK348
UK2184	UK1332	0.642105	-0.188813	3.3476	0.000815138	0.384831	FALSE	0.830918	0.41473	0.41473	UK2184 | UK1332
UK52	UK697	-0.624561	0.215712	-3.34321	0.00082815	0.386901	FALSE	-0.840273	0.4124	0.4124	UK52 | UK697
UK1632	UK1298	-0.631579	0.203785	-3.3401	0.000837488	0.38723	FALSE	-0.835364	0.412031	0.412031	UK1632 | UK1298
UK1630	UK1298	-0.629825	0.205406	-3.3358	0.000850528	0.388345	FALSE	-0.83523	0.410782	0.410782	UK1630 | UK1298
UK99324	UK557	0.180702	0.811317	-3.33112	0.000864962	0.388345	FALSE	-0.630615	0.410782	0.410782	UK99324 | UK557
UK1629	UK1298	-0.631579	0.200739	-3.32894	0.000871775	0.388345	FALSE	-0.832318	0.410782	0.410782	UK1629 | UK1298
UK374	UK1277	-0.749123	-0.0236583	-3.32806	0.000874534	0.388345	FALSE	-0.725465	0.410782	0.410782	UK374 | UK1277
UK1679	PE(P-16:0/14-HAdA)	-0.722807	0.0309178	-3.31799	0.000906662	0.388545	FALSE	-0.753725	0.410559	0.410559	UK1679 | PE(P-16:0/14-HAdA)
UK348	PC 24:0	-0.559649	0.302113	-3.31708	0.000909636	0.388545	FALSE	-0.861762	0.410559	0.410559	UK348 | PC 24:0
UK99324	UK2539	0.317544	0.854226	-3.31183	0.000926894	0.388866	FALSE	-0.536682	0.410201	0.410201	UK99324 | UK2539
UK1568	UK1569	0.942105	0.99099	-3.31157	0.000927728	0.388866	FALSE	-0.0488851	0.410201	0.410201	UK1568 | UK1569
UK169	13-HODE	-0.650877	0.16308	-3.30725	0.000942155	0.390093	FALSE	-0.813957	0.408832	0.408832	UK169 | 13-HODE
PC 24:0	UK1268	0.712281	-0.0476407	3.3006	0.000964781	0.390093	FALSE	0.759921	0.408832	0.408832	PC 24:0 | UK1268
UK374	UK356	-0.740351	-0.0123153	-3.29872	0.000971267	0.390093	FALSE	-0.728036	0.408832	0.408832	UK374 | UK356
UK1572	PE(P-16:0/14-HDPA-n3)	-0.715789	0.0399274	-3.2986	0.000971683	0.390093	FALSE	-0.755717	0.408832	0.408832	UK1572 | PE(P-16:0/14-HDPA-n3)
UK4	UK432	0.545614	-0.314752	3.29516	0.000983653	0.390093	FALSE	0.860366	0.408832	0.408832	UK4 | UK432
UK1572	UK826	-0.717544	0.0350661	-3.29417	0.000987131	0.390093	FALSE	-0.75261	0.408832	0.408832	UK1572 | UK826
UK49	UK1632	0.684211	-0.0996241	3.29171	0.000995807	0.390093	FALSE	0.783835	0.408832	0.408832	UK49 | UK1632
UK300	UK190	0.817544	0.210267	3.28809	0.00100868	0.390093	FALSE	0.607277	0.408832	0.408832	UK300 | UK190
UK49	UK1634	0.678947	-0.10831	3.28802	0.00100894	0.390093	FALSE	0.787257	0.408832	0.408832	UK49 | UK1634
UK1680	13-HODE	-0.726316	0.0123801	-3.27879	0.00104254	0.399642	FALSE	-0.738696	0.398329	0.398329	UK1680 | 13-HODE
UK99324	OxPC 38:4+1O	0.382456	0.870495	-3.275	0.00105663	0.40161	FALSE	-0.488039	0.396195	0.396195	UK99324 | OxPC 38:4+1O
UK826	UK2419	0.322807	0.852606	-3.27027	0.00107446	0.402042	FALSE	-0.529799	0.395728	0.395728	UK826 | UK2419
UK4	UK2651	0.549123	-0.302696	3.26594	0.001091	0.402042	FALSE	0.851819	0.395728	0.395728	UK4 | UK2651
UK1572	PI(18:1/12-HETE)	-0.698246	0.0654006	-3.26508	0.00109435	0.402042	FALSE	-0.763646	0.395728	0.395728	UK1572 | PI(18:1/12-HETE)
UK205	UK2615	-0.680702	0.0974203	-3.26082	0.00111092	0.402042	FALSE	-0.778122	0.395728	0.395728	UK205 | UK2615
UK49	UK1630	0.670175	-0.116152	3.25938	0.00111658	0.402042	FALSE	0.786328	0.395728	0.395728	UK49 | UK1630
UK1118	13-HODE	0.580702	-0.257973	3.25838	0.00112052	0.402042	FALSE	0.838674	0.395728	0.395728	UK1118 | 13-HODE
UK1680	UK2615	-0.77193	-0.0984573	-3.25434	0.00113655	0.402751	FALSE	-0.673472	0.394964	0.394964	UK1680 | UK2615
UK52	UK944	-0.603509	0.223295	-3.25245	0.00114415	0.402751	FALSE	-0.826804	0.394964	0.394964	UK52 | UK944
UK432	UK658	0.496491	-0.363365	3.25114	0.00114943	0.402751	FALSE	0.859857	0.394964	0.394964	UK432 | UK658
UK2651	UK2884	0.631579	-0.176562	3.24086	0.0011917	0.40712	FALSE	0.808141	0.390277	0.390277	UK2651 | UK2884
UK161	UK99324	0.687719	-0.0777158	3.23741	0.0012062	0.40712	FALSE	0.765435	0.390277	0.390277	UK161 | UK99324
UK2539	PE 16:0p/14-HDOHE	0.182456	0.802502	-3.23597	0.00121229	0.40712	FALSE	-0.620046	0.390277	0.390277	UK2539 | PE 16:0p/14-HDOHE
UK414	UK2531	-0.692982	0.0659839	-3.23131	0.00123226	0.40712	FALSE	-0.758966	0.390277	0.390277	UK414 | UK2531
UK198	UK2439	0.694737	-0.061706	3.2281	0.00124615	0.40712	FALSE	0.756443	0.390277	0.390277	UK198 | UK2439
UK161	UK291	-0.459649	0.398302	-3.22689	0.00125142	0.40712	FALSE	-0.857951	0.390277	0.390277	UK161 | UK291
UK2177	UK2419	0.724561	-0.00123153	3.22661	0.00125268	0.40712	FALSE	0.725793	0.390277	0.390277	UK2177 | UK2419
TG 57:2	UK1336	0.617544	-0.193739	3.2225	0.00127078	0.410033	FALSE	0.811283	0.387182	0.387182	TG 57:2 | UK1336
13-HODE	UK2531	0.838596	0.292002	3.21698	0.00129549	0.414805	FALSE	0.546595	0.382156	0.382156	13-HODE | UK2531
UK348	PC 20:0	-0.605263	0.210397	-3.21461	0.00130623	0.414805	FALSE	-0.81566	0.382156	0.382156	UK348 | PC 20:0
UK1679	OxPC 18:0-20:4+1O	-0.705263	0.0346772	-3.20543	0.00134859	0.422926	FALSE	-0.73994	0.373735	0.373735	UK1679 | OxPC 18:0-20:4+1O
UK1289	13-HODE	-0.67193	0.0967721	-3.20172	0.00136611	0.422926	FALSE	-0.768702	0.373735	0.373735	UK1289 | 13-HODE
UK1680	PE(P-16:0/14-HDPA-n3)	-0.778947	-0.13106	-3.2001	0.00137378	0.422926	FALSE	-0.647887	0.373735	0.373735	UK1680 | PE(P-16:0/14-HDPA-n3)
UK137	UK432	0.508772	-0.336012	3.19937	0.00137726	0.422926	FALSE	0.844784	0.373735	0.373735	UK137 | UK432
PE(P-16:0/14-HDPA-n3)	UK639	0.687719	0.9416	-3.19128	0.00141644	0.427975	FALSE	-0.25388	0.368582	0.368582	PE(P-16:0/14-HDPA-n3) | UK639
UK52	UK1746	-0.603509	0.204045	-3.18158	0.00146474	0.427975	FALSE	-0.807553	0.368582	0.368582	UK52 | UK1746
UK2753	UK2439	0.619298	-0.177923	3.17493	0.00149874	0.427975	FALSE	0.797222	0.368582	0.368582	UK2753 | UK2439
UK49	UK1629	0.659649	-0.110967	3.17463	0.00150029	0.427975	FALSE	0.770616	0.368582	0.368582	UK49 | UK1629
UK2884	UK2531	0.482456	0.891561	-3.17352	0.00150602	0.427975	FALSE	-0.409105	0.368582	0.368582	UK2884 | UK2531
UK1277	13-HODE	-0.67193	0.0887348	-3.17324	0.0015075	0.427975	FALSE	-0.760665	0.368582	0.368582	UK1277 | 13-HODE
UK1285	UK288	0.561404	-0.261862	3.17241	0.00151181	0.427975	FALSE	0.823265	0.368582	0.368582	UK1285 | UK288
UK52	UK698	-0.640351	0.142922	-3.17132	0.0015175	0.427975	FALSE	-0.783273	0.368582	0.368582	UK52 | UK698
UK1055	PC 40:6	0.735088	0.0377236	3.16882	0.00153058	0.427975	FALSE	0.697364	0.368582	0.368582	UK1055 | PC 40:6
UK52	UK709	-0.649123	0.127301	-3.16816	0.00153408	0.427975	FALSE	-0.776424	0.368582	0.368582	UK52 | UK709
UK137	UK192	0.554386	-0.26964	3.16601	0.00154543	0.427975	FALSE	0.824026	0.368582	0.368582	UK137 | UK192
UK1063	PC 16:0-8:0	0.664912	-0.0990407	3.1652	0.00154977	0.427975	FALSE	0.763953	0.368582	0.368582	UK1063 | PC 16:0-8:0
UK2419	UK2539	0.503509	0.896617	-3.16436	0.00155425	0.427975	FALSE	-0.393108	0.368582	0.368582	UK2419 | UK2539
UK2664	UK2439	0.605263	-0.195942	3.16164	0.00156883	0.427975	FALSE	0.801206	0.368582	0.368582	UK2664 | UK2439
UK374	UK1625	-0.735088	-0.0411589	-3.15673	0.00159547	0.427975	FALSE	-0.693929	0.368582	0.368582	UK374 | UK1625
UK52	UK1624	-0.519298	0.312095	-3.15574	0.00160089	0.427975	FALSE	-0.831393	0.368582	0.368582	UK52 | UK1624
UK2325	DG 8:0-10:0	-0.587719	0.220249	-3.15521	0.0016038	0.427975	FALSE	-0.807968	0.368582	0.368582	UK2325 | DG 8:0-10:0
UK1634	UK1630	0.977193	0.996176	-3.15361	0.00161266	0.427975	FALSE	-0.0189828	0.368582	0.368582	UK1634 | UK1630
UK678	UK192	0.570175	-0.243842	3.15011	0.00163212	0.42938	FALSE	0.814018	0.367158	0.367158	UK678 | UK192
UK2884	UK826	0.491228	0.892339	-3.1465	0.00165239	0.42938	FALSE	-0.401111	0.367158	0.367158	UK2884 | UK826
UK135	UK1639	-0.550877	0.268927	-3.14557	0.00165766	0.42938	FALSE	-0.819804	0.367158	0.367158	UK135 | UK1639
UK469	UK2959	-0.566667	0.247407	-3.14522	0.00165961	0.42938	FALSE	-0.814074	0.367158	0.367158	UK469 | UK2959
UK1415	UK671	0.985965	0.918849	3.14283	0.00167325	0.42938	FALSE	0.0671161	0.367158	0.367158	UK1415 | UK671
UK198	UK4	0.584211	-0.221805	3.14219	0.00167691	0.42938	FALSE	0.806015	0.367158	0.367158	UK198 | UK4
PC 18:0	UK904	0.657895	-0.104485	3.1407	0.00168545	0.42938	FALSE	0.76238	0.367158	0.367158	PC 18:0 | UK904
UK1631	UK1105	0.629825	-0.150765	3.13749	0.00170399	0.42938	FALSE	0.780589	0.367158	0.367158	UK1631 | UK1105
UK1118	UK1679	-0.714035	-0.00337049	-3.1338	0.00172557	0.432357	FALSE	-0.710665	0.364158	0.364158	UK1118 | UK1679
PE(P-16:0/14-HAdA)	UK557	0.359649	0.852735	-3.12542	0.00177554	0.441339	FALSE	-0.493086	0.355228	0.355228	PE(P-16:0/14-HAdA) | UK557
UK1415	UK672	0.985965	0.92008	3.11484	0.00184047	0.448614	FALSE	0.0658845	0.348127	0.348127	UK1415 | UK672
PE(P-16:0/14-HDPA-n3)	UK99324	0.440351	0.875745	-3.10763	0.00188594	0.448873	FALSE	-0.435395	0.347877	0.347877	PE(P-16:0/14-HDPA-n3) | UK99324
UK2668	UK639	-0.657895	0.0950869	-3.10735	0.00188774	0.448873	FALSE	-0.752982	0.347877	0.347877	UK2668 | UK639
UK52	UK2922	-0.561404	0.244231	-3.10623	0.0018949	0.448873	FALSE	-0.805635	0.347877	0.347877	UK52 | UK2922
PI(18:1/12-HETE)	UK99324	0.542105	0.903487	-3.10483	0.00190388	0.448873	FALSE	-0.361382	0.347877	0.347877	PI(18:1/12-HETE) | UK99324
UK1273	UK2175	0.659649	-0.0906145	3.10239	0.00191966	0.448873	FALSE	0.750264	0.347877	0.347877	UK1273 | UK2175
UK1631	UK1314	0.596491	-0.192766	3.10181	0.00192342	0.448873	FALSE	0.789258	0.347877	0.347877	UK1631 | UK1314
UK639	UK99324	0.568421	0.910034	-3.10055	0.0019316	0.448873	FALSE	-0.341613	0.347877	0.347877	UK639 | UK99324
PC 16:0-8:0	UK606	0.622807	-0.150959	3.09762	0.00195079	0.450995	FALSE	0.773766	0.345828	0.345828	PC 16:0-8:0 | UK606
UK1609	UK2000	0.540351	-0.26951	3.09512	0.00196735	0.452491	FALSE	0.809861	0.34439	0.34439	UK1609 | UK2000
UK1631	UK1341	0.331579	-0.489435	3.09136	0.0019924	0.455121	FALSE	0.821014	0.341873	0.341873	UK1631 | UK1341
UK1579	UK2965	0.526316	-0.286362	3.09037	0.00199908	0.455121	FALSE	0.812678	0.341873	0.341873	UK1579 | UK2965
UK2439	UK2539	0.508772	0.89357	-3.08566	0.002031	0.460052	FALSE	-0.384798	0.337193	0.337193	UK2439 | UK2539
UK1572	PE 16:0p/14-HDOHE	-0.640351	0.118032	-3.08235	0.00205371	0.46286	FALSE	-0.758383	0.334551	0.334551	UK1572 | PE 16:0p/14-HDOHE
UK356	UK2615	-0.65614	0.0901607	-3.07905	0.00207665	0.463622	FALSE	-0.746301	0.333836	0.333836	UK356 | UK2615
UK1159	UK1370	0.985965	0.921636	3.07888	0.00207777	0.463622	FALSE	0.0643289	0.333836	0.333836	UK1159 | UK1370
UK374	UK169	-0.689474	0.0283251	-3.07508	0.00210443	0.467245	FALSE	-0.717799	0.330455	0.330455	UK374 | UK169
UK301	TG 52:5	-0.550877	0.24637	-3.06068	0.00220834	0.474537	FALSE	-0.797247	0.32373	0.32373	UK301 | TG 52:5
UK1488	DG 6:0-14:0	-0.605263	0.167941	-3.05989	0.00221419	0.474537	FALSE	-0.773205	0.32373	0.32373	UK1488 | DG 6:0-14:0
UK1679	PI(18:0/12-HETE)	-0.650877	0.0931423	-3.05734	0.00223315	0.474537	FALSE	-0.74402	0.32373	0.32373	UK1679 | PI(18:0/12-HETE)
PI(18:0/12-HETE)	UK557	0.459649	0.878014	-3.0571	0.00223489	0.474537	FALSE	-0.418365	0.32373	0.32373	PI(18:0/12-HETE) | UK557
UK2753	UK36	0.850877	0.370754	3.05661	0.00223858	0.474537	FALSE	0.480123	0.32373	0.32373	UK2753 | UK36
UK1159	UK671	0.987719	0.932007	3.05618	0.00224175	0.474537	FALSE	0.0557126	0.32373	0.32373	UK1159 | UK671
UK68	UK1579	-0.512281	0.294659	-3.05468	0.00225297	0.474537	FALSE	-0.80694	0.32373	0.32373	UK68 | UK1579
UK1053	PC 24:0	0.675439	-0.0485481	3.05393	0.00225862	0.474537	FALSE	0.723987	0.32373	0.32373	UK1053 | PC 24:0
PE(P-16:0/14-HDPA-n3)	PI(18:1/12-HETE)	0.645614	0.926886	-3.04978	0.00229013	0.474537	FALSE	-0.281272	0.32373	0.32373	PE(P-16:0/14-HDPA-n3) | PI(18:1/12-HETE)
UK52	UK704	-0.592982	0.182655	-3.04591	0.00231974	0.474537	FALSE	-0.775637	0.32373	0.32373	UK52 | UK704
PC 16:0-8:0	PE(P-16:0/14-HAdA)	0.64386	-0.101569	3.04478	0.0023285	0.474537	FALSE	0.745428	0.32373	0.32373	PC 16:0-8:0 | PE(P-16:0/14-HAdA)
UK1118	UK555	0.575439	-0.207739	3.04395	0.00233491	0.474537	FALSE	0.783178	0.32373	0.32373	UK1118 | UK555
UK322	13-HODE	-0.668421	0.0582707	-3.04324	0.00234046	0.474537	FALSE	-0.726692	0.32373	0.32373	UK322 | 13-HODE
PC 16:0-8:0	UK2922	0.587719	-0.189655	3.04301	0.00234226	0.474537	FALSE	0.777374	0.32373	0.32373	PC 16:0-8:0 | UK2922
UK1289	UK2531	-0.701754	-0.00550946	-3.03979	0.0023674	0.474537	FALSE	-0.696245	0.32373	0.32373	UK1289 | UK2531
UK2325	DG 6:0-14:0	-0.559649	0.228351	-3.03815	0.00238036	0.474537	FALSE	-0.788	0.32373	0.32373	UK2325 | DG 6:0-14:0
UK161	PE 16:0p/14-HDOHE	0.640351	-0.104874	3.03554	0.00240103	0.474537	FALSE	0.745225	0.32373	0.32373	UK161 | PE 16:0p/14-HDOHE
UK2778	TG 52:5	0.703509	0.0108893	3.03307	0.00242083	0.474537	FALSE	0.692619	0.32373	0.32373	UK2778 | TG 52:5
UK374	UK414	-0.759649	-0.131903	-3.0309	0.00243823	0.474537	FALSE	-0.627746	0.32373	0.32373	UK374 | UK414
UK2668	PI(18:0/12-HETE)	-0.657895	0.0724656	-3.02731	0.00246742	0.474537	FALSE	-0.73036	0.32373	0.32373	UK2668 | PI(18:0/12-HETE)
PE(P-16:0/14-HAdA)	UK2439	0.424561	0.865439	-3.02622	0.00247633	0.474537	FALSE	-0.440878	0.32373	0.32373	PE(P-16:0/14-HAdA) | UK2439
PC 18:0	UK903	0.640351	-0.101698	3.02426	0.00249238	0.474537	FALSE	0.742049	0.32373	0.32373	PC 18:0 | UK903
UK639	OxPC 18:0-20:4+1O	0.647368	0.926238	-3.02309	0.00250207	0.474537	FALSE	-0.27887	0.32373	0.32373	UK639 | OxPC 18:0-20:4+1O
UK161	UK1118	0.652632	-0.0798548	3.02102	0.00251929	0.474537	FALSE	0.732486	0.32373	0.32373	UK161 | UK1118
UK188	TG 52:5	-0.533333	0.25901	-3.02082	0.00252092	0.474537	FALSE	-0.792343	0.32373	0.32373	UK188 | TG 52:5
PC 20:0	PC 24:0	0.896491	0.533122	3.01983	0.00252919	0.474537	FALSE	0.36337	0.32373	0.32373	PC 20:0 | PC 24:0
UK52	UK692	-0.612281	0.145774	-3.01921	0.00253432	0.474537	FALSE	-0.758055	0.32373	0.32373	UK52 | UK692
UK678	TG 52:5	0.684211	-0.0223619	3.01912	0.00253513	0.474537	FALSE	0.706572	0.32373	0.32373	UK678 | TG 52:5
UK2177	PI(18:0/12-HETE)	0.633333	-0.111875	3.01895	0.0025365	0.474537	FALSE	0.745208	0.32373	0.32373	UK2177 | PI(18:0/12-HETE)
UK2439	OxPC 18:0-20:4+1O	0.452632	0.873218	-3.01599	0.00256138	0.474537	FALSE	-0.420586	0.32373	0.32373	UK2439 | OxPC 18:0-20:4+1O
UK338	13-HODE	-0.677193	0.0344828	-3.01579	0.00256309	0.474537	FALSE	-0.711676	0.32373	0.32373	UK338 | 13-HODE
UK49	UK2123	0.570175	-0.206248	3.01096	0.00260422	0.474537	FALSE	0.776424	0.32373	0.32373	UK49 | UK2123
UK639	PI(18:1/12-HETE)	0.798246	0.960332	-3.00875	0.00262327	0.474537	FALSE	-0.162086	0.32373	0.32373	UK639 | PI(18:1/12-HETE)
UK1118	UK2651	-0.178947	0.587957	-3.00534	0.00265283	0.474537	FALSE	-0.766904	0.32373	0.32373	UK1118 | UK2651
UK1159	UK672	0.987719	0.933951	3.00345	0.00266941	0.474537	FALSE	0.053768	0.32373	0.32373	UK1159 | UK672
UK1679	PI(18:1/12-HETE)	-0.664912	0.0531501	-3.00301	0.00267328	0.474537	FALSE	-0.718062	0.32373	0.32373	UK1679 | PI(18:1/12-HETE)
UK557	PE 16:0p/14-HDOHE	0.1	0.741768	-3.00053	0.00269509	0.474537	FALSE	-0.641768	0.32373	0.32373	UK557 | PE 16:0p/14-HDOHE
UK2884	UK2439	0.526316	0.893505	-3.00034	0.00269678	0.474537	FALSE	-0.36719	0.32373	0.32373	UK2884 | UK2439
UK2891	UK1449	0.985965	0.924942	3.00016	0.00269841	0.474537	FALSE	0.0610232	0.32373	0.32373	UK2891 | UK1449
UK1679	UK2615	-0.64386	0.0882162	-2.99744	0.00272255	0.474537	FALSE	-0.732076	0.32373	0.32373	UK1679 | UK2615
UK826	PE 16:0p/14-HDOHE	0.322807	0.82992	-2.99715	0.00272519	0.474537	FALSE	-0.507113	0.32373	0.32373	UK826 | PE 16:0p/14-HDOHE
UK1288	UK137	0.47193	-0.327068	2.9936	0.00275706	0.474537	FALSE	0.798997	0.32373	0.32373	UK1288 | UK137
UK2891	UK1159	0.984211	0.916256	2.99199	0.00277163	0.474537	FALSE	0.0679544	0.32373	0.32373	UK2891 | UK1159
UK2802	UK2439	0.508772	0.887931	-2.98973	0.00279223	0.474537	FALSE	-0.379159	0.32373	0.32373	UK2802 | UK2439
UK1118	UK1579	0.638596	-0.0942442	2.9874	0.00281365	0.474537	FALSE	0.732841	0.32373	0.32373	UK1118 | UK1579
PE 16:0p/14-HDOHE	UK593	-0.0263158	0.676886	-2.98508	0.00283502	0.474537	FALSE	-0.703202	0.32373	0.32373	PE 16:0p/14-HDOHE | UK593
UK826	UK99324	0.549123	0.89895	-2.98483	0.00283732	0.474537	FALSE	-0.349827	0.32373	0.32373	UK826 | UK99324
TG 16:0-18:0-18:0	UK1059	0.622807	-0.11894	2.98303	0.00285407	0.474537	FALSE	0.741747	0.32373	0.32373	TG 16:0-18:0-18:0 | UK1059
UK2792	UK557	-0.626316	0.112717	-2.98109	0.00287228	0.474537	FALSE	-0.739033	0.32373	0.32373	UK2792 | UK557
TG 16:0-18:0-18:0	UK1058	0.622807	-0.118227	2.98049	0.00287785	0.474537	FALSE	0.741034	0.32373	0.32373	TG 16:0-18:0-18:0 | UK1058
UK2802	UK555	0.619298	0.917358	-2.98003	0.00288224	0.474537	FALSE	-0.29806	0.32373	0.32373	UK2802 | UK555
UK1288	UK113	0.531579	-0.249741	2.9774	0.00290705	0.474537	FALSE	0.78132	0.32373	0.32373	UK1288 | UK113
UK374	UK1342	-0.691228	-0.00317604	-2.97616	0.0029188	0.474537	FALSE	-0.688052	0.32373	0.32373	UK374 | UK1342
OxPC 38:4+1O	PE 16:0p/14-HDOHE	0.224561	0.791289	-2.97366	0.00294274	0.474537	FALSE	-0.566727	0.32373	0.32373	OxPC 38:4+1O | PE 16:0p/14-HDOHE
UK969	UK2175	0.650877	-0.0694192	2.97343	0.0029449	0.474537	FALSE	0.720296	0.32373	0.32373	UK969 | UK2175
OxPC 38:4+1O	UK2439	0.359649	0.84042	-2.97262	0.0029527	0.474537	FALSE	-0.480771	0.32373	0.32373	OxPC 38:4+1O | UK2439
UK49	UK2124	0.561404	-0.208128	2.97253	0.00295354	0.474537	FALSE	0.769532	0.32373	0.32373	UK49 | UK2124
UK2792	UK1277	0.684211	-0.00907441	2.97242	0.0029546	0.474537	FALSE	0.693285	0.32373	0.32373	UK2792 | UK1277
UK14	UK54	0.603509	-0.146292	2.97219	0.00295681	0.474537	FALSE	0.749801	0.32373	0.32373	UK14 | UK54
UK2787	UK671	0.985965	0.926108	2.97157	0.00296278	0.474537	FALSE	0.0598565	0.32373	0.32373	UK2787 | UK671
UK2613	UK1085	0.987719	0.935118	2.97108	0.00296755	0.474537	FALSE	0.0526013	0.32373	0.32373	UK2613 | UK1085
UK1679	UK2531	-0.654386	0.0624838	-2.97043	0.00297381	0.474537	FALSE	-0.71687	0.32373	0.32373	UK1679 | UK2531
UK2884	UK1745	-0.594737	0.159061	-2.97005	0.00297752	0.474537	FALSE	-0.753798	0.32373	0.32373	UK2884 | UK1745
PE 16:0p/14-HDOHE	UK2531	0.412281	0.857467	-2.96989	0.00297908	0.474537	FALSE	-0.445186	0.32373	0.32373	PE 16:0p/14-HDOHE | UK2531
PE(P-16:0/14-HDPA-n3)	PI(18:0/12-HETE)	0.668421	0.929284	-2.96952	0.00298269	0.474537	FALSE	-0.260863	0.32373	0.32373	PE(P-16:0/14-HDPA-n3) | PI(18:0/12-HETE)
PE(P-16:0/14-HDPA-n3)	PE 16:0p/14-HDOHE	0.308772	0.822336	-2.968	0.00299749	0.474537	FALSE	-0.513564	0.32373	0.32373	PE(P-16:0/14-HDPA-n3) | PE 16:0p/14-HDOHE
PE(P-16:0/14-HDPA-n3)	UK2884	0.601754	0.912173	-2.96664	0.00301069	0.474537	FALSE	-0.310418	0.32373	0.32373	PE(P-16:0/14-HDPA-n3) | UK2884
UK1796	DG 8:0-10:0	-0.585965	0.171117	-2.96629	0.0030142	0.474537	FALSE	-0.757082	0.32373	0.32373	UK1796 | DG 8:0-10:0
UK1624	UK2651	0.570175	-0.193803	2.96542	0.00302273	0.474537	FALSE	0.763979	0.32373	0.32373	UK1624 | UK2651
UK4	UK192	0.549123	-0.223036	2.96508	0.00302603	0.474537	FALSE	0.772159	0.32373	0.32373	UK4 | UK192
UK322	PE(P-16:0/14-HDPA-n3)	-0.708772	-0.041483	-2.96238	0.00305269	0.475895	FALSE	-0.667289	0.322489	0.322489	UK322 | PE(P-16:0/14-HDPA-n3)
UK555	UK826	0.715789	0.940433	-2.96105	0.00306594	0.475895	FALSE	-0.224644	0.322489	0.322489	UK555 | UK826
UK1277	UK2531	-0.715789	-0.056391	-2.95993	0.00307714	0.475895	FALSE	-0.659398	0.322489	0.322489	UK1277 | UK2531
UK169	PE(P-16:0/14-HAdA)	-0.645614	0.0735027	-2.95596	0.00311699	0.478502	FALSE	-0.719117	0.320116	0.320116	UK169 | PE(P-16:0/14-HAdA)
UK104	UK658	0.684211	-0.00408349	2.95489	0.00312783	0.478502	FALSE	0.688294	0.320116	0.320116	UK104 | UK658
UK52	UK693	-0.612281	0.12756	-2.95401	0.00313679	0.478502	FALSE	-0.739841	0.320116	0.320116	UK52 | UK693
UK1286	UK2674	-0.577193	0.178377	-2.94602	0.00321888	0.482813	FALSE	-0.75557	0.316221	0.316221	UK1286 | UK2674
UK2123	UK2125	0.761404	0.950609	-2.94593	0.00321989	0.482813	FALSE	-0.189206	0.316221	0.316221	UK2123 | UK2125
UK555	UK557	0.503509	0.883718	-2.94584	0.0032208	0.482813	FALSE	-0.380209	0.316221	0.316221	UK555 | UK557
UK1572	UK2884	-0.631579	0.0936609	-2.94401	0.00323993	0.482813	FALSE	-0.72524	0.316221	0.316221	UK1572 | UK2884
UK1625	PE(P-16:0/14-HAdA)	-0.703509	-0.0362328	-2.94397	0.00324028	0.482813	FALSE	-0.667276	0.316221	0.316221	UK1625 | PE(P-16:0/14-HAdA)
UK1277	PE(P-16:0/14-HDPA-n3)	-0.712281	-0.0544465	-2.94163	0.00326492	0.484873	FALSE	-0.657834	0.314372	0.314372	UK1277 | PE(P-16:0/14-HDPA-n3)
UK161	UK243	-0.521053	0.2535	-2.94035	0.00327844	0.485274	FALSE	-0.774553	0.314013	0.314013	UK161 | UK243
UK291	TG 52:5	-0.364912	0.424553	-2.93627	0.0033218	0.488468	FALSE	-0.789465	0.311164	0.311164	UK291 | TG 52:5
UK137	UK857	0.633333	-0.0877625	2.93338	0.00335288	0.491427	FALSE	0.721096	0.308541	0.308541	UK137 | UK857
UK1624	UK54	0.478947	-0.30302	2.93166	0.00337159	0.49256	FALSE	0.781968	0.307541	0.307541	UK1624 | UK54
UK374	UK338	-0.673684	0.0162691	-2.92909	0.00339955	0.493742	FALSE	-0.689953	0.3065	0.3065	UK374 | UK338
UK2651	UK579	-0.485965	0.293752	-2.92804	0.00341101	0.493742	FALSE	-0.779717	0.3065	0.3065	UK2651 | UK579
UK1679	UK606	-0.636842	0.0803085	-2.92767	0.00341511	0.493742	FALSE	-0.717151	0.3065	0.3065	UK1679 | UK606
UK1482	PC 20:0	0.573684	-0.178183	2.92689	0.00342372	0.493742	FALSE	0.751867	0.3065	0.3065	UK1482 | PC 20:0
UK693	UK366	0.678947	-0.00557428	2.92559	0.00343803	0.493814	FALSE	0.684522	0.306436	0.306436	UK693 | UK366
UK1592	UK2615	-0.680702	0.00136116	-2.92225	0.00347514	0.495692	FALSE	-0.682063	0.304788	0.304788	UK1592 | UK2615
UK169	OxPC 18:0-20:4+1O	-0.633333	0.0841327	-2.92054	0.00349428	0.495692	FALSE	-0.717466	0.304788	0.304788	UK169 | OxPC 18:0-20:4+1O
UK104	UK4	0.638596	-0.0748639	2.91882	0.00351364	0.495692	FALSE	0.71346	0.304788	0.304788	UK104 | UK4
UK1477	UK2000	0.512281	-0.25888	2.91854	0.0035168	0.495692	FALSE	0.771161	0.304788	0.304788	UK1477 | UK2000
PC 18:0	PC 20:0	0.889474	0.529103	2.91775	0.00352565	0.495692	FALSE	0.360371	0.304788	0.304788	PC 18:0 | PC 20:0
UK134	UK432	0.459649	-0.321299	2.91585	0.00354717	0.496938	FALSE	0.780948	0.303698	0.303698	UK134 | UK432
UK2884	UK2802	0.801754	0.958971	-2.91402	0.00356807	0.496938	FALSE	-0.157216	0.303698	0.303698	UK2884 | UK2802
UK2787	UK672	0.985965	0.928442	2.91308	0.00357884	0.496938	FALSE	0.0575231	0.303698	0.303698	UK2787 | UK672
UK2613	UK1159	0.991228	0.954822	2.91159	0.00359592	0.497768	FALSE	0.0364057	0.302973	0.302973	UK2613 | UK1159
UK161	UK251	-0.436842	0.344763	-2.90829	0.00363408	0.501503	FALSE	-0.781605	0.299727	0.299727	UK161 | UK251
UK1336	TG 16:0-18:0-18:0	0.642105	-0.065595	2.90699	0.0036493	0.502059	FALSE	0.7077	0.299245	0.299245	UK1336 | TG 16:0-18:0-18:0
PC 16:0-18:3(2)	UK684	0.675439	-0.00648172	2.90601	0.00366069	0.502086	FALSE	0.68192	0.299222	0.299222	PC 16:0-18:3(2) | UK684
UK300	UK2651	0.454386	-0.32441	2.90468	0.00367625	0.502683	FALSE	0.778796	0.298706	0.298706	UK300 | UK2651
UK135	UK1634	-0.72807	-0.0978092	-2.90364	0.0036885	0.502824	FALSE	-0.630261	0.298584	0.298584	UK135 | UK1634
OxPC 38:4+1O	PE(P-16:0/14-HAdA)	0.605263	0.909904	-2.90037	0.00372719	0.50656	FALSE	-0.304641	0.295369	0.295369	OxPC 38:4+1O | PE(P-16:0/14-HAdA)
UK557	UK606	0.470175	0.87056	-2.89875	0.00374656	0.507575	FALSE	-0.400385	0.294499	0.294499	UK557 | UK606
UK161	UK301	-0.577193	0.164506	-2.89582	0.00378175	0.507575	FALSE	-0.741699	0.294499	0.294499	UK161 | UK301
UK2792	UK1053	0.675439	-0.00317604	2.8944	0.00379888	0.507575	FALSE	0.678615	0.294499	0.294499	UK2792 | UK1053
UK169	UK555	-0.617544	0.102411	-2.8942	0.00380132	0.507575	FALSE	-0.719955	0.294499	0.294499	UK169 | UK555
UK1118	OxPC 18:0-20:4+1O	0.542105	-0.212795	2.8922	0.00382552	0.507575	FALSE	0.7549	0.294499	0.294499	UK1118 | OxPC 18:0-20:4+1O
UK348	UK904	-0.7	-0.044335	-2.89117	0.00383806	0.507575	FALSE	-0.655665	0.294499	0.294499	UK348 | UK904
UK2307	UK2306	0.985965	0.997278	-2.89097	0.00384059	0.507575	FALSE	-0.0113128	0.294499	0.294499	UK2307 | UK2306
UK2802	UK288	-0.115789	0.608504	-2.89088	0.00384162	0.507575	FALSE	-0.724293	0.294499	0.294499	UK2802 | UK288
UK374	UK2615	0.614035	-0.106624	2.8893	0.00386096	0.507575	FALSE	0.720659	0.294499	0.294499	UK374 | UK2615
UK1488	DG 8:0-10:0	-0.592982	0.138903	-2.8881	0.00387581	0.507575	FALSE	-0.731886	0.294499	0.294499	UK1488 | DG 8:0-10:0
UK52	UK691	-0.578947	0.159774	-2.888	0.003877	0.507575	FALSE	-0.738722	0.294499	0.294499	UK52 | UK691
UK1759	UK2000	0.519298	-0.241185	2.88581	0.00390406	0.507977	FALSE	0.760483	0.294156	0.294156	UK1759 | UK2000
UK2857	UK2936	0.619298	-0.0970962	2.88532	0.00391022	0.507977	FALSE	0.716394	0.294156	0.294156	UK2857 | UK2936
UK2683	UK2439	0.607018	-0.115828	2.88274	0.00394234	0.50955	FALSE	0.722846	0.292813	0.292813	UK2683 | UK2439
UK2802	PI(18:1/12-HETE)	0.657895	0.923062	-2.88171	0.00395518	0.50974	FALSE	-0.265167	0.292651	0.292651	UK2802 | PI(18:1/12-HETE)
UK709	UK366	0.677193	0.00395385	2.88071	0.00396785	0.509908	FALSE	0.673239	0.292508	0.292508	UK709 | UK366
TG 52:5	UK748	0.65614	-0.0315012	2.87213	0.00407709	0.51801	FALSE	0.687642	0.285662	0.285662	TG 52:5 | UK748
UK300	UK54	0.545614	-0.201582	2.86854	0.00412366	0.520127	FALSE	0.747196	0.28389	0.28389	UK300 | UK54
UK2124	UK1057	-0.354386	0.418525	-2.86804	0.00413018	0.520127	FALSE	-0.772911	0.28389	0.28389	UK2124 | UK1057
UK338	UK356	0.931579	0.693155	2.86752	0.00413708	0.520127	FALSE	0.238424	0.28389	0.28389	UK338 | UK356
UK1796	DG 6:0-14:0	-0.540351	0.208387	-2.86728	0.00414014	0.520127	FALSE	-0.748738	0.28389	0.28389	UK1796 | DG 6:0-14:0
UK188	UK2615	-0.640351	0.0568447	-2.86566	0.00416141	0.521339	FALSE	-0.697196	0.28288	0.28288	UK188 | UK2615
PE(P-16:0/14-HDPA-n3)	UK606	0.668421	0.925006	-2.86244	0.00420392	0.524818	FALSE	-0.256585	0.279991	0.279991	PE(P-16:0/14-HDPA-n3) | UK606
UK161	UK322	-0.510526	0.245981	-2.86179	0.00421259	0.524818	FALSE	-0.756508	0.279991	0.279991	UK161 | UK322
UK1118	UK192	0.684211	0.0229453	2.85991	0.00423756	0.526466	FALSE	0.661265	0.278629	0.278629	UK1118 | UK192
UK1631	UK1053	0.492982	-0.266658	2.85716	0.00427449	0.529588	FALSE	0.75964	0.276062	0.276062	UK1631 | UK1053
UK1631	UK1809	0.494737	-0.26413	2.85576	0.00429341	0.530467	FALSE	0.758867	0.275342	0.275342	UK1631 | UK1809
UK348	PC 10:0-20:4	-0.538596	0.206702	-2.8524	0.00433904	0.531226	FALSE	-0.745299	0.274721	0.274721	UK348 | PC 10:0-20:4
UK322	UK2615	-0.635088	0.0615115	-2.85095	0.00435891	0.531226	FALSE	-0.696599	0.274721	0.274721	UK322 | UK2615
PC 10:0-20:4	UK2439	-0.508772	0.244944	-2.84958	0.00437764	0.531226	FALSE	-0.753716	0.274721	0.274721	PC 10:0-20:4 | UK2439
UK1292	UK2902	0.619298	-0.0860124	2.84605	0.00442658	0.531226	FALSE	0.705311	0.274721	0.274721	UK1292 | UK2902
UK691	UK366	0.596491	-0.121727	2.84578	0.00443027	0.531226	FALSE	0.718218	0.274721	0.274721	UK691 | UK366
UK1288	UK348	0.522807	-0.225758	2.84541	0.00443544	0.531226	FALSE	0.748565	0.274721	0.274721	UK1288 | UK348
UK429	UK1298	-0.754386	-0.171442	-2.84539	0.0044357	0.531226	FALSE	-0.582944	0.274721	0.274721	UK429 | UK1298
UK1632	UK1629	0.982456	0.9965	-2.8439	0.00445646	0.531226	FALSE	-0.0140437	0.274721	0.274721	UK1632 | UK1629
UK188	TG 16:0-18:0-18:0	0.596491	-0.121014	2.84324	0.00446576	0.531226	FALSE	0.717505	0.274721	0.274721	UK188 | TG 16:0-18:0-18:0
UK1592	PE(P-16:0/14-HDPA-n3)	-0.689474	-0.0377884	-2.84272	0.004473	0.531226	FALSE	-0.651685	0.274721	0.274721	UK1592 | PE(P-16:0/14-HDPA-n3)
UK2802	UK593	0.219298	0.774695	-2.84237	0.00447788	0.531226	FALSE	-0.555397	0.274721	0.274721	UK2802 | UK593
UK1572	UK2802	-0.622807	0.079077	-2.84158	0.00448906	0.531226	FALSE	-0.701884	0.274721	0.274721	UK1572 | UK2802
UK1299	UK2000	0.480702	-0.277288	2.84094	0.00449807	0.531226	FALSE	0.75799	0.274721	0.274721	UK1299 | UK2000
UK432	UK361	0.436842	-0.327716	2.84077	0.00450053	0.531226	FALSE	0.764558	0.274721	0.274721	UK432 | UK361
UK826	PE(P-16:0/14-HAdA)	0.670175	0.924553	-2.84027	0.0045076	0.531226	FALSE	-0.254377	0.274721	0.274721	UK826 | PE(P-16:0/14-HAdA)
UK1935	UK2615	-0.631579	0.0642987	-2.84019	0.0045086	0.531226	FALSE	-0.695878	0.274721	0.274721	UK1935 | UK2615
UK547	UK1568	-0.584211	0.138125	-2.83815	0.00453752	0.531226	FALSE	-0.722336	0.274721	0.274721	UK547 | UK1568
UK1332	UK2675	0.635088	-0.057817	2.83792	0.00454084	0.531226	FALSE	0.692905	0.274721	0.274721	UK1332 | UK2675
UK557	UK1059	-0.580702	0.143116	-2.83739	0.00454846	0.531226	FALSE	-0.723818	0.274721	0.274721	UK557 | UK1059
UK1118	UK826	0.563158	-0.16833	2.83657	0.00456013	0.531226	FALSE	0.731488	0.274721	0.274721	UK1118 | UK826
UK429	UK2665	0.459649	-0.300298	2.83418	0.00459436	0.532279	FALSE	0.759947	0.273861	0.273861	UK429 | UK2665
UK1288	UK4	0.496491	-0.255639	2.83194	0.00462669	0.532279	FALSE	0.75213	0.273861	0.273861	UK1288 | UK4
UK557	UK1058	-0.580702	0.141172	-2.83041	0.00464878	0.532279	FALSE	-0.721874	0.273861	0.273861	UK557 | UK1058
UK432	UK99324	0.707018	0.0756417	2.82959	0.00466071	0.532279	FALSE	0.631376	0.273861	0.273861	UK432 | UK99324
UK1186	UK1159	0.989474	0.948405	2.82885	0.00467151	0.532279	FALSE	0.0410682	0.273861	0.273861	UK1186 | UK1159
UK2965	DG 6:0-14:0	0.533333	-0.207221	2.82836	0.00467871	0.532279	FALSE	0.740554	0.273861	0.273861	UK2965 | DG 6:0-14:0
UK748	UK54	0.477193	-0.277936	2.82741	0.0046926	0.532279	FALSE	0.755129	0.273861	0.273861	UK748 | UK54
UK2177	UK557	0.598246	-0.11356	2.82627	0.00470937	0.532279	FALSE	0.711805	0.273861	0.273861	UK2177 | UK557
UK2884	UK2539	0.67193	0.924423	-2.82592	0.00471452	0.532279	FALSE	-0.252493	0.273861	0.273861	UK2884 | UK2539
PC 24:0	UK1105	0.65614	-0.0175006	2.82292	0.00475888	0.532279	FALSE	0.673641	0.273861	0.273861	PC 24:0 | UK1105
UK509	UK969	-0.466667	0.28915	-2.82267	0.00476252	0.532279	FALSE	-0.755816	0.273861	0.273861	UK509 | UK969
UK698	UK366	0.666667	0.0014908	2.82193	0.00477351	0.532279	FALSE	0.665176	0.273861	0.273861	UK698 | UK366
U6snRNANND	UK1285	-0.551361	0.180559	-2.82076	0.00479093	0.532279	FALSE	-0.73192	0.273861	0.273861	U6snRNANND | UK1285
UK509	UK903	-0.394737	0.366995	-2.81883	0.0048199	0.532279	FALSE	-0.761732	0.273861	0.273861	UK509 | UK903
UK639	PI(18:0/12-HETE)	0.863158	0.970897	-2.81798	0.0048327	0.532279	FALSE	-0.107739	0.273861	0.273861	UK639 | PI(18:0/12-HETE)
UK1099	TG 52:5	0.647368	-0.0310474	2.81696	0.00484805	0.532279	FALSE	0.678416	0.273861	0.273861	UK1099 | TG 52:5
UK2802	UK2615	0.570175	0.895579	-2.81637	0.004857	0.532279	FALSE	-0.325404	0.273861	0.273861	UK2802 | UK2615
PC 20:0	UK1268	0.598246	-0.110384	2.81497	0.00487819	0.532279	FALSE	0.708629	0.273861	0.273861	PC 20:0 | UK1268
UK1215	UK1273	0.733333	0.939785	-2.81166	0.00492872	0.532279	FALSE	-0.206451	0.273861	0.273861	UK1215 | UK1273
UK684	UK2936	0.640351	-0.041483	2.81156	0.00493021	0.532279	FALSE	0.681834	0.273861	0.273861	UK684 | UK2936
UK2125	UK2306	0.847368	0.967202	-2.81151	0.0049309	0.532279	FALSE	-0.119834	0.273861	0.273861	UK2125 | UK2306
UK1625	UK557	-0.631579	0.0557428	-2.81003	0.00495373	0.532279	FALSE	-0.687322	0.273861	0.273861	UK1625 | UK557
UK469	UK1548	-0.507018	0.236324	-2.80913	0.00496756	0.532279	FALSE	-0.743341	0.273861	0.273861	UK469 | UK1548
PC 16:0-8:0	UK2884	0.642105	-0.0377884	2.80903	0.00496916	0.532279	FALSE	0.679894	0.273861	0.273861	PC 16:0-8:0 | UK2884
UK48	UK1137	0.642105	-0.0377236	2.8088	0.00497269	0.532279	FALSE	0.679829	0.273861	0.273861	UK48 | UK1137
UK2792	UK188	0.67193	0.0165284	2.80259	0.00506935	0.536927	FALSE	0.655401	0.270085	0.270085	UK2792 | UK188
UK1935	UK2539	-0.614035	0.0819938	-2.80199	0.00507885	0.536927	FALSE	-0.696029	0.270085	0.270085	UK1935 | UK2539
PC 10:0-20:4	UK1053	0.624561	-0.0648172	2.80131	0.00508959	0.536927	FALSE	0.689379	0.270085	0.270085	PC 10:0-20:4 | UK1053
UK1592	13-HODE	-0.580702	0.13281	-2.80048	0.00510273	0.536927	FALSE	-0.713512	0.270085	0.270085	UK1592 | 13-HODE
UK2802	UK2419	0.598246	0.902839	-2.7999	0.00511188	0.536927	FALSE	-0.304593	0.270085	0.270085	UK2802 | UK2419
UK192	UK1679	-0.642105	0.0348068	-2.79854	0.00513347	0.537935	FALSE	-0.676912	0.26927	0.26927	UK192 | UK1679
UK1545	UK1059	0.435088	-0.317604	2.7935	0.00521405	0.539904	FALSE	0.752692	0.267683	0.267683	UK1545 | UK1059
UK1063	UK52	-0.631579	0.0510111	-2.79336	0.00521642	0.539904	FALSE	-0.68259	0.267683	0.267683	UK1063 | UK52
UK2000	UK2965	0.519298	-0.215582	2.79091	0.00525607	0.539904	FALSE	0.73488	0.267683	0.267683	UK2000 | UK2965
PC 10:0-20:4	UK1105	0.687719	0.0492611	2.79062	0.00526076	0.539904	FALSE	0.638458	0.267683	0.267683	PC 10:0-20:4 | UK1105
PE(P-16:0/14-HAdA)	UK2539	0.635088	0.912821	-2.79052	0.00526232	0.539904	FALSE	-0.277733	0.267683	0.267683	PE(P-16:0/14-HAdA) | UK2539
PI(18:1/12-HETE)	UK555	0.692982	0.928507	-2.78873	0.00529152	0.539904	FALSE	-0.235524	0.267683	0.267683	PI(18:1/12-HETE) | UK555
UK2123	UK1057	-0.324561	0.427599	-2.78843	0.0052964	0.539904	FALSE	-0.752161	0.267683	0.267683	UK2123 | UK1057
UK2802	PE(P-16:0/14-HAdA)	0.663158	0.920469	-2.78832	0.00529818	0.539904	FALSE	-0.257311	0.267683	0.267683	UK2802 | PE(P-16:0/14-HAdA)
UK1394	UK2000	0.477193	-0.267371	2.78731	0.00531473	0.539904	FALSE	0.744564	0.267683	0.267683	UK1394 | UK2000
UK134	PC 16:0-8:0	0.515789	-0.219147	2.78721	0.00531633	0.539904	FALSE	0.734936	0.267683	0.267683	UK134 | PC 16:0-8:0
UK2884	OxPC 18:0-20:4+1O	0.668421	0.92183	-2.78668	0.00532514	0.539904	FALSE	-0.253409	0.267683	0.267683	UK2884 | OxPC 18:0-20:4+1O
UK49	UK1487	0.605263	-0.0913923	2.78621	0.00533284	0.539904	FALSE	0.696655	0.267683	0.267683	UK49 | UK1487
UK432	UK300	0.491228	-0.249352	2.78389	0.00537114	0.542558	FALSE	0.74058	0.265554	0.265554	UK432 | UK300
UK1625	UK2539	-0.65614	0.00596318	-2.78238	0.00539623	0.543081	FALSE	-0.662104	0.265135	0.265135	UK1625 | UK2539
UK1545	UK1058	0.435088	-0.314688	2.78212	0.00540054	0.543081	FALSE	0.749775	0.265135	0.265135	UK1545 | UK1058
UK2175	UK1058	0.54386	-0.179868	2.78061	0.00542567	0.544388	FALSE	0.723727	0.264091	0.264091	UK2175 | UK1058
UK972	UK1546	-0.0719298	0.616347	-2.77949	0.00544445	0.545053	FALSE	-0.688277	0.263561	0.263561	UK972 | UK1546
UK1679	UK2419	-0.510526	0.223619	-2.77864	0.00545876	0.545268	FALSE	-0.734146	0.26339	0.26339	UK1679 | UK2419
UK2175	UK1059	0.54386	-0.17896	2.77732	0.00548097	0.54627	FALSE	0.72282	0.262592	0.262592	UK2175 | UK1059
UK414	UK2539	-0.584211	0.12056	-2.77539	0.00551353	0.548297	FALSE	-0.704771	0.260984	0.260984	UK414 | UK2539
PC 20:0	UK1267	0.584211	-0.120041	2.77354	0.00554496	0.549461	FALSE	0.704252	0.260063	0.260063	PC 20:0 | UK1267
UK2125	UK1639	0.712281	0.102152	2.77296	0.00555489	0.549461	FALSE	0.610129	0.260063	0.260063	UK2125 | UK1639
UK49	UK1964	-0.584211	0.119588	-2.77193	0.00557258	0.549461	FALSE	-0.703798	0.260063	0.260063	UK49 | UK1964
UK1679	UK99324	-0.585965	0.11693	-2.77183	0.00557424	0.549461	FALSE	-0.702895	0.260063	0.260063	UK1679 | UK99324
UK1137	UK874	-0.517544	0.212212	-2.77007	0.00560446	0.550426	FALSE	-0.729755	0.259301	0.259301	UK1137 | UK874
UK2792	UK2419	-0.657895	-0.000972258	-2.76886	0.00562534	0.550866	FALSE	-0.656922	0.258954	0.258954	UK2792 | UK2419
UK113	PC 16:0-8:0	0.494737	-0.239824	2.76457	0.0056998	0.555731	FALSE	0.734561	0.255135	0.255135	UK113 | PC 16:0-8:0
PE(P-16:0/14-HDPA-n3)	UK1059	-0.608772	0.0791418	-2.76237	0.00573826	0.558266	FALSE	-0.687914	0.253159	0.253159	PE(P-16:0/14-HDPA-n3) | UK1059
UK639	PE(P-16:0/14-HAdA)	0.64386	0.913793	-2.75897	0.00579832	0.561673	FALSE	-0.269933	0.250517	0.250517	UK639 | PE(P-16:0/14-HAdA)
PE(P-16:0/14-HDPA-n3)	UK1058	-0.608772	0.0777158	-2.75733	0.00582748	0.561864	FALSE	-0.686488	0.250369	0.250369	PE(P-16:0/14-HDPA-n3) | UK1058
UK1085	UK2000	0.470175	-0.26776	2.757	0.00583349	0.561864	FALSE	0.737935	0.250369	0.250369	UK1085 | UK2000
UK161	PAzPC	-0.536842	0.18246	-2.75521	0.00586551	0.562111	FALSE	-0.719303	0.250178	0.250178	UK161 | PAzPC
UK169	UK2539	-0.598246	0.0932072	-2.75399	0.00588735	0.563002	FALSE	-0.691453	0.24949	0.24949	UK169 | UK2539
UK348	UK2651	0.494737	-0.236583	2.7525	0.00591425	0.56437	FALSE	0.73132	0.248436	0.248436	UK348 | UK2651
UK2884	UK557	0.438596	0.848717	-2.74403	0.00606896	0.573826	FALSE	-0.41012	0.24122	0.24122	UK2884 | UK557
UK198	UK606	0.621053	-0.054252	2.74392	0.00607106	0.573826	FALSE	0.675305	0.24122	0.24122	UK198 | UK606
UK1625	OxPC 18:0-20:4+1O	-0.682456	-0.0528908	-2.74299	0.00608833	0.573826	FALSE	-0.629565	0.24122	0.24122	UK1625 | OxPC 18:0-20:4+1O
UK1680	UK555	-0.731579	-0.150246	-2.74287	0.00609048	0.573826	FALSE	-0.581333	0.24122	0.24122	UK1680 | UK555
UK2884	UK555	0.585965	0.896098	-2.74227	0.00610156	0.573826	FALSE	-0.310133	0.24122	0.24122	UK2884 | UK555
UK970	UK972	0.945614	0.988333	-2.74218	0.00610337	0.573826	FALSE	-0.0427189	0.24122	0.24122	UK970 | UK972
UK1289	UK2539	-0.617544	0.0592429	-2.74151	0.00611569	0.573826	FALSE	-0.676787	0.24122	0.24122	UK1289 | UK2539
PC 22:1-18:2	UK2125	0.77193	0.240213	2.74063	0.00613217	0.574171	FALSE	0.531717	0.240959	0.240959	PC 22:1-18:2 | UK2125
PC 10:0-20:4	UK557	-0.398246	0.343661	-2.73962	0.00615094	0.574395	FALSE	-0.741906	0.24079	0.24079	PC 10:0-20:4 | UK557
UK2802	UK639	0.661404	0.917812	-2.73913	0.00616018	0.574395	FALSE	-0.256408	0.24079	0.24079	UK2802 | UK639
UK1184	UK1882	0.501754	-0.223295	2.73601	0.006219	0.577479	FALSE	0.72505	0.238464	0.238464	UK1184 | UK1882
UK126	UK1568	-0.526316	0.190109	-2.73149	0.00630478	0.584235	FALSE	-0.716425	0.233413	0.233413	UK126 | UK1568
UK2683	UK1341	-0.603509	0.0782992	-2.73017	0.00633025	0.585385	FALSE	-0.681808	0.232558	0.232558	UK2683 | UK1341
UK414	UK593	-0.563158	0.137218	-2.72464	0.00643716	0.592477	FALSE	-0.700376	0.227329	0.227329	UK414 | UK593
UK1099	UK54	0.466667	-0.262704	2.7221	0.00648689	0.592477	FALSE	0.729371	0.227329	0.227329	UK1099 | UK54
UK1545	UK361	-0.391228	0.346578	-2.72205	0.00648779	0.592477	FALSE	-0.737806	0.227329	0.227329	UK1545 | UK361
UK1631	DG 6:0-14:0	0.603509	-0.0758361	2.72146	0.00649941	0.592477	FALSE	0.679345	0.227329	0.227329	UK1631 | DG 6:0-14:0
UK2177	UK606	0.596491	-0.0863365	2.72007	0.00652676	0.593763	FALSE	0.682828	0.226387	0.226387	UK2177 | UK606
UK1288	PE 16:0p/14-HDOHE	0.6	-0.0806326	2.71909	0.00654617	0.594323	FALSE	0.680633	0.225977	0.225977	UK1288 | PE 16:0p/14-HDOHE
UK1631	DG 8:0-10:0	0.582456	-0.106624	2.71645	0.00659865	0.595472	FALSE	0.68908	0.225139	0.225139	UK1631 | DG 8:0-10:0
UK1289	TG 52:5	-0.496491	0.224203	-2.71474	0.00663287	0.596562	FALSE	-0.720694	0.224344	0.224344	UK1289 | TG 52:5
UK1342	UK2615	-0.635088	0.0227508	-2.71451	0.00663734	0.596562	FALSE	-0.657839	0.224344	0.224344	UK1342 | UK2615
PC 20:0	UK1587	-0.512281	0.203202	-2.71183	0.00669138	0.598803	FALSE	-0.715483	0.222716	0.222716	PC 20:0 | UK1587
UK1546	UK832	-0.507018	0.210008	-2.71182	0.00669143	0.598803	FALSE	-0.717025	0.222716	0.222716	UK1546 | UK832
UK1624	UK2778	0.510526	0.87043	-2.71015	0.0067252	0.598803	FALSE	-0.359904	0.222716	0.222716	UK1624 | UK2778
UK188	PE(P-16:0/14-HDPA-n3)	-0.664912	-0.0302696	-2.70972	0.00673394	0.598803	FALSE	-0.634643	0.222716	0.222716	UK188 | PE(P-16:0/14-HDPA-n3)
UK104	UK432	0.612281	-0.0586596	2.70972	0.00673395	0.598803	FALSE	0.67094	0.222716	0.222716	UK104 | UK432
UK1288	UK300	0.549123	-0.152839	2.70931	0.00674238	0.598803	FALSE	0.701962	0.222716	0.222716	UK1288 | UK300
PI(18:0/12-HETE)	UK2674	0.526316	-0.183433	2.70719	0.00678551	0.600003	FALSE	0.709749	0.221847	0.221847	PI(18:0/12-HETE) | UK2674
UK2884	UK2675	0.563158	-0.132162	2.70655	0.00679863	0.600003	FALSE	0.69532	0.221847	0.221847	UK2884 | UK2675
UK1099	UK254	0.442105	-0.287205	2.70647	0.00680035	0.600003	FALSE	0.72931	0.221847	0.221847	UK1099 | UK254
UK1045	UK1568	-0.542105	0.16133	-2.70479	0.00683479	0.600003	FALSE	-0.703435	0.221847	0.221847	UK1045 | UK1568
UK161	UK356	-0.477193	0.245139	-2.70371	0.00685701	0.600003	FALSE	-0.722332	0.221847	0.221847	UK161 | UK356
UK374	UK2531	0.585965	-0.0976147	2.70318	0.00686804	0.600003	FALSE	0.68358	0.221847	0.221847	UK374 | UK2531
UK338	UK2615	-0.575439	0.113236	-2.70287	0.00687426	0.600003	FALSE	-0.688674	0.221847	0.221847	UK338 | UK2615
UK678	PE(P-16:0/14-HAdA)	0.545614	-0.155172	2.7001	0.00693178	0.600003	FALSE	0.700786	0.221847	0.221847	UK678 | PE(P-16:0/14-HAdA)
UK2175	UK844	0.440351	-0.28714	2.69856	0.00696392	0.600003	FALSE	0.727491	0.221847	0.221847	UK2175 | UK844
UK1587	DG 6:0-14:0	-0.542105	0.159321	-2.69754	0.00698533	0.600003	FALSE	-0.701426	0.221847	0.221847	UK1587 | DG 6:0-14:0
UK315	UK1679	-0.542105	0.159256	-2.69731	0.00699024	0.600003	FALSE	-0.701361	0.221847	0.221847	UK315 | UK1679
UK1063	UK2184	0.394737	-0.336661	2.69719	0.00699282	0.600003	FALSE	0.731397	0.221847	0.221847	UK1063 | UK2184
UK1935	UK593	-0.580702	0.103708	-2.69677	0.00700151	0.600003	FALSE	-0.684409	0.221847	0.221847	UK1935 | UK593
UK2439	UK2515	0.573684	-0.113819	2.69575	0.00702304	0.600003	FALSE	0.687503	0.221847	0.221847	UK2439 | UK2515
UK348	UK903	-0.67193	-0.0469925	-2.69545	0.00702938	0.600003	FALSE	-0.624937	0.221847	0.221847	UK348 | UK903
UK1446	TG 16:0-18:0-18:0	0.587719	-0.0926238	2.69488	0.00704134	0.600003	FALSE	0.680343	0.221847	0.221847	UK1446 | TG 16:0-18:0-18:0
UK1273	TG 16:0-18:0-18:0	0.619298	-0.0431683	2.69487	0.00704162	0.600003	FALSE	0.662467	0.221847	0.221847	UK1273 | TG 16:0-18:0-18:0
PC 16:0-8:0	PI(18:1/12-HETE)	0.568421	-0.121079	2.69417	0.00705636	0.600003	FALSE	0.6895	0.221847	0.221847	PC 16:0-8:0 | PI(18:1/12-HETE)
UK133	UK1568	-0.505263	0.207091	-2.69282	0.00708498	0.600003	FALSE	-0.712354	0.221847	0.221847	UK133 | UK1568
UK1147	UK54	0.384211	-0.346318	2.692	0.00710248	0.600003	FALSE	0.730529	0.221847	0.221847	UK1147 | UK54
PE(P-16:0/14-HDPA-n3)	UK1935	-0.684211	-0.0709749	-2.69077	0.00712875	0.600003	FALSE	-0.613236	0.221847	0.221847	PE(P-16:0/14-HDPA-n3) | UK1935
UK1548	UK2000	0.492982	-0.222064	2.6905	0.0071344	0.600003	FALSE	0.715046	0.221847	0.221847	UK1548 | UK2000
UK1573	UK2000	0.498246	-0.215064	2.68919	0.00716258	0.600003	FALSE	0.713309	0.221847	0.221847	UK1573 | UK2000
UK1142	DG 6:0-14:0	0.470175	-0.249741	2.68915	0.00716351	0.600003	FALSE	0.719916	0.221847	0.221847	UK1142 | DG 6:0-14:0
UK1288	UK547	0.368421	-0.361615	2.68882	0.0071706	0.600003	FALSE	0.730036	0.221847	0.221847	UK1288 | UK547
UK1679	PE 16:0p/14-HDOHE	-0.587719	0.09042	-2.68707	0.00720808	0.600031	FALSE	-0.678139	0.221827	0.221827	UK1679 | PE 16:0p/14-HDOHE
UK4	PE 16:0p/14-HDOHE	0.503509	-0.207739	2.68694	0.00721107	0.600031	FALSE	0.711248	0.221827	0.221827	UK4 | PE 16:0p/14-HDOHE
UK1975	DG 8:0-10:0	-0.549123	0.146292	-2.68578	0.00723604	0.600993	FALSE	-0.695415	0.221131	0.221131	UK1975 | DG 8:0-10:0
UK1053	UK1267	0.907018	0.633264	2.68269	0.00730318	0.602297	FALSE	0.273753	0.220189	0.220189	UK1053 | UK1267
UK1482	PC 10:0-20:4	0.477193	-0.2395	2.68266	0.00730386	0.602297	FALSE	0.716693	0.220189	0.220189	UK1482 | PC 10:0-20:4
UK1631	UK1142	0.642105	-0.00155561	2.68167	0.00732561	0.602297	FALSE	0.643661	0.220189	0.220189	UK1631 | UK1142
UK469	UK1498	-0.482456	0.232694	-2.68136	0.00733231	0.602297	FALSE	-0.71515	0.220189	0.220189	UK469 | UK1498
UK2884	UK99324	0.55614	0.883135	-2.67922	0.00737934	0.604961	FALSE	-0.326994	0.218273	0.218273	UK2884 | UK99324
UK49	PC 22:1-18:2	0.557895	-0.131903	2.67866	0.00739172	0.604961	FALSE	0.689798	0.218273	0.218273	UK49 | PC 22:1-18:2
UK1116	UK1959	0.980702	0.914376	2.6771	0.00742628	0.606683	FALSE	0.0663253	0.217038	0.217038	UK1116 | UK1959
UK4	TG 52:5	0.549123	-0.143505	2.67578	0.00745556	0.607967	FALSE	0.692628	0.21612	0.21612	UK4 | TG 52:5
UK1592	UK2531	-0.661404	-0.0340939	-2.67427	0.00748923	0.608817	FALSE	-0.62731	0.215513	0.215513	UK1592 | UK2531
UK1214	DG 8:0-10:0	-0.503509	0.204239	-2.67409	0.00749313	0.608817	FALSE	-0.707748	0.215513	0.215513	UK1214 | DG 8:0-10:0
UK243	UK2615	-0.612281	0.0478999	-2.67181	0.00754426	0.609673	FALSE	-0.660181	0.214903	0.214903	UK243 | UK2615
UK970	PC 24:0	0.607018	-0.0561965	2.67161	0.00754879	0.609673	FALSE	0.663214	0.214903	0.214903	UK970 | PC 24:0
UK972	PC 24:0	0.596491	-0.0725953	2.67149	0.00755157	0.609673	FALSE	0.669087	0.214903	0.214903	UK972 | PC 24:0
UK678	UK99324	0.45614	-0.261667	2.6712	0.00755805	0.609673	FALSE	0.717807	0.214903	0.214903	UK678 | UK99324
UK2419	OxPC 38:4+1O	0.42807	0.838735	-2.66781	0.00763466	0.614064	FALSE	-0.410665	0.211786	0.211786	UK2419 | OxPC 38:4+1O
UK856	UK348	-0.521053	0.179544	-2.66758	0.00763986	0.614064	FALSE	-0.700596	0.211786	0.211786	UK856 | UK348
UK692	UK366	0.654386	0.0239176	2.66658	0.0076627	0.614798	FALSE	0.630468	0.211267	0.211267	UK692 | UK366
UK4	PC 18:0	-0.608772	0.0512704	-2.66403	0.00772104	0.616172	FALSE	-0.660042	0.210298	0.210298	UK4 | PC 18:0
UK1182	UK1569	-0.533333	0.161719	-2.66284	0.00774849	0.617264	FALSE	-0.695052	0.209529	0.209529	UK1182 | UK1569
UK1395	UK2965	0.377193	-0.345411	2.65955	0.00782461	0.619011	FALSE	0.722604	0.208301	0.208301	UK1395 | UK2965
PC 10:0-20:4	UK1267	0.621053	-0.0298159	2.65791	0.00786263	0.619011	FALSE	0.650869	0.208301	0.208301	PC 10:0-20:4 | UK1267
UK844	UK2936	0.401754	-0.319095	2.65734	0.007876	0.619011	FALSE	0.72085	0.208301	0.208301	UK844 | UK2936
UK356	UK1082	0.592982	-0.0739564	2.65722	0.00787874	0.619011	FALSE	0.666939	0.208301	0.208301	UK356 | UK1082
UK944	PE 16:0p/14-HDOHE	0.452632	-0.261991	2.65689	0.00788655	0.619011	FALSE	0.714623	0.208301	0.208301	UK944 | PE 16:0p/14-HDOHE
PC 20:0	UK671	0.552632	-0.133264	2.6568	0.00788873	0.619011	FALSE	0.685896	0.208301	0.208301	PC 20:0 | UK671
UK697	UK366	0.714035	0.138255	2.65679	0.00788887	0.619011	FALSE	0.57578	0.208301	0.208301	UK697 | UK366
UK243	UK1579	-0.375439	0.346318	-2.65599	0.00790767	0.619011	FALSE	-0.721757	0.208301	0.208301	UK243 | UK1579
UK1288	UK606	0.594737	-0.07091	2.65598	0.00790772	0.619011	FALSE	0.665647	0.208301	0.208301	UK1288 | UK606
UK288	PE 16:0p/14-HDOHE	-0.173684	0.522686	-2.65422	0.00794914	0.619011	FALSE	-0.69637	0.208301	0.208301	UK288 | PE 16:0p/14-HDOHE
TG 16:0-18:0-18:0	PC 40:6	-0.345614	0.375551	-2.65364	0.00796299	0.619011	FALSE	-0.721165	0.208301	0.208301	TG 16:0-18:0-18:0 | PC 40:6
UK684	UK2857	0.975439	0.893376	2.65349	0.00796646	0.619011	FALSE	0.0820629	0.208301	0.208301	UK684 | UK2857
UK1214	UK1809	-0.484211	0.222193	-2.6505	0.00803725	0.619011	FALSE	-0.706404	0.208301	0.208301	UK1214 | UK1809
UK2177	UK1679	-0.580702	0.0899663	-2.64804	0.00809603	0.619011	FALSE	-0.670668	0.208301	0.208301	UK2177 | UK1679
UK104	UK2651	0.582456	-0.0873088	2.64794	0.00809835	0.619011	FALSE	0.669765	0.208301	0.208301	UK104 | UK2651
UK658	UK54	0.424561	-0.291677	2.64773	0.00810352	0.619011	FALSE	0.716239	0.208301	0.208301	UK658 | UK54
UK1285	UK2651	-0.594737	0.068447	-2.64729	0.00811399	0.619011	FALSE	-0.663184	0.208301	0.208301	UK1285 | UK2651
UK1396	UK2175	0.536842	-0.152515	2.64696	0.00812201	0.619011	FALSE	0.689357	0.208301	0.208301	UK1396 | UK2175
UK374	UK1680	-0.682456	-0.0801141	-2.64691	0.00812301	0.619011	FALSE	-0.602342	0.208301	0.208301	UK374 | UK1680
UK1631	UK188	0.405263	-0.312549	2.64652	0.00813255	0.619011	FALSE	0.717812	0.208301	0.208301	UK1631 | UK188
UK1572	UK2539	-0.584211	0.0842624	-2.6465	0.00813289	0.619011	FALSE	-0.668473	0.208301	0.208301	UK1572 | UK2539
UK361	UK190	0.750877	0.21811	2.6465	0.00813302	0.619011	FALSE	0.532767	0.208301	0.208301	UK361 | UK190
UK1396	UK2965	0.361404	-0.358115	2.64625	0.00813902	0.619011	FALSE	0.719519	0.208301	0.208301	UK1396 | UK2965
UK135	UK1574	-0.407018	0.310539	-2.64608	0.00814307	0.619011	FALSE	-0.717557	0.208301	0.208301	UK135 | UK1574
UK1273	UK1055	0.673684	0.0650765	2.64298	0.0082181	0.623634	FALSE	0.608608	0.20507	0.20507	UK1273 | UK1055
UK972	UK2965	0.42807	-0.286362	2.64242	0.00823169	0.623634	FALSE	0.714433	0.20507	0.20507	UK972 | UK2965
UK432	UK2802	0.677193	0.0722712	2.64025	0.00828454	0.624851	FALSE	0.604922	0.204223	0.204223	UK432 | UK2802
UK374	UK205	-0.635088	0.00155561	-2.64003	0.00828975	0.624851	FALSE	-0.636643	0.204223	0.204223	UK374 | UK205
UK301	UK1405	-0.521053	0.171895	-2.63986	0.00829408	0.624851	FALSE	-0.692948	0.204223	0.204223	UK301 | UK1405
UK1118	UK99324	0.540351	-0.145579	2.6394	0.0083053	0.624851	FALSE	0.68593	0.204223	0.204223	UK1118 | UK99324
UK1882	UK1045	0.605263	-0.0495852	2.63858	0.00832551	0.624851	FALSE	0.654848	0.204223	0.204223	UK1882 | UK1045
UK113	UK192	0.473684	-0.231786	2.63804	0.00833859	0.624851	FALSE	0.705471	0.204223	0.204223	UK113 | UK192
PC 16:0-8:0	UK99324	0.587719	-0.0764843	2.63777	0.00834528	0.624851	FALSE	0.664204	0.204223	0.204223	PC 16:0-8:0 | UK99324
UK1116	UK2000	0.417544	-0.296539	2.63645	0.00837774	0.625194	FALSE	0.714083	0.203985	0.203985	UK1116 | UK2000
UK1572	UK1579	-0.364912	0.351957	-2.63569	0.00839654	0.625248	FALSE	-0.71687	0.203948	0.203948	UK1572 | UK1579
UK1679	TG 16:0-18:0-18:0	0.470175	-0.235157	2.63471	0.00842097	0.625248	FALSE	0.705332	0.203948	0.203948	UK1679 | TG 16:0-18:0-18:0
UK1332	UK2175	0.587719	-0.0749287	2.63227	0.00848153	0.625248	FALSE	0.662648	0.203948	0.203948	UK1332 | UK2175
UK557	OxPC 18:0-20:4+1O	0.517544	0.867319	-2.63204	0.00848741	0.625248	FALSE	-0.349775	0.203948	0.203948	UK557 | OxPC 18:0-20:4+1O
TG 57:2	UK2124	-0.449123	0.259463	-2.63189	0.00849121	0.625248	FALSE	-0.708586	0.203948	0.203948	TG 57:2 | UK2124
UK2651	UK2665	-0.0175439	0.623995	-2.63165	0.00849706	0.625248	FALSE	-0.641539	0.203948	0.203948	UK2651 | UK2665
UK2651	UK2802	0.496491	-0.201517	2.63125	0.00850722	0.625248	FALSE	0.698008	0.203948	0.203948	UK2651 | UK2802
UK338	PE(P-16:0/14-HDPA-n3)	-0.594737	0.0637801	-2.63082	0.00851787	0.625248	FALSE	-0.658517	0.203948	0.203948	UK338 | PE(P-16:0/14-HDPA-n3)
UK509	UK904	-0.354386	0.361097	-2.63	0.00853843	0.625592	FALSE	-0.715483	0.203709	0.203709	UK509 | UK904
UK374	UK2213	-0.740351	-0.200091	-2.62941	0.00855335	0.625592	FALSE	-0.54026	0.203709	0.203709	UK374 | UK2213
UK1405	UK1809	-0.510526	0.182785	-2.62897	0.00856441	0.625592	FALSE	-0.693311	0.203709	0.203709	UK1405 | UK1809
UK1572	UK36	-0.491228	0.206702	-2.6258	0.00864453	0.627522	FALSE	-0.69793	0.202371	0.202371	UK1572 | UK36
UK2884	OxPC 38:4+1O	0.552632	0.878403	-2.62288	0.008719	0.631526	FALSE	-0.325771	0.199609	0.199609	UK2884 | OxPC 38:4+1O
PC 24:0	UK557	-0.487719	0.210202	-2.62245	0.00873013	0.631526	FALSE	-0.697922	0.199609	0.199609	PC 24:0 | UK557
UK2326	UK14	0.55614	-0.118421	2.6216	0.00875169	0.632066	FALSE	0.674561	0.199237	0.199237	UK2326 | UK14
PC 20:0	UK672	0.552632	-0.122569	2.6186	0.00882923	0.633073	FALSE	0.675201	0.198546	0.198546	PC 20:0 | UK672
UK432	TG 16:0-18:0-18:0	-0.496491	0.197822	-2.61773	0.00885173	0.633073	FALSE	-0.694313	0.198546	0.198546	UK432 | TG 16:0-18:0-18:0
UK169	TG 52:5	-0.508772	0.181877	-2.61735	0.00886166	0.633073	FALSE	-0.690649	0.198546	0.198546	UK169 | TG 52:5
UK1313	UK1059	-0.464912	0.236777	-2.61707	0.00886874	0.633073	FALSE	-0.70169	0.198546	0.198546	UK1313 | UK1059
UK1285	UK366	0.352632	-0.359606	2.61694	0.00887222	0.633073	FALSE	0.712237	0.198546	0.198546	UK1285 | UK366
UK1147	UK254	0.270175	-0.436025	2.61514	0.00891921	0.633073	FALSE	0.706201	0.198546	0.198546	UK1147 | UK254
UK469	UK2175	0.612281	-0.0312419	2.6132	0.00896997	0.633073	FALSE	0.643523	0.198546	0.198546	UK469 | UK2175
UK509	UK971	-0.421053	0.286557	-2.61308	0.00897291	0.633073	FALSE	-0.70761	0.198546	0.198546	UK509 | UK971
UK1587	DG 8:0-10:0	-0.535088	0.14545	-2.61292	0.00897717	0.633073	FALSE	-0.680538	0.198546	0.198546	UK1587 | DG 8:0-10:0
UK691	UK547	0.629825	-0.00259269	2.61286	0.00897881	0.633073	FALSE	0.632417	0.198546	0.198546	UK691 | UK547
UK374	UK1679	-0.603509	0.0447887	-2.61198	0.00900205	0.633073	FALSE	-0.648297	0.198546	0.198546	UK374 | UK1679
PC 16:0-8:0	PE 16:0p/14-HDOHE	0.596491	-0.0553539	2.61066	0.00903664	0.633073	FALSE	0.651845	0.198546	0.198546	PC 16:0-8:0 | PE 16:0p/14-HDOHE
PC 10:0-20:4	UK904	0.603509	-0.044335	2.61038	0.00904419	0.633073	FALSE	0.647844	0.198546	0.198546	PC 10:0-20:4 | UK904
UK1545	PC 20:0	0.470175	-0.228416	2.60968	0.00906268	0.633073	FALSE	0.698591	0.198546	0.198546	UK1545 | PC 20:0
UK469	UK1609	-0.552632	0.119847	-2.60889	0.00908365	0.633073	FALSE	-0.672479	0.198546	0.198546	UK469 | UK1609
UK2668	UK555	-0.577193	0.0839383	-2.60816	0.00910312	0.633073	FALSE	-0.661131	0.198546	0.198546	UK2668 | UK555
UK99324	UK2615	0.563158	0.880866	-2.60743	0.00912238	0.633073	FALSE	-0.317708	0.198546	0.198546	UK99324 | UK2615
UK1285	UK709	0.442105	-0.261084	2.60723	0.00912779	0.633073	FALSE	0.703189	0.198546	0.198546	UK1285 | UK709
UK1313	UK1058	-0.464912	0.23412	-2.60719	0.0091289	0.633073	FALSE	-0.699032	0.198546	0.198546	UK1313 | UK1058
UK161	UK192	0.666667	0.0625486	2.60714	0.00913032	0.633073	FALSE	0.604118	0.198546	0.198546	UK161 | UK192
PC 20:0	UK1796	-0.47193	0.225369	-2.60632	0.00915214	0.633073	FALSE	-0.697299	0.198546	0.198546	PC 20:0 | UK1796
UK1545	UK49	-0.385965	0.322725	-2.6059	0.00916343	0.633073	FALSE	-0.70869	0.198546	0.198546	UK1545 | UK49
PC 10:0-20:4	UK1268	0.619298	-0.0176951	2.60529	0.00917969	0.633073	FALSE	0.636993	0.198546	0.198546	PC 10:0-20:4 | UK1268
PE(P-16:0/14-HDPA-n3)	UK2439	0.484211	0.853643	-2.60317	0.00923671	0.633073	FALSE	-0.369432	0.198546	0.198546	PE(P-16:0/14-HDPA-n3) | UK2439
PC 16:0-8:0	UK2802	0.592982	-0.0585299	2.60279	0.00924698	0.633073	FALSE	0.651512	0.198546	0.198546	PC 16:0-8:0 | UK2802
UK2792	UK1289	0.650877	0.0362328	2.6018	0.00927354	0.633073	FALSE	0.614644	0.198546	0.198546	UK2792 | UK1289
UK1545	PC 24:0	0.52807	-0.151672	2.60091	0.00929765	0.633073	FALSE	0.679742	0.198546	0.198546	UK1545 | PC 24:0
UK198	UK2664	0.559649	-0.107402	2.60029	0.0093145	0.633073	FALSE	0.667051	0.198546	0.198546	UK198 | UK2664
PC 16:0-8:0	PI(18:0/12-HETE)	0.545614	-0.127301	2.60019	0.00931735	0.633073	FALSE	0.672915	0.198546	0.198546	PC 16:0-8:0 | PI(18:0/12-HETE)
UK432	UK125	0.417544	-0.286946	2.59962	0.0093328	0.633073	FALSE	0.70449	0.198546	0.198546	UK432 | UK125
UK99324	UK844	-0.408772	0.296539	-2.59929	0.00934161	0.633073	FALSE	-0.705311	0.198546	0.198546	UK99324 | UK844
UK509	PC 40:6	-0.652632	-0.0401867	-2.59861	0.00936031	0.633073	FALSE	-0.612445	0.198546	0.198546	UK509 | PC 40:6
PC 16:0-18:3(2)	UK2857	0.62807	-0.00136116	2.59834	0.00936768	0.633073	FALSE	0.629431	0.198546	0.198546	PC 16:0-18:3(2) | UK2857
UK2823	UK14	0.478947	-0.214415	2.59773	0.00938414	0.633073	FALSE	0.693363	0.198546	0.198546	UK2823 | UK14
PC 10:0-20:4	DG 8:0-10:0	0.659649	0.0527612	2.59763	0.00938706	0.633073	FALSE	0.606888	0.198546	0.198546	PC 10:0-20:4 | DG 8:0-10:0
UK1289	PE(P-16:0/14-HAdA)	-0.624561	0.00680581	-2.59718	0.00939925	0.633073	FALSE	-0.631367	0.198546	0.198546	UK1289 | PE(P-16:0/14-HAdA)
UK2419	UK593	0.249123	0.75888	-2.59661	0.00941499	0.633073	FALSE	-0.509757	0.198546	0.198546	UK2419 | UK593
UK2668	UK606	-0.601754	0.0431683	-2.59659	0.00941532	0.633073	FALSE	-0.644923	0.198546	0.198546	UK2668 | UK606
PC 16:0-8:0	UK348	0.370175	-0.336077	2.59379	0.00949243	0.636376	FALSE	0.706253	0.196286	0.196286	PC 16:0-8:0 | UK348
PC 16:0-8:0	UK669	0.463158	-0.23237	2.59283	0.00951894	0.636402	FALSE	0.695528	0.196268	0.196268	PC 16:0-8:0 | UK669
UK205	UK557	-0.678947	-0.0889292	-2.59275	0.0095212	0.636402	FALSE	-0.590018	0.196268	0.196268	UK205 | UK557
UK2651	UK2675	0.757895	0.24825	2.59173	0.00954954	0.637347	FALSE	0.509645	0.195624	0.195624	UK2651 | UK2675
UK1975	DG 6:0-14:0	-0.55614	0.109736	-2.59069	0.00957843	0.638325	FALSE	-0.665876	0.194958	0.194958	UK1975 | DG 6:0-14:0
UK348	UK1631	-0.592982	0.0548354	-2.58976	0.00960418	0.639091	FALSE	-0.647818	0.194437	0.194437	UK348 | UK1631
UK1277	TG 52:5	-0.452632	0.243907	-2.58901	0.00962524	0.639544	FALSE	-0.696539	0.19413	0.19413	UK1277 | TG 52:5
PC 20:0	UK1053	0.573684	-0.0835494	2.58835	0.00964366	0.63982	FALSE	0.657234	0.193942	0.193942	PC 20:0 | UK1053
UK361	UK54	0.457895	-0.237101	2.58696	0.00968279	0.641467	FALSE	0.694996	0.192826	0.192826	UK361 | UK54
UK1935	UK2531	-0.607018	0.0319549	-2.58628	0.00970195	0.641564	FALSE	-0.638972	0.19276	0.19276	UK1935 | UK2531
UK2326	UK1214	-0.503509	0.179933	-2.58542	0.00972595	0.641564	FALSE	-0.683441	0.19276	0.19276	UK2326 | UK1214
UK2177	UK2884	0.598246	-0.0451128	2.58418	0.00976116	0.641918	FALSE	0.643358	0.192521	0.192521	UK2177 | UK2884
UK301	UK2615	-0.550877	0.115115	-2.58317	0.00978964	0.642848	FALSE	-0.665993	0.191891	0.191891	UK301 | UK2615
UK432	UK606	0.626316	0.000648172	2.58112	0.00984814	0.643292	FALSE	0.625668	0.191592	0.191592	UK432 | UK606
UK161	UK1572	-0.554386	0.109476	-2.58085	0.0098556	0.643292	FALSE	-0.663862	0.191592	0.191592	UK161 | UK1572
UK1546	UK2884	-0.614035	0.0189266	-2.57978	0.00988635	0.643326	FALSE	-0.632962	0.191569	0.191569	UK1546 | UK2884
DG 8:0-10:0	DG 6:0-14:0	0.880702	0.568123	2.57921	0.00990264	0.643326	FALSE	0.312579	0.191569	0.191569	DG 8:0-10:0 | DG 6:0-14:0
UK205	13-HODE	-0.582456	0.0676044	-2.5783	0.00992891	0.643326	FALSE	-0.65006	0.191569	0.191569	UK205 | 13-HODE
UK374	UK322	-0.635088	-0.0165284	-2.5765	0.00998073	0.643326	FALSE	-0.618559	0.191569	0.191569	UK374 | UK322
UK374	UK1592	-0.640351	-0.0254083	-2.57645	0.00998205	0.643326	FALSE	-0.614943	0.191569	0.191569	UK374 | UK1592
UK1313	DG 8:0-10:0	-0.47193	0.217267	-2.57639	0.00998388	0.643326	FALSE	-0.689197	0.191569	0.191569	UK1313 | DG 8:0-10:0
UK135	UK1745	-0.394737	0.305548	-2.5753	0.0100153	0.643326	FALSE	-0.700285	0.191569	0.191569	UK135 | UK1745
UK198	UK658	0.459649	-0.230944	2.57188	0.0101149	0.643326	FALSE	0.690593	0.191569	0.191569	UK198 | UK658
UK1118	PE(P-16:0/14-HAdA)	0.489474	-0.193998	2.57119	0.0101351	0.643326	FALSE	0.683472	0.191569	0.191569	UK1118 | PE(P-16:0/14-HAdA)
UK1277	UK555	-0.661404	-0.0635857	-2.5704	0.0101581	0.643326	FALSE	-0.597818	0.191569	0.191569	UK1277 | UK555
UK52	UK748	-0.477193	0.2091	-2.57019	0.0101642	0.643326	FALSE	-0.686293	0.191569	0.191569	UK52 | UK748
UK1032	UK2902	-0.466667	0.221934	-2.5699	0.0101728	0.643326	FALSE	-0.688601	0.191569	0.191569	UK1032 | UK2902
UK2792	UK251	0.631579	0.0125745	2.56981	0.0101755	0.643326	FALSE	0.619004	0.191569	0.191569	UK2792 | UK251
PC 10:0-20:4	UK1277	0.447368	-0.244685	2.56873	0.0102072	0.643326	FALSE	0.692053	0.191569	0.191569	PC 10:0-20:4 | UK1277
UK169	UK1579	-0.308772	0.390135	-2.56869	0.0102083	0.643326	FALSE	-0.698907	0.191569	0.191569	UK169 | UK1579
UK1215	UK2965	0.445614	-0.246565	2.56806	0.010227	0.643326	FALSE	0.692179	0.191569	0.191569	UK1215 | UK2965
UK169	UK2419	-0.524561	0.147135	-2.56756	0.0102418	0.643326	FALSE	-0.671696	0.191569	0.191569	UK169 | UK2419
UK1063	UK874	0.349123	-0.350661	2.56692	0.0102606	0.643326	FALSE	0.699784	0.191569	0.191569	UK1063 | UK874
UK1214	DG 6:0-14:0	-0.505263	0.172414	-2.56643	0.0102752	0.643326	FALSE	-0.677677	0.191569	0.191569	UK1214 | DG 6:0-14:0
PC 22:1-18:2	PC 40:6	0.536842	-0.129829	2.56563	0.0102989	0.643326	FALSE	0.666671	0.191569	0.191569	PC 22:1-18:2 | PC 40:6
UK251	UK2615	-0.598246	0.039733	-2.56524	0.0103104	0.643326	FALSE	-0.637979	0.191569	0.191569	UK251 | UK2615
UK414	13-HODE	-0.592982	0.0476407	-2.56442	0.0103348	0.643326	FALSE	-0.640623	0.191569	0.191569	UK414 | 13-HODE
UK1214	UK1059	-0.47193	0.213702	-2.56325	0.0103697	0.643326	FALSE	-0.685632	0.191569	0.191569	UK1214 | UK1059
UK161	UK1595	-0.533333	0.133783	-2.56249	0.0103924	0.643326	FALSE	-0.667116	0.191569	0.191569	UK161 | UK1595
UK135	UK1632	-0.677193	-0.094309	-2.56228	0.0103988	0.643326	FALSE	-0.582884	0.191569	0.191569	UK135 | UK1632
UK1308	13-HODE	-0.524561	0.14532	-2.56104	0.0104359	0.643326	FALSE	-0.669882	0.191569	0.191569	UK1308 | 13-HODE
UK904	PC 24:0	0.524561	-0.145191	2.56058	0.0104499	0.643326	FALSE	0.669752	0.191569	0.191569	UK904 | PC 24:0
UK1631	UK1277	0.37193	-0.325836	2.56053	0.0104512	0.643326	FALSE	0.697766	0.191569	0.191569	UK1631 | UK1277
U6snRNANND	UK315	-0.425812	0.267242	-2.55996	0.0104683	0.643326	FALSE	-0.693055	0.191569	0.191569	U6snRNANND | UK315
UK1289	UK555	-0.619298	0.00421312	-2.55792	0.0105301	0.643326	FALSE	-0.623511	0.191569	0.191569	UK1289 | UK555
UK1147	PC 16:0-18:3(2)	0.542105	-0.120041	2.55678	0.0105646	0.643326	FALSE	0.662147	0.191569	0.191569	UK1147 | PC 16:0-18:3(2)
UK1082	UK1883	0.538596	-0.124838	2.55648	0.0105738	0.643326	FALSE	0.663434	0.191569	0.191569	UK1082 | UK1883
UK671	UK1631	0.545614	-0.114986	2.55627	0.01058	0.643326	FALSE	0.6606	0.191569	0.191569	UK671 | UK1631
UK2792	UK374	-0.540351	0.12231	-2.55615	0.0105837	0.643326	FALSE	-0.662661	0.191569	0.191569	UK2792 | UK374
UK1214	UK1058	-0.47193	0.211758	-2.5561	0.0105853	0.643326	FALSE	-0.683688	0.191569	0.191569	UK1214 | UK1058
PI(18:1/12-HETE)	UK2674	0.496491	-0.180905	2.55608	0.0105858	0.643326	FALSE	0.677396	0.191569	0.191569	PI(18:1/12-HETE) | UK2674
UK2177	OxPC 18:0-20:4+1O	0.598246	-0.0369458	2.55544	0.0106055	0.643567	FALSE	0.635191	0.191406	0.191406	UK2177 | OxPC 18:0-20:4+1O
UK1882	UK2675	0.515789	-0.154848	2.55304	0.0106788	0.643567	FALSE	0.670638	0.191406	0.191406	UK1882 | UK2675
UK2802	PI(18:0/12-HETE)	0.782456	0.944516	-2.55296	0.0106812	0.643567	FALSE	-0.16206	0.191406	0.191406	UK2802 | PI(18:0/12-HETE)
PI(18:1/12-HETE)	OxPC 38:4+1O	0.740351	0.93259	-2.55292	0.0106824	0.643567	FALSE	-0.192239	0.191406	0.191406	PI(18:1/12-HETE) | OxPC 38:4+1O
UK1625	PI(18:0/12-HETE)	-0.573684	0.0734379	-2.55261	0.010692	0.643567	FALSE	-0.647122	0.191406	0.191406	UK1625 | PI(18:0/12-HETE)
UK2300	UK2000	0.480702	-0.199896	2.55244	0.010697	0.643567	FALSE	0.680598	0.191406	0.191406	UK2300 | UK2000
PC 22:1-18:2	UK2965	0.285965	-0.407247	2.55227	0.0107023	0.643567	FALSE	0.693211	0.191406	0.191406	PC 22:1-18:2 | UK2965
UK1572	OxPC 38:4+1O	-0.57193	0.0755769	-2.55099	0.0107418	0.643567	FALSE	-0.647507	0.191406	0.191406	UK1572 | OxPC 38:4+1O
UK2300	UK1592	0.361404	-0.333938	2.54975	0.0107801	0.643567	FALSE	0.695342	0.191406	0.191406	UK2300 | UK1592
UK161	UK4	0.591228	-0.0458258	2.54854	0.0108175	0.643567	FALSE	0.637054	0.191406	0.191406	UK161 | UK4
PC 20:0	UK1631	0.764912	0.275344	2.5482	0.0108282	0.643567	FALSE	0.489569	0.191406	0.191406	PC 20:0 | UK1631
PC 22:1-18:2	UK2307	0.757895	0.260111	2.54718	0.0108599	0.643567	FALSE	0.497783	0.191406	0.191406	PC 22:1-18:2 | UK2307
UK1579	UK844	-0.222807	0.460656	-2.54623	0.0108895	0.643567	FALSE	-0.683463	0.191406	0.191406	UK1579 | UK844
UK1395	UK2175	0.524561	-0.141172	2.54616	0.0108915	0.643567	FALSE	0.665733	0.191406	0.191406	UK1395 | UK2175
UK678	UK2884	0.414035	-0.276834	2.54612	0.0108927	0.643567	FALSE	0.690869	0.191406	0.191406	UK678 | UK2884
UK669	UK192	0.359649	-0.334781	2.546	0.0108967	0.643567	FALSE	0.69443	0.191406	0.191406	UK669 | UK192
UK2901	UK125	0.610526	-0.014908	2.54594	0.0108985	0.643567	FALSE	0.625434	0.191406	0.191406	UK2901 | UK125
UK856	UK1142	0.607018	-0.0204174	2.54571	0.0109055	0.643567	FALSE	0.627435	0.191406	0.191406	UK856 | UK1142
UK509	UK1272	-0.275439	0.414765	-2.54391	0.0109619	0.645199	FALSE	-0.690204	0.190307	0.190307	UK509 | UK1272
PC 10:0-20:4	UK903	0.589474	-0.046798	2.5425	0.0110062	0.646958	FALSE	0.636272	0.189124	0.189124	PC 10:0-20:4 | UK903
PC 16:0-8:0	UK243	-0.489474	0.185896	-2.54166	0.0110329	0.647156	FALSE	-0.675369	0.188991	0.188991	PC 16:0-8:0 | UK243
UK1118	UK557	0.405263	-0.285325	2.54148	0.0110385	0.647156	FALSE	0.690589	0.188991	0.188991	UK1118 | UK557
UK1063	TG 52:5	0.640351	0.0355198	2.54089	0.011057	0.647396	FALSE	0.604831	0.18883	0.18883	UK1063 | TG 52:5
UK469	UK1266	-0.489474	0.185377	-2.53977	0.0110926	0.647764	FALSE	-0.674851	0.188583	0.188583	UK469 | UK1266
UK135	TG 14:0-16:0-18:3	-0.633333	-0.0241768	-2.5393	0.0111074	0.647764	FALSE	-0.609157	0.188583	0.188583	UK135 | TG 14:0-16:0-18:3
UK99324	PE 16:0p/14-HDOHE	0.675439	0.912691	-2.53912	0.011113	0.647764	FALSE	-0.237253	0.188583	0.188583	UK99324 | PE 16:0p/14-HDOHE
PI(18:0/12-HETE)	UK99324	0.650877	0.904978	-2.5374	0.0111679	0.649652	FALSE	-0.254101	0.18732	0.18732	PI(18:0/12-HETE) | UK99324
UK137	UK315	0.359649	-0.331994	2.53498	0.0112454	0.652897	FALSE	0.691643	0.185155	0.185155	UK137 | UK315
UK52	UK678	-0.485965	0.188164	-2.53374	0.0112852	0.652897	FALSE	-0.674129	0.185155	0.185155	UK52 | UK678
UK704	UK366	0.677193	0.102411	2.53354	0.0112918	0.652897	FALSE	0.574782	0.185155	0.185155	UK704 | UK366
UK1332	UK1631	0.5	-0.169951	2.53277	0.0113164	0.653208	FALSE	0.669951	0.184949	0.184949	UK1332 | UK1631
UK2792	UK1680	0.598246	-0.0303345	2.53218	0.0113355	0.653466	FALSE	0.62858	0.184777	0.184777	UK2792 | UK1680
UK1105	UK2439	-0.661404	-0.0746694	-2.53127	0.0113649	0.654319	FALSE	-0.586734	0.18421	0.18421	UK1105 | UK2439
UK1624	UK254	0.338596	-0.351957	2.53017	0.0114006	0.654782	FALSE	0.690554	0.183904	0.183904	UK1624 | UK254
UK2674	UK606	0.521053	-0.141431	2.53013	0.0114021	0.654782	FALSE	0.662484	0.183904	0.183904	UK2674 | UK606
PC 20:0	PC 10:0-20:4	0.901754	0.642144	2.52854	0.0114539	0.656641	FALSE	0.25961	0.182672	0.182672	PC 20:0 | PC 10:0-20:4
UK4	UK1215	-0.552632	0.097161	-2.52823	0.0114638	0.656641	FALSE	-0.649793	0.182672	0.182672	UK4 | UK1215
PE(P-16:0/14-HDPA-n3)	UK1342	-0.605263	0.0173062	-2.52504	0.0115687	0.66112	FALSE	-0.622569	0.17972	0.17972	PE(P-16:0/14-HDPA-n3) | UK1342
UK2668	UK2439	-0.54386	0.108245	-2.52353	0.0116184	0.662824	FALSE	-0.652104	0.178602	0.178602	UK2668 | UK2439
UK137	PC 16:0-8:0	0.370175	-0.318123	2.52315	0.0116308	0.662824	FALSE	0.688298	0.178602	0.178602	UK137 | PC 16:0-8:0
UK1431	UK1679	0.0403509	0.640005	-2.52184	0.0116743	0.662834	FALSE	-0.599654	0.178595	0.178595	UK1431 | UK1679
PC 22:1-18:2	UK1057	-0.445614	0.234055	-2.52142	0.0116884	0.662834	FALSE	-0.679669	0.178595	0.178595	PC 22:1-18:2 | UK1057
PC 20:0	UK2325	-0.463158	0.212989	-2.52119	0.0116959	0.662834	FALSE	-0.676147	0.178595	0.178595	PC 20:0 | UK2325
UK356	UK2531	-0.626316	-0.0178896	-2.52054	0.0117176	0.662834	FALSE	-0.608426	0.178595	0.178595	UK356 | UK2531
UK4	UK904	-0.585965	0.0458906	-2.52047	0.0117197	0.662834	FALSE	-0.631856	0.178595	0.178595	UK4 | UK904
UK254	UK1082	0.503509	-0.161719	2.51951	0.0117519	0.663395	FALSE	0.665228	0.178228	0.178228	UK254 | UK1082
PC 18:0	DG 8:0-10:0	0.607018	-0.0128986	2.51929	0.0117592	0.663395	FALSE	0.619916	0.178228	0.178228	PC 18:0 | DG 8:0-10:0
UK1285	UK697	0.417544	-0.265491	2.51801	0.011802	0.664741	FALSE	0.683035	0.177347	0.177347	UK1285 | UK697
UK1572	UK639	-0.596491	0.0288437	-2.51736	0.0118239	0.664741	FALSE	-0.625335	0.177347	0.177347	UK1572 | UK639
UK205	UK1579	-0.364912	0.322077	-2.51725	0.0118275	0.664741	FALSE	-0.686989	0.177347	0.177347	UK205 | UK1579
UK2539	OxPC 18:0-20:4+1O	0.752632	0.934794	-2.51585	0.0118747	0.665261	FALSE	-0.182162	0.177008	0.177008	UK2539 | OxPC 18:0-20:4+1O
UK254	UK2922	0.361404	-0.325318	2.51577	0.0118773	0.665261	FALSE	0.686721	0.177008	0.177008	UK254 | UK2922
UK1116	UK1370	0.975439	0.901024	2.51565	0.0118813	0.665261	FALSE	0.0744145	0.177008	0.177008	UK1116 | UK1370
UK2175	PAzPC	0.405263	-0.278195	2.51427	0.0119279	0.665317	FALSE	0.683459	0.176971	0.176971	UK2175 | PAzPC
UK2439	UK2531	0.507018	0.854939	-2.51379	0.0119441	0.665317	FALSE	-0.347922	0.176971	0.176971	UK2439 | UK2531
UK2787	UK1159	0.984211	0.935572	2.51377	0.0119447	0.665317	FALSE	0.0486388	0.176971	0.176971	UK2787 | UK1159
PE 18:1e/20:5	UK579	0.547368	-0.100207	2.51253	0.0119868	0.666181	FALSE	0.647576	0.176408	0.176408	PE 18:1e/20:5 | UK579
UK1975	UK1059	-0.489474	0.177534	-2.51128	0.0120295	0.666991	FALSE	-0.667008	0.17588	0.17588	UK1975 | UK1059
UK2792	UK169	0.631579	0.0294918	2.51034	0.0120614	0.666991	FALSE	0.602087	0.17588	0.17588	UK2792 | UK169
UK1625	UK826	-0.608772	0.00712989	-2.5088	0.0121143	0.666991	FALSE	-0.615902	0.17588	0.17588	UK1625 | UK826
UK1053	UK1268	0.901754	0.64545	2.5087	0.0121175	0.666991	FALSE	0.256305	0.17588	0.17588	UK1053 | UK1268
UK49	UK2306	0.470175	-0.200609	2.50727	0.0121668	0.666991	FALSE	0.670785	0.17588	0.17588	UK49 | UK2306
UK2539	UK2531	0.724561	0.926173	-2.50706	0.0121741	0.666991	FALSE	-0.201612	0.17588	0.17588	UK2539 | UK2531
UK4	PC 24:0	-0.531579	0.12056	-2.50667	0.0121874	0.666991	FALSE	-0.652139	0.17588	0.17588	UK4 | PC 24:0
PE(P-16:0/14-HDPA-n3)	UK557	0.642105	0.90057	-2.50663	0.0121887	0.666991	FALSE	-0.258465	0.17588	0.17588	PE(P-16:0/14-HDPA-n3) | UK557
UK4	UK54	0.387719	-0.295178	2.50614	0.0122057	0.666991	FALSE	0.682897	0.17588	0.17588	UK4 | UK54
UK1975	UK1058	-0.489474	0.176044	-2.50587	0.012215	0.666991	FALSE	-0.665517	0.17588	0.17588	UK1975 | UK1058
UK639	OxPC 38:4+1O	0.738596	0.930257	-2.50462	0.0122583	0.666991	FALSE	-0.19166	0.17588	0.17588	UK639 | OxPC 38:4+1O
UK672	UK1631	0.545614	-0.100337	2.5042	0.0122727	0.666991	FALSE	0.645951	0.17588	0.17588	UK672 | UK1631
UK2792	UK205	0.6	-0.0195748	2.50397	0.0122808	0.666991	FALSE	0.619575	0.17588	0.17588	UK2792 | UK205
UK903	UK2175	0.582456	-0.0464739	2.50381	0.0122863	0.666991	FALSE	0.62893	0.17588	0.17588	UK903 | UK2175
UK1336	UK1272	0.705263	0.920145	-2.5024	0.0123354	0.666991	FALSE	-0.214882	0.17588	0.17588	UK1336 | UK1272
UK1342	13-HODE	-0.521053	0.133653	-2.50227	0.0123398	0.666991	FALSE	-0.654706	0.17588	0.17588	UK1342 | 13-HODE
UK1285	UK579	0.401754	-0.278908	2.50226	0.0123403	0.666991	FALSE	0.680663	0.17588	0.17588	UK1285 | UK579
UK198	UK137	0.480702	-0.18609	2.50206	0.0123472	0.666991	FALSE	0.666792	0.17588	0.17588	UK198 | UK137
UK1679	PE(P-16:0/14-HDPA-n3)	-0.598246	0.021649	-2.50165	0.0123617	0.666991	FALSE	-0.619895	0.17588	0.17588	UK1679 | PE(P-16:0/14-HDPA-n3)
UK338	TG 52:5	-0.329825	0.353254	-2.50068	0.0123954	0.666991	FALSE	-0.683078	0.17588	0.17588	UK338 | TG 52:5
PC 20:0	UK1326	0.575439	-0.0560669	2.50052	0.0124011	0.666991	FALSE	0.631505	0.17588	0.17588	PC 20:0 | UK1326
UK432	UK2664	0.494737	-0.167812	2.50047	0.0124029	0.666991	FALSE	0.662549	0.17588	0.17588	UK432 | UK2664
UK1313	UK1149	0.785965	0.943868	-2.49995	0.012421	0.667165	FALSE	-0.157903	0.175767	0.175767	UK1313 | UK1149
UK1277	UK557	-0.649123	-0.0623542	-2.49913	0.0124499	0.667215	FALSE	-0.586769	0.175734	0.175734	UK1277 | UK557
PI(18:1/12-HETE)	UK557	0.489474	0.847355	-2.49908	0.0124517	0.667215	FALSE	-0.357882	0.175734	0.175734	PI(18:1/12-HETE) | UK557
UK113	UK198	0.529825	-0.12056	2.49809	0.0124864	0.667444	FALSE	0.650385	0.175585	0.175585	UK113 | UK198
UK1882	UK1082	0.563158	-0.0732435	2.49728	0.0125149	0.667444	FALSE	0.636401	0.175585	0.175585	UK1882 | UK1082
UK48	UK1579	-0.615789	-0.00738916	-2.49723	0.0125168	0.667444	FALSE	-0.6084	0.175585	0.175585	UK48 | UK1579
TG 52:5	UK1202	-0.321053	0.360837	-2.49675	0.0125337	0.667444	FALSE	-0.68189	0.175585	0.175585	TG 52:5 | UK1202
UK2326	UK1488	-0.554386	0.0856884	-2.49647	0.0125435	0.667444	FALSE	-0.640074	0.175585	0.175585	UK2326 | UK1488
UK1285	UK693	0.433333	-0.241703	2.49642	0.0125453	0.667444	FALSE	0.675037	0.175585	0.175585	UK1285 | UK693
UK1632	UK1634	0.987719	0.997018	-2.49482	0.0126021	0.668926	FALSE	-0.00929911	0.174622	0.174622	UK1632 | UK1634
UK137	UK54	0.396491	-0.282279	2.49312	0.0126626	0.670612	FALSE	0.67877	0.173529	0.173529	UK137 | UK54
UK994	PC 34:5e(1)	0.647368	0.0611875	2.49261	0.0126807	0.670612	FALSE	0.586181	0.173529	0.173529	UK994 | PC 34:5e(1)
UK2884	TG 14:0-16:0-18:3	-0.545614	0.0967721	-2.49156	0.0127184	0.670612	FALSE	-0.642386	0.173529	0.173529	UK2884 | TG 14:0-16:0-18:3
UK859	PC 22:1-18:2	0.521053	-0.130347	2.49045	0.012758	0.670612	FALSE	0.6514	0.173529	0.173529	UK859 | PC 22:1-18:2
UK2615	PE 16:0p/14-HDOHE	0.496491	0.84917	-2.48924	0.0128015	0.670612	FALSE	-0.352679	0.173529	0.173529	UK2615 | PE 16:0p/14-HDOHE
UK113	UK99324	0.580702	-0.0449183	2.48902	0.0128095	0.670612	FALSE	0.62562	0.173529	0.173529	UK113 | UK99324
UK1288	UK2802	0.621053	0.0183433	2.48868	0.0128219	0.670612	FALSE	0.602709	0.173529	0.173529	UK1288 | UK2802
UK1207	UK2000	0.431579	-0.241639	2.4886	0.0128247	0.670612	FALSE	0.673218	0.173529	0.173529	UK1207 | UK2000
UK1579	UK1342	-0.292982	0.385468	-2.4884	0.012832	0.670612	FALSE	-0.67845	0.173529	0.173529	UK1579 | UK1342
PC 10:0-20:4	UK1341	0.378947	-0.29965	2.48725	0.0128735	0.670612	FALSE	0.678597	0.173529	0.173529	PC 10:0-20:4 | UK1341
UK4	UK1105	-0.566667	0.0652709	-2.48724	0.0128737	0.670612	FALSE	-0.631938	0.173529	0.173529	UK4 | UK1105
PC 16:0-8:0	UK2177	0.610526	0.0018797	2.48695	0.0128842	0.670612	FALSE	0.608647	0.173529	0.173529	PC 16:0-8:0 | UK2177
UK198	UK348	0.535088	-0.110124	2.48674	0.0128919	0.670612	FALSE	0.645212	0.173529	0.173529	UK198 | UK348
UK2802	UK1745	-0.496491	0.161719	-2.48664	0.0128957	0.670612	FALSE	-0.65821	0.173529	0.173529	UK2802 | UK1745
PC 20:0	UK904	0.478947	-0.183951	2.48627	0.0129089	0.670612	FALSE	0.662899	0.173529	0.173529	PC 20:0 | UK904
UK2668	UK1182	-0.42807	0.244685	-2.48485	0.0129604	0.671657	FALSE	-0.672755	0.172853	0.172853	UK2668 | UK1182
UK469	UK1370	-0.487719	0.172414	-2.48462	0.0129689	0.671657	FALSE	-0.660133	0.172853	0.172853	UK469 | UK1370
UK2792	UK1184	0.470175	-0.193998	2.4831	0.0130244	0.673464	FALSE	0.664173	0.171686	0.171686	UK2792 | UK1184
UK4	UK315	0.394737	-0.281501	2.48284	0.0130338	0.673464	FALSE	0.676238	0.171686	0.171686	UK4 | UK315
UK432	UK678	0.412281	-0.261667	2.48124	0.0130927	0.674828	FALSE	0.673948	0.170807	0.170807	UK432 | UK678
UK693	UK698	0.989474	0.95748	2.48089	0.0131054	0.674828	FALSE	0.0319938	0.170807	0.170807	UK693 | UK698
UK639	PE 16:0p/14-HDOHE	0.414035	0.816502	-2.47951	0.0131562	0.676355	FALSE	-0.402467	0.169825	0.169825	UK639 | PE 16:0p/14-HDOHE
UK1184	UK1883	0.514035	-0.136635	2.47927	0.0131652	0.676355	FALSE	0.65067	0.169825	0.169825	UK1184 | UK1883
UK1342	UK366	-0.698246	-0.157311	-2.47768	0.013224	0.67729	FALSE	-0.540934	0.169226	0.169226	UK1342 | UK366
UK2419	PE(P-16:0/14-HAdA)	0.624561	0.893181	-2.4768	0.0132565	0.67729	FALSE	-0.26862	0.169226	0.169226	UK2419 | PE(P-16:0/14-HAdA)
UK254	UK969	0.584211	-0.0360384	2.47643	0.0132703	0.67729	FALSE	0.620249	0.169226	0.169226	UK254 | UK969
UK1625	UK606	-0.563158	0.0672803	-2.47623	0.0132778	0.67729	FALSE	-0.630438	0.169226	0.169226	UK1625 | UK606
PC 20:0	UK1055	0.477193	-0.183303	2.47593	0.0132891	0.67729	FALSE	0.660496	0.169226	0.169226	PC 20:0 | UK1055
UK2326	UK49	-0.419298	0.251945	-2.47447	0.0133432	0.677808	FALSE	-0.671243	0.168893	0.168893	UK2326 | UK49
PC 20:0	UK1975	-0.498246	0.15595	-2.47403	0.0133597	0.677808	FALSE	-0.654196	0.168893	0.168893	PC 20:0 | UK1975
UK134	UK99324	0.561404	-0.0683173	2.47088	0.0134782	0.680971	FALSE	0.629721	0.166871	0.166871	UK134 | UK99324
UK161	UK678	0.585965	-0.0317604	2.47076	0.0134828	0.680971	FALSE	0.617725	0.166871	0.166871	UK161 | UK678
UK844	UK2615	-0.389474	0.28364	-2.46916	0.013543	0.681712	FALSE	-0.673114	0.166399	0.166399	UK844 | UK2615
UK161	UK555	0.570175	-0.0544465	2.46729	0.013614	0.683022	FALSE	0.624622	0.165565	0.165565	UK161 | UK555
UK432	UK126	0.352632	-0.321429	2.46519	0.0136941	0.683486	FALSE	0.67406	0.16527	0.16527	UK432 | UK126
OxPC 38:4+1O	OxPC 18:0-20:4+1O	0.735088	0.927664	-2.46511	0.013697	0.683486	FALSE	-0.192576	0.16527	0.16527	OxPC 38:4+1O | OxPC 18:0-20:4+1O
UK134	UK547	0.436842	-0.229064	2.46462	0.0137159	0.683486	FALSE	0.665906	0.16527	0.16527	UK134 | UK547
UK1118	PI(18:0/12-HETE)	0.466667	-0.193155	2.46423	0.0137307	0.683486	FALSE	0.659822	0.16527	0.16527	UK1118 | PI(18:0/12-HETE)
UK161	UK606	0.517544	-0.12756	2.46362	0.0137543	0.6839	FALSE	0.645104	0.165007	0.165007	UK161 | UK606
UK469	UK1116	-0.482456	0.172997	-2.46255	0.0137951	0.684214	FALSE	-0.655453	0.164808	0.164808	UK469 | UK1116
UK1149	DG 8:0-10:0	-0.445614	0.217915	-2.46166	0.0138296	0.684214	FALSE	-0.66353	0.164808	0.164808	UK1149 | DG 8:0-10:0
UK1186	UK1370	0.987719	0.951063	2.46123	0.0138461	0.684214	FALSE	0.0366563	0.164808	0.164808	UK1186 | UK1370
UK169	UK826	-0.550877	0.0806974	-2.46107	0.0138523	0.684214	FALSE	-0.631575	0.164808	0.164808	UK169 | UK826
UK469	UK1298	-0.436842	0.227444	-2.45861	0.0139475	0.685828	FALSE	-0.664286	0.163785	0.163785	UK469 | UK1298
UK2326	UK1587	-0.535088	0.102152	-2.45841	0.0139553	0.685828	FALSE	-0.63724	0.163785	0.163785	UK2326 | UK1587
UK1405	DG 6:0-14:0	-0.47193	0.184988	-2.45819	0.0139639	0.685828	FALSE	-0.656918	0.163785	0.163785	UK1405 | DG 6:0-14:0
UK2884	UK2674	0.505263	-0.142144	2.45738	0.0139956	0.685828	FALSE	0.647407	0.163785	0.163785	UK2884 | UK2674
UK2124	UK2125	0.801754	0.947109	-2.45727	0.0139998	0.685828	FALSE	-0.145355	0.163785	0.163785	UK2124 | UK2125
UK2792	UK2651	-0.384211	0.286168	-2.45708	0.0140071	0.685828	FALSE	-0.670379	0.163785	0.163785	UK2792 | UK2651
UK161	UK169	-0.554386	0.0744102	-2.4566	0.014026	0.686007	FALSE	-0.628796	0.163672	0.163672	UK161 | UK169
UK1285	UK826	0.429825	-0.234898	2.45592	0.0140523	0.686347	FALSE	0.664722	0.163456	0.163456	UK1285 | UK826
UK859	UK1882	0.547368	-0.0837438	2.4542	0.0141199	0.688121	FALSE	0.631112	0.162335	0.162335	UK859 | UK1882
UK469	UK2891	-0.468421	0.188164	-2.45392	0.0141306	0.688121	FALSE	-0.656585	0.162335	0.162335	UK469 | UK2891
UK1745	PE(P-16:0/14-HAdA)	-0.526316	0.112782	-2.45329	0.0141555	0.688582	FALSE	-0.639098	0.162044	0.162044	UK1745 | PE(P-16:0/14-HAdA)
PC 18:0	UK1053	0.531579	-0.105263	2.45223	0.0141972	0.689039	FALSE	0.636842	0.161756	0.161756	PC 18:0 | UK1053
UK469	UK1959	-0.491228	0.158932	-2.45213	0.0142013	0.689039	FALSE	-0.65016	0.161756	0.161756	UK469 | UK1959
UK99324	UK606	0.654386	0.901607	-2.45159	0.0142228	0.689039	FALSE	-0.247222	0.161756	0.161756	UK99324 | UK606
UK1118	PI(18:1/12-HETE)	0.466667	-0.189526	2.451	0.0142462	0.689039	FALSE	0.656192	0.161756	0.161756	UK1118 | PI(18:1/12-HETE)
UK254	UK2175	0.561404	-0.0624838	2.45029	0.014274	0.689039	FALSE	0.623887	0.161756	0.161756	UK254 | UK2175
UK322	UK2531	-0.631579	-0.0466684	-2.44991	0.0142892	0.689039	FALSE	-0.584911	0.161756	0.161756	UK322 | UK2531
UK2884	UK288	-0.0140351	0.593596	-2.44956	0.0143031	0.689039	FALSE	-0.607631	0.161756	0.161756	UK2884 | UK288
UK52	UK1298	-0.440351	0.220703	-2.44894	0.0143277	0.689437	FALSE	-0.661053	0.161505	0.161505	UK52 | UK1298
PC 20:0	UK1313	-0.468421	0.186609	-2.44826	0.0143548	0.689437	FALSE	-0.65503	0.161505	0.161505	PC 20:0 | UK1313
UK4	DG 6:0-14:0	-0.617544	-0.0242416	-2.44795	0.0143671	0.689437	FALSE	-0.593302	0.161505	0.161505	UK4 | DG 6:0-14:0
PC 20:0	UK1105	0.587719	-0.0225564	2.4478	0.0143733	0.689437	FALSE	0.610276	0.161505	0.161505	PC 20:0 | UK1105
UK169	UK557	-0.549123	0.0793363	-2.44742	0.0143883	0.689437	FALSE	-0.628459	0.161505	0.161505	UK169 | UK557
PC 10:0-20:4	UK188	0.385965	-0.281501	2.44649	0.0144257	0.689473	FALSE	0.667466	0.161483	0.161483	PC 10:0-20:4 | UK188
UK1592	UK2539	-0.607018	-0.00784288	-2.44642	0.0144284	0.689473	FALSE	-0.599175	0.161483	0.161483	UK1592 | UK2539
UK2125	TG 14:0-16:0-18:3	0.603509	0.00298159	2.44404	0.0145237	0.690575	FALSE	0.600527	0.160789	0.160789	UK2125 | TG 14:0-16:0-18:3
UK1326	UK1631	0.547368	-0.0807622	2.44365	0.0145395	0.690575	FALSE	0.628131	0.160789	0.160789	UK1326 | UK1631
UK1609	UK1592	0.419298	-0.243453	2.44269	0.0145781	0.690575	FALSE	0.662752	0.160789	0.160789	UK1609 | UK1592
UK322	UK2539	-0.624561	-0.0373995	-2.44181	0.0146136	0.690575	FALSE	-0.587162	0.160789	0.160789	UK322 | UK2539
UK1313	DG 6:0-14:0	-0.450877	0.205795	-2.44022	0.0146785	0.690575	FALSE	-0.656672	0.160789	0.160789	UK1313 | DG 6:0-14:0
UK2753	UK639	0.52807	-0.106624	2.43993	0.01469	0.690575	FALSE	0.634694	0.160789	0.160789	UK2753 | UK639
OxPC 18:0-20:4+1O	PE 16:0p/14-HDOHE	0.485965	0.841198	-2.43992	0.0146906	0.690575	FALSE	-0.355233	0.160789	0.160789	OxPC 18:0-20:4+1O | PE 16:0p/14-HDOHE
UK161	UK2802	0.52807	-0.10643	2.43924	0.0147181	0.690575	FALSE	0.6345	0.160789	0.160789	UK161 | UK2802
UK1342	PE(P-16:0/14-HAdA)	-0.612281	-0.0184729	-2.43849	0.0147486	0.690575	FALSE	-0.593808	0.160789	0.160789	UK1342 | PE(P-16:0/14-HAdA)
UK2325	UK1215	-0.433333	0.225888	-2.43765	0.0147832	0.690575	FALSE	-0.659221	0.160789	0.160789	UK2325 | UK1215
UK414	OxPC 38:4+1O	-0.524561	0.110578	-2.43694	0.0148122	0.690575	FALSE	-0.63514	0.160789	0.160789	UK414 | OxPC 38:4+1O
UK1215	UK1055	0.605263	0.00784288	2.43667	0.014823	0.690575	FALSE	0.59742	0.160789	0.160789	UK1215 | UK1055
UK99324	UK2439	0.305263	0.765232	-2.4361	0.0148464	0.690575	FALSE	-0.459969	0.160789	0.160789	UK99324 | UK2439
UK243	TG 14:0-16:0-18:3	0.489474	-0.156728	2.43608	0.0148476	0.690575	FALSE	0.646202	0.160789	0.160789	UK243 | TG 14:0-16:0-18:3
UK104	UK678	0.592982	-0.0110189	2.43563	0.0148657	0.690575	FALSE	0.604001	0.160789	0.160789	UK104 | UK678
UK678	UK1057	0.392982	-0.270936	2.43536	0.0148768	0.690575	FALSE	0.663918	0.160789	0.160789	UK678 | UK1057
UK1394	UK2965	0.591228	-0.013482	2.4348	0.0149001	0.690575	FALSE	0.60471	0.160789	0.160789	UK1394 | UK2965
UK1277	UK1082	0.450877	-0.204304	2.43475	0.0149022	0.690575	FALSE	0.655181	0.160789	0.160789	UK1277 | UK1082
PC 10:0-20:4	UK1055	0.449123	-0.206184	2.43391	0.0149366	0.690575	FALSE	0.655306	0.160789	0.160789	PC 10:0-20:4 | UK1055
UK1059	13-HODE	-0.436842	0.220638	-2.43344	0.0149562	0.690575	FALSE	-0.65748	0.160789	0.160789	UK1059 | 13-HODE
UK301	PE(P-16:0/14-HDPA-n3)	-0.563158	0.054965	-2.4328	0.0149826	0.690575	FALSE	-0.618123	0.160789	0.160789	UK301 | PE(P-16:0/14-HDPA-n3)
UK432	PAzPC	-0.498246	0.144348	-2.43233	0.015002	0.690575	FALSE	-0.642594	0.160789	0.160789	UK432 | PAzPC
DG 8:0-10:0	UK2965	0.463158	-0.188683	2.4322	0.0150074	0.690575	FALSE	0.651841	0.160789	0.160789	DG 8:0-10:0 | UK2965
UK1142	13-HODE	0.25614	-0.405432	2.43153	0.0150351	0.690575	FALSE	0.661572	0.160789	0.160789	UK1142 | 13-HODE
UK1882	UK126	0.5	-0.14182	2.43147	0.0150375	0.690575	FALSE	0.64182	0.160789	0.160789	UK1882 | UK126
PE 18:1e/20:5	UK1273	0.475439	-0.173127	2.43103	0.015056	0.690575	FALSE	0.648565	0.160789	0.160789	PE 18:1e/20:5 | UK1273
UK1482	PC 24:0	0.480702	-0.166191	2.42991	0.0151025	0.690575	FALSE	0.646893	0.160789	0.160789	UK1482 | PC 24:0
PE(P-16:0/14-HDPA-n3)	UK1202	-0.615789	-0.0265751	-2.4298	0.0151071	0.690575	FALSE	-0.589214	0.160789	0.160789	PE(P-16:0/14-HDPA-n3) | UK1202
UK1058	13-HODE	-0.436842	0.219601	-2.42961	0.0151151	0.690575	FALSE	-0.656443	0.160789	0.160789	UK1058 | 13-HODE
UK1959	UK2000	0.44386	-0.211239	2.42939	0.0151243	0.690575	FALSE	0.655099	0.160789	0.160789	UK1959 | UK2000
UK1085	UK1592	0.333333	-0.331864	2.42939	0.0151243	0.690575	FALSE	0.665197	0.160789	0.160789	UK1085 | UK1592
PC 16:0-8:0	UK748	0.45614	-0.196396	2.42908	0.0151371	0.690575	FALSE	0.652537	0.160789	0.160789	PC 16:0-8:0 | UK748
UK2959	UK1631	0.529825	-0.10092	2.42823	0.0151726	0.690575	FALSE	0.630745	0.160789	0.160789	UK2959 | UK1631
UK254	UK971	0.566667	-0.0484833	2.42807	0.0151793	0.690575	FALSE	0.61515	0.160789	0.160789	UK254 | UK971
UK1105	UK2965	0.424561	-0.233342	2.42752	0.0152023	0.690803	FALSE	0.657903	0.160646	0.160646	UK1105 | UK2965
UK1595	UK2531	-0.591228	0.0112782	-2.42705	0.015222	0.690968	FALSE	-0.602506	0.160542	0.160542	UK1595 | UK2531
UK374	UK1572	-0.566667	0.0480944	-2.4267	0.0152367	0.690968	FALSE	-0.614761	0.160542	0.160542	UK374 | UK1572
UK113	UK190	0.736842	0.247926	2.42531	0.0152955	0.691218	FALSE	0.488916	0.160385	0.160385	UK113 | UK190
UK1680	UK593	-0.652632	-0.0895774	-2.42431	0.0153373	0.691218	FALSE	-0.563054	0.160385	0.160385	UK1680 | UK593
UK169	UK593	-0.484211	0.160163	-2.42422	0.0153413	0.691218	FALSE	-0.644374	0.160385	0.160385	UK169 | UK593
UK49	UK2307	0.45614	-0.195035	2.42411	0.015346	0.691218	FALSE	0.651175	0.160385	0.160385	UK49 | UK2307
UK1579	UK1546	-0.238596	0.419173	-2.42404	0.0153488	0.691218	FALSE	-0.657769	0.160385	0.160385	UK1579 | UK1546
UK903	PC 24:0	0.503509	-0.135079	2.4238	0.0153589	0.691218	FALSE	0.638588	0.160385	0.160385	UK903 | PC 24:0
UK1882	UK133	0.498246	-0.141885	2.4235	0.0153719	0.691218	FALSE	0.64013	0.160385	0.160385	UK1882 | UK133
UK856	UK1326	0.566667	-0.0471221	2.42328	0.0153811	0.691218	FALSE	0.613789	0.160385	0.160385	UK856 | UK1326
UK826	UK557	0.582456	0.875421	-2.42292	0.0153964	0.691218	FALSE	-0.292965	0.160385	0.160385	UK826 | UK557
UK2439	UK1059	-0.52807	0.101633	-2.42221	0.0154266	0.691882	FALSE	-0.629704	0.159968	0.159968	UK2439 | UK1059
UK188	UK557	-0.62807	-0.048937	-2.42149	0.0154571	0.69207	FALSE	-0.579133	0.15985	0.15985	UK188 | UK557
UK4	UK903	-0.563158	0.0517241	-2.42138	0.0154616	0.69207	FALSE	-0.614882	0.15985	0.15985	UK4 | UK903
UK2792	UK2177	-0.64386	-0.0756417	-2.42045	0.0155011	0.692785	FALSE	-0.568218	0.159402	0.159402	UK2792 | UK2177
UK1314	UK1395	0.189474	0.706767	-2.42028	0.0155085	0.692785	FALSE	-0.517293	0.159402	0.159402	UK1314 | UK1395
UK2439	UK1058	-0.52807	0.100791	-2.41922	0.015554	0.693916	FALSE	-0.628861	0.158693	0.158693	UK2439 | UK1058
UK198	UK994	0.515789	-0.117254	2.41845	0.0155867	0.694204	FALSE	0.633044	0.158513	0.158513	UK198 | UK994
UK639	UK2615	0.489474	0.840614	-2.41675	0.01566	0.694694	FALSE	-0.351141	0.158206	0.158206	UK639 | UK2615
UK2683	UK1202	-0.452632	0.197239	-2.41663	0.015665	0.694694	FALSE	-0.64987	0.158206	0.158206	UK2683 | UK1202
UK1587	UK1809	-0.498246	0.139811	-2.41606	0.0156893	0.694694	FALSE	-0.638056	0.158206	0.158206	UK1587 | UK1809
UK135	UK1630	-0.659649	-0.104226	-2.41566	0.0157069	0.694694	FALSE	-0.555423	0.158206	0.158206	UK135 | UK1630
UK1975	UK972	-0.563158	0.0497796	-2.41453	0.0157554	0.694694	FALSE	-0.612938	0.158206	0.158206	UK1975 | UK972
UK414	UK557	-0.536842	0.0871792	-2.41398	0.0157793	0.694694	FALSE	-0.624021	0.158206	0.158206	UK414 | UK557
PC 10:0-20:4	UK2184	0.303509	-0.357208	2.41381	0.0157866	0.694694	FALSE	0.660716	0.158206	0.158206	PC 10:0-20:4 | UK2184
UK2123	UK1298	-0.54386	0.0772621	-2.41372	0.0157904	0.694694	FALSE	-0.621122	0.158206	0.158206	UK2123 | UK1298
PC 16:0-8:0	UK2778	0.431579	-0.221416	2.41352	0.0157991	0.694694	FALSE	0.652995	0.158206	0.158206	PC 16:0-8:0 | UK2778
UK2300	UK169	0.449123	-0.200415	2.41277	0.0158317	0.694962	FALSE	0.649538	0.158039	0.158039	UK2300 | UK169
OxPC 38:4+1O	UK606	0.67193	0.905302	-2.41219	0.0158572	0.694962	FALSE	-0.233372	0.158039	0.158039	OxPC 38:4+1O | UK606
UK1335	UK1286	-0.62807	-0.0516593	-2.4119	0.0158696	0.694962	FALSE	-0.576411	0.158039	0.158039	UK1335 | UK1286
UK36	UK2439	0.608772	0.0204822	2.41178	0.0158749	0.694962	FALSE	0.58829	0.158039	0.158039	UK36 | UK2439
PC 22:1-18:2	UK2306	0.735088	0.24838	2.41016	0.0159455	0.69626	FALSE	0.486708	0.157229	0.157229	PC 22:1-18:2 | UK2306
UK2792	UK301	0.54386	-0.076225	2.41006	0.0159499	0.69626	FALSE	0.620085	0.157229	0.157229	UK2792 | UK301
UK135	UK1182	-0.392982	0.264195	-2.40986	0.0159589	0.69626	FALSE	-0.657177	0.157229	0.157229	UK135 | UK1182
UK1277	UK2539	-0.608772	-0.0215193	-2.40813	0.0160343	0.696939	FALSE	-0.587253	0.156805	0.156805	UK1277 | UK2539
UK1277	UK2439	-0.615789	-0.032992	-2.40724	0.0160737	0.696939	FALSE	-0.582798	0.156805	0.156805	UK1277 | UK2439
PC 16:0-8:0	OxPC 18:0-20:4+1O	0.533333	-0.0900311	2.40681	0.0160927	0.696939	FALSE	0.623364	0.156805	0.156805	PC 16:0-8:0 | OxPC 18:0-20:4+1O
UK1624	UK1631	-0.522807	0.104291	-2.4061	0.0161239	0.696939	FALSE	-0.627098	0.156805	0.156805	UK1624 | UK1631
UK1809	UK1935	0.75614	0.293428	2.40596	0.0161298	0.696939	FALSE	0.462713	0.156805	0.156805	UK1809 | UK1935
UK639	UK557	0.521053	0.851698	-2.40489	0.0161775	0.698305	FALSE	-0.330646	0.155955	0.155955	UK639 | UK557
UK1118	PE(P-16:0/14-HDPA-n3)	0.473684	-0.168006	2.40455	0.0161926	0.698305	FALSE	0.64169	0.155955	0.155955	UK1118 | PE(P-16:0/14-HDPA-n3)
UK1186	UK2000	0.4	-0.254667	2.40322	0.0162515	0.700173	FALSE	0.654667	0.154795	0.154795	UK1186 | UK2000
UK1227	UK2175	0.531579	-0.0910034	2.40165	0.0163214	0.701624	FALSE	0.622582	0.153896	0.153896	UK1227 | UK2175
PC 20:0	UK859	0.510526	-0.119523	2.40143	0.0163309	0.701624	FALSE	0.630049	0.153896	0.153896	PC 20:0 | UK859
UK1796	UK1215	-0.447368	0.199248	-2.40079	0.0163597	0.701624	FALSE	-0.646617	0.153896	0.153896	UK1796 | UK1215
UK2683	UK557	0.457895	-0.186414	2.40047	0.016374	0.701624	FALSE	0.644309	0.153896	0.153896	UK2683 | UK557
UK301	13-HODE	-0.492982	0.142274	-2.40038	0.016378	0.701624	FALSE	-0.635256	0.153896	0.153896	UK301 | 13-HODE
UK1045	UK1569	-0.450877	0.194905	-2.40036	0.016379	0.701624	FALSE	-0.645783	0.153896	0.153896	UK1045 | UK1569
UK1118	UK301	-0.54386	0.0733083	-2.39975	0.0164061	0.702105	FALSE	-0.617168	0.153598	0.153598	UK1118 | UK301
UK361	PC 18:0	-0.514035	0.113949	-2.39829	0.0164717	0.702906	FALSE	-0.627984	0.153103	0.153103	UK361 | PC 18:0
UK135	UK2936	-0.524561	0.0993	-2.39687	0.0165356	0.704634	FALSE	-0.623861	0.152036	0.152036	UK135 | UK2936
DG 8:0-10:0	UK2175	0.552632	-0.0599559	2.3967	0.0165436	0.704634	FALSE	0.612588	0.152036	0.152036	DG 8:0-10:0 | UK2175
UK1186	UK1592	0.3	-0.356106	2.39581	0.0165835	0.704934	FALSE	0.656106	0.151851	0.151851	UK1186 | UK1592
UK161	UK1679	-0.621053	-0.0448535	-2.39544	0.0166003	0.704934	FALSE	-0.576199	0.151851	0.151851	UK161 | UK1679
UK1625	UK2175	0.468421	-0.171895	2.39485	0.0166271	0.704934	FALSE	0.640316	0.151851	0.151851	UK1625 | UK2175
UK1063	UK2651	0.540351	-0.0768084	2.39466	0.0166356	0.704934	FALSE	0.617159	0.151851	0.151851	UK1063 | UK2651
UK188	13-HODE	-0.529825	0.0911978	-2.39376	0.0166768	0.704934	FALSE	-0.621022	0.151851	0.151851	UK188 | 13-HODE
PC 20:0	UK1228	0.577193	-0.0230749	2.39365	0.0166817	0.704934	FALSE	0.600268	0.151851	0.151851	PC 20:0 | UK1228
UK1288	UK678	0.478947	-0.158284	2.39337	0.0166944	0.704934	FALSE	0.637231	0.151851	0.151851	UK1288 | UK678
PC 10:0-20:4	UK1935	0.403509	-0.248055	2.39312	0.0167056	0.704934	FALSE	0.651564	0.151851	0.151851	PC 10:0-20:4 | UK1935
UK1679	UK557	-0.578947	0.0201582	-2.39265	0.0167271	0.705083	FALSE	-0.599106	0.15176	0.15176	UK1679 | UK557
PC 10:0-20:4	UK1272	0.561404	-0.0458906	2.39182	0.0167648	0.706012	FALSE	0.607294	0.151188	0.151188	PC 10:0-20:4 | UK1272
UK432	UK429	0.526316	-0.0952165	2.39091	0.0168069	0.706456	FALSE	0.621532	0.150915	0.150915	UK432 | UK429
PC 10:0-20:4	UK934	0.538596	-0.0779103	2.38986	0.0168546	0.707799	FALSE	0.616507	0.15009	0.15009	PC 10:0-20:4 | UK934
UK1488	UK1215	-0.496491	0.133783	-2.38629	0.0170192	0.710413	FALSE	-0.630274	0.148489	0.148489	UK1488 | UK1215
UK1572	TG 16:0-18:0-18:0	0.552632	-0.0567799	2.3855	0.0170559	0.710413	FALSE	0.609411	0.148489	0.148489	UK1572 | TG 16:0-18:0-18:0
UK2792	TG 52:5	-0.535088	0.0814752	-2.38515	0.0170721	0.710413	FALSE	-0.616563	0.148489	0.148489	UK2792 | TG 52:5
UK904	UK2175	0.55614	-0.0513352	2.38411	0.0171203	0.710413	FALSE	0.607476	0.148489	0.148489	UK904 | UK2175
UK1341	UK2515	-0.578947	0.0173062	-2.38263	0.0171895	0.710413	FALSE	-0.596254	0.148489	0.148489	UK1341 | UK2515
UK509	UK1215	-0.261404	0.388709	-2.3816	0.0172377	0.710413	FALSE	-0.650112	0.148489	0.148489	UK509 | UK1215
UK1186	UK169	0.435088	-0.208323	2.38048	0.0172903	0.710413	FALSE	0.64341	0.148489	0.148489	UK1186 | UK169
UK1477	UK2965	0.564912	-0.0374644	2.38022	0.0173022	0.710413	FALSE	0.602377	0.148489	0.148489	UK1477 | UK2965
UK1680	TG 52:5	-0.422807	0.222582	-2.38014	0.0173062	0.710413	FALSE	-0.645389	0.148489	0.148489	UK1680 | TG 52:5
UK970	UK2965	0.375439	-0.275344	2.37978	0.0173228	0.710413	FALSE	0.650782	0.148489	0.148489	UK970 | UK2965
PC 10:0-20:4	DG 6:0-14:0	0.580702	-0.0136764	2.37916	0.0173522	0.710413	FALSE	0.594378	0.148489	0.148489	PC 10:0-20:4 | DG 6:0-14:0
UK414	UK555	-0.519298	0.101374	-2.37882	0.0173681	0.710413	FALSE	-0.620672	0.148489	0.148489	UK414 | UK555
UK338	UK1579	-0.282456	0.368486	-2.37853	0.0173818	0.710413	FALSE	-0.650942	0.148489	0.148489	UK338 | UK1579
UK198	PI(18:0/12-HETE)	0.557895	-0.0471221	2.37821	0.0173968	0.710413	FALSE	0.605017	0.148489	0.148489	UK198 | PI(18:0/12-HETE)
UK1288	UK944	0.459649	-0.178118	2.37813	0.0174008	0.710413	FALSE	0.637767	0.148489	0.148489	UK1288 | UK944
UK1573	PC 34:5e(1)	0.557895	-0.0470573	2.37798	0.0174076	0.710413	FALSE	0.604952	0.148489	0.148489	UK1573 | PC 34:5e(1)
UK1299	UK1592	0.287719	-0.363365	2.37789	0.0174122	0.710413	FALSE	0.651085	0.148489	0.148489	UK1299 | UK1592
UK1879	UK2674	-0.6	-0.0165284	-2.37712	0.0174485	0.710413	FALSE	-0.583472	0.148489	0.148489	UK1879 | UK2674
UK1679	UK2539	-0.517544	0.103254	-2.37707	0.0174509	0.710413	FALSE	-0.620798	0.148489	0.148489	UK1679 | UK2539
PC 18:0	UK1341	0.349123	-0.302372	2.37696	0.0174558	0.710413	FALSE	0.651495	0.148489	0.148489	PC 18:0 | UK1341
UK52	UK2778	-0.445614	0.194387	-2.37532	0.0175335	0.710413	FALSE	-0.640001	0.148489	0.148489	UK52 | UK2778
UK1548	UK2515	0.638596	0.0795307	2.37531	0.0175344	0.710413	FALSE	0.559066	0.148489	0.148489	UK1548 | UK2515
UK2664	UK606	0.473684	-0.159774	2.37483	0.0175572	0.710413	FALSE	0.633459	0.148489	0.148489	UK2664 | UK606
PC 20:0	UK903	0.461404	-0.174747	2.37373	0.0176095	0.710413	FALSE	0.636151	0.148489	0.148489	PC 20:0 | UK903
UK1446	UK2175	0.442105	-0.198081	2.37347	0.0176217	0.710413	FALSE	0.640187	0.148489	0.148489	UK1446 | UK2175
UK1679	TG 52:5	-0.345614	0.30503	-2.37323	0.0176333	0.710413	FALSE	-0.650644	0.148489	0.148489	UK1679 | TG 52:5
PC 20:0	UK1277	0.35614	-0.294076	2.37313	0.0176383	0.710413	FALSE	0.650216	0.148489	0.148489	PC 20:0 | UK1277
UK2683	UK639	0.542105	-0.0681877	2.37293	0.0176474	0.710413	FALSE	0.610293	0.148489	0.148489	UK2683 | UK639
PC 18:0	UK1182	-0.463158	0.172349	-2.37288	0.01765	0.710413	FALSE	-0.635507	0.148489	0.148489	PC 18:0 | UK1182
PC 16:0-8:0	UK205	-0.475439	0.156728	-2.3718	0.0177014	0.710413	FALSE	-0.632167	0.148489	0.148489	PC 16:0-8:0 | UK205
UK1021	UK2674	0.519298	-0.0992352	2.37123	0.017729	0.710413	FALSE	0.618533	0.148489	0.148489	UK1021 | UK2674
UK374	PE(P-16:0/14-HDPA-n3)	0.475439	-0.156274	2.37017	0.0177799	0.710413	FALSE	0.631713	0.148489	0.148489	UK374 | PE(P-16:0/14-HDPA-n3)
PE(P-16:0/14-HDPA-n3)	PE(P-16:0/14-HAdA)	0.754386	0.929868	-2.36917	0.0178279	0.710413	FALSE	-0.175482	0.148489	0.148489	PE(P-16:0/14-HDPA-n3) | PE(P-16:0/14-HAdA)
UK1679	UK2884	-0.526316	0.0888644	-2.3684	0.0178653	0.710413	FALSE	-0.61518	0.148489	0.148489	UK1679 | UK2884
UK826	UK2539	0.675439	0.9042	-2.36828	0.0178712	0.710413	FALSE	-0.228762	0.148489	0.148489	UK826 | UK2539
UK1332	UK1292	0.389474	-0.256741	2.36721	0.0179229	0.710413	FALSE	0.646215	0.148489	0.148489	UK1332 | UK1292
UK1055	UK1569	-0.398246	0.246954	-2.36697	0.0179345	0.710413	FALSE	-0.645199	0.148489	0.148489	UK1055 | UK1569
UK1488	UK1809	-0.473684	0.157571	-2.36688	0.0179385	0.710413	FALSE	-0.631255	0.148489	0.148489	UK1488 | UK1809
UK1289	UK557	-0.580702	0.0101763	-2.36686	0.0179397	0.710413	FALSE	-0.590878	0.148489	0.148489	UK1289 | UK557
PC 20:0	UK2787	0.552632	-0.0514001	2.36654	0.017955	0.710413	FALSE	0.604032	0.148489	0.148489	PC 20:0 | UK2787
UK669	UK2778	0.640351	0.892144	-2.3664	0.0179619	0.710413	FALSE	-0.251793	0.148489	0.148489	UK669 | UK2778
UK1431	UK2965	0.422807	-0.218823	2.36625	0.0179691	0.710413	FALSE	0.64163	0.148489	0.148489	UK1431 | UK2965
UK361	UK315	0.185965	-0.450415	2.36573	0.0179947	0.710413	FALSE	0.63638	0.148489	0.148489	UK361 | UK315
UK1159	UK1592	0.3	-0.348587	2.36565	0.0179982	0.710413	FALSE	0.648587	0.148489	0.148489	UK1159 | UK1592
UK1477	UK1592	0.310526	-0.338346	2.36564	0.0179987	0.710413	FALSE	0.648872	0.148489	0.148489	UK1477 | UK1592
UK970	UK2175	0.5	-0.122893	2.36379	0.018089	0.710413	FALSE	0.622893	0.148489	0.148489	UK970 | UK2175
UK48	UK557	-0.517544	0.0993	-2.36303	0.0181261	0.710413	FALSE	-0.616844	0.148489	0.148489	UK48 | UK557
UK48	PC 22:1-18:2	-0.475439	0.154071	-2.36224	0.018165	0.710413	FALSE	-0.629509	0.148489	0.148489	UK48 | PC 22:1-18:2
UK2787	UK1631	0.559649	-0.0399274	2.36185	0.0181841	0.710413	FALSE	0.599577	0.148489	0.148489	UK2787 | UK1631
PC 20:0	UK1214	-0.475439	0.153811	-2.3613	0.0182108	0.710413	FALSE	-0.62925	0.148489	0.148489	PC 20:0 | UK1214
UK301	UK1085	0.442105	-0.194711	2.36116	0.0182181	0.710413	FALSE	0.636816	0.148489	0.148489	UK301 | UK1085
UK192	UK1579	0.515789	-0.100985	2.3606	0.0182452	0.710413	FALSE	0.616775	0.148489	0.148489	UK192 | UK1579
UK1572	UK2419	-0.450877	0.183822	-2.35997	0.0182764	0.710413	FALSE	-0.634699	0.148489	0.148489	UK1572 | UK2419
UK874	UK832	0.42807	-0.210915	2.3597	0.0182895	0.710413	FALSE	0.638985	0.148489	0.148489	UK874 | UK832
UK1289	OxPC 18:0-20:4+1O	-0.559649	0.03902	-2.35866	0.0183413	0.710413	FALSE	-0.598669	0.148489	0.148489	UK1289 | OxPC 18:0-20:4+1O
UK2884	UK2615	0.619298	0.884301	-2.35842	0.0183528	0.710413	FALSE	-0.265003	0.148489	0.148489	UK2884 | UK2615
UK251	UK1631	0.291228	-0.355134	2.35813	0.018367	0.710413	FALSE	0.646362	0.148489	0.148489	UK251 | UK1631
UK555	UK844	-0.438596	0.198017	-2.35794	0.0183765	0.710413	FALSE	-0.636613	0.148489	0.148489	UK555 | UK844
UK251	PE(P-16:0/14-HDPA-n3)	-0.631579	-0.0728546	-2.35758	0.0183947	0.710413	FALSE	-0.558724	0.148489	0.148489	UK251 | PE(P-16:0/14-HDPA-n3)
UK555	UK1059	-0.573684	0.0179544	-2.35722	0.0184123	0.710413	FALSE	-0.591639	0.148489	0.148489	UK555 | UK1059
PC 16:0-8:0	UK1099	0.487719	-0.136959	2.35699	0.0184237	0.710413	FALSE	0.624678	0.148489	0.148489	PC 16:0-8:0 | UK1099
UK104	UK748	0.563158	-0.033316	2.35659	0.0184436	0.710413	FALSE	0.596474	0.148489	0.148489	UK104 | UK748
UK338	UK2531	-0.540351	0.0659839	-2.35644	0.0184511	0.710413	FALSE	-0.606335	0.148489	0.148489	UK338 | UK2531
UK1335	UK2213	0.140351	0.670599	-2.35579	0.0184832	0.710413	FALSE	-0.530248	0.148489	0.148489	UK1335 | UK2213
UK251	UK557	-0.615789	-0.0478999	-2.35478	0.0185339	0.710413	FALSE	-0.56789	0.148489	0.148489	UK251 | UK557
PC 16:0-8:0	UK2651	0.585965	0.00129634	2.35458	0.0185435	0.710413	FALSE	0.584669	0.148489	0.148489	PC 16:0-8:0 | UK2651
UK1546	TG 52:5	-0.282456	0.362458	-2.35409	0.0185682	0.710413	FALSE	-0.644914	0.148489	0.148489	UK1546 | TG 52:5
UK1159	UK1266	0.977193	0.915673	2.35255	0.0186454	0.710413	FALSE	0.0615202	0.148489	0.148489	UK1159 | UK1266
UK126	UK1569	-0.424561	0.213054	-2.35251	0.0186473	0.710413	FALSE	-0.637616	0.148489	0.148489	UK126 | UK1569
UK104	UK288	-0.547368	0.0549002	-2.35237	0.0186544	0.710413	FALSE	-0.602269	0.148489	0.148489	UK104 | UK288
PC 18:0	UK2439	-0.45614	0.175071	-2.35148	0.0186987	0.710413	FALSE	-0.631212	0.148489	0.148489	PC 18:0 | UK2439
PC 24:0	UK1341	0.3	-0.345022	2.35142	0.018702	0.710413	FALSE	0.645022	0.148489	0.148489	PC 24:0 | UK1341
UK678	UK188	-0.563158	0.0317604	-2.35112	0.018717	0.710413	FALSE	-0.594918	0.148489	0.148489	UK678 | UK188
UK1186	UK1266	0.980702	0.928377	2.35066	0.0187399	0.710413	FALSE	0.0523248	0.148489	0.148489	UK1186 | UK1266
UK2668	PI(18:1/12-HETE)	-0.529825	0.0790122	-2.35063	0.0187415	0.710413	FALSE	-0.608837	0.148489	0.148489	UK2668 | PI(18:1/12-HETE)
UK1625	PI(18:1/12-HETE)	-0.52807	0.0813456	-2.35033	0.018757	0.710413	FALSE	-0.609416	0.148489	0.148489	UK1625 | PI(18:1/12-HETE)
UK254	PC 40:6	0.624561	0.0633912	2.35026	0.0187602	0.710413	FALSE	0.56117	0.148489	0.148489	UK254 | PC 40:6
UK188	UK1579	-0.247368	0.393635	-2.34931	0.0188082	0.710413	FALSE	-0.641003	0.148489	0.148489	UK188 | UK1579
PC 20:0	UK1415	0.577193	-0.0104356	2.34923	0.0188123	0.710413	FALSE	0.587629	0.148489	0.148489	PC 20:0 | UK1415
PE(P-16:0/14-HDPA-n3)	UK2419	0.485965	0.833355	-2.34774	0.0188878	0.710413	FALSE	-0.34739	0.148489	0.148489	PE(P-16:0/14-HDPA-n3) | UK2419
UK555	UK1058	-0.573684	0.0151024	-2.3472	0.0189152	0.710413	FALSE	-0.588787	0.148489	0.148489	UK555 | UK1058
UK1394	13-HODE	0.194737	-0.438877	2.34718	0.0189161	0.710413	FALSE	0.633614	0.148489	0.148489	UK1394 | 13-HODE
UK469	UK1326	-0.463158	0.165219	-2.3471	0.0189204	0.710413	FALSE	-0.628377	0.148489	0.148489	UK469 | UK1326
PI(18:1/12-HETE)	UK2439	0.405263	0.79978	-2.34709	0.0189207	0.710413	FALSE	-0.394516	0.148489	0.148489	PI(18:1/12-HETE) | UK2439
PE(P-16:0/14-HAdA)	UK844	-0.426316	0.209036	-2.34526	0.019014	0.711354	FALSE	-0.635351	0.147914	0.147914	PE(P-16:0/14-HAdA) | UK844
UK1159	UK2000	0.387719	-0.252658	2.3446	0.0190473	0.711354	FALSE	0.640377	0.147914	0.147914	UK1159 | UK2000
PC 16:0-18:3(2)	UK844	0.459649	-0.168784	2.34432	0.0190619	0.711354	FALSE	0.628433	0.147914	0.147914	PC 16:0-18:3(2) | UK844
UK291	UK2615	-0.589474	-0.00959295	-2.34427	0.0190646	0.711354	FALSE	-0.579881	0.147914	0.147914	UK291 | UK2615
UK301	UK1186	0.419298	-0.216425	2.34243	0.0191588	0.713797	FALSE	0.635723	0.146425	0.146425	UK301 | UK1186
UK135	UK1546	-0.468421	0.157117	-2.34149	0.0192071	0.713797	FALSE	-0.625538	0.146425	0.146425	UK135 | UK1546
PC 18:0	UK1625	0.336842	-0.305743	2.34111	0.0192263	0.713797	FALSE	0.642585	0.146425	0.146425	PC 18:0 | UK1625
UK1277	PE(P-16:0/14-HAdA)	-0.62807	-0.0717527	-2.34104	0.0192303	0.713797	FALSE	-0.556318	0.146425	0.146425	UK1277 | PE(P-16:0/14-HAdA)
PE 18:1e/20:5	UK1058	0.422807	-0.211823	2.34046	0.0192598	0.713797	FALSE	0.63463	0.146425	0.146425	PE 18:1e/20:5 | UK1058
UK432	UK205	-0.4	0.237879	-2.34043	0.0192616	0.713797	FALSE	-0.637879	0.146425	0.146425	UK432 | UK205
UK2792	UK2539	-0.617544	-0.0548354	-2.34029	0.0192687	0.713797	FALSE	-0.562708	0.146425	0.146425	UK2792 | UK2539
UK2792	PC 24:0	0.440351	-0.191081	2.34026	0.0192705	0.713797	FALSE	0.631432	0.146425	0.146425	UK2792 | PC 24:0
UK1342	UK2539	-0.531579	0.0736324	-2.3402	0.0192733	0.713797	FALSE	-0.605211	0.146425	0.146425	UK1342 | UK2539
UK68	UK856	-0.545614	0.053539	-2.33878	0.0193467	0.715517	FALSE	-0.599153	0.14538	0.14538	UK68 | UK856
UK469	UK1149	0.370175	-0.270093	2.33838	0.0193675	0.715517	FALSE	0.640269	0.14538	0.14538	UK469 | UK1149
UK374	UK1082	-0.584211	-0.00324086	-2.33838	0.0193676	0.715517	FALSE	-0.58097	0.14538	0.14538	UK374 | UK1082
UK1579	UK857	0.498246	-0.117773	2.33733	0.0194221	0.716494	FALSE	0.616018	0.144787	0.144787	UK1579 | UK857
UK2000	UK1142	0.35614	-0.284483	2.33634	0.0194733	0.716494	FALSE	0.640623	0.144787	0.144787	UK2000 | UK1142
UK1587	UK1059	-0.454386	0.172868	-2.33572	0.0195056	0.716494	FALSE	-0.627253	0.144787	0.144787	UK1587 | UK1059
PE 18:1e/20:5	UK1059	0.422807	-0.210332	2.33498	0.0195443	0.716494	FALSE	0.633139	0.144787	0.144787	PE 18:1e/20:5 | UK1059
UK2439	PE 16:0p/14-HDOHE	0.340351	0.769445	-2.33447	0.0195713	0.716494	FALSE	-0.429094	0.144787	0.144787	UK2439 | PE 16:0p/14-HDOHE
UK161	UK188	-0.510526	0.100596	-2.33412	0.0195893	0.716494	FALSE	-0.611123	0.144787	0.144787	UK161 | UK188
UK1147	TG 52:5	0.587719	0.0101763	2.33278	0.0196594	0.716494	FALSE	0.577543	0.144787	0.144787	UK1147 | TG 52:5
UK2668	UK2419	-0.55614	0.0366865	-2.33255	0.0196719	0.716494	FALSE	-0.592827	0.144787	0.144787	UK2668 | UK2419
UK1759	PC 34:5e(1)	0.568421	-0.0187322	2.33252	0.0196736	0.716494	FALSE	0.587153	0.144787	0.144787	UK1759 | PC 34:5e(1)
PE 18:1e/20:5	PC 40:6	0.438596	-0.191016	2.33238	0.0196806	0.716494	FALSE	0.629613	0.144787	0.144787	PE 18:1e/20:5 | PC 40:6
UK2325	PC 24:0	-0.387719	0.249352	-2.33221	0.0196896	0.716494	FALSE	-0.637071	0.144787	0.144787	UK2325 | PC 24:0
UK1609	UK1308	0.377193	-0.260824	2.332	0.0197005	0.716494	FALSE	0.638017	0.144787	0.144787	UK1609 | UK1308
UK1625	UK2439	-0.624561	-0.0685766	-2.33196	0.0197025	0.716494	FALSE	-0.555985	0.144787	0.144787	UK1625 | UK2439
TG 57:2	UK971	0.375439	-0.262704	2.33191	0.0197053	0.716494	FALSE	0.638143	0.144787	0.144787	TG 57:2 | UK971
UK1631	UK972	0.440351	-0.188683	2.33152	0.0197261	0.716494	FALSE	0.629034	0.144787	0.144787	UK1631 | UK972
UK414	UK826	-0.496491	0.118291	-2.33099	0.019754	0.716494	FALSE	-0.614783	0.144787	0.144787	UK414 | UK826
UK113	UK547	0.475439	-0.145191	2.33032	0.019789	0.716494	FALSE	0.620629	0.144787	0.144787	UK113 | UK547
UK1060	13-HODE	0.285965	-0.353189	2.33015	0.0197981	0.716494	FALSE	0.639154	0.144787	0.144787	UK1060 | 13-HODE
UK669	PE 16:0p/14-HDOHE	0.317544	-0.322401	2.33011	0.0198002	0.716494	FALSE	0.639945	0.144787	0.144787	UK669 | PE 16:0p/14-HDOHE
UK1975	UK1215	-0.489474	0.127171	-2.33009	0.0198013	0.716494	FALSE	-0.616645	0.144787	0.144787	UK1975 | UK1215
TG 57:2	UK2123	-0.373684	0.263936	-2.32939	0.0198383	0.716494	FALSE	-0.63762	0.144787	0.144787	TG 57:2 | UK2123
UK104	UK348	0.547368	-0.0480944	2.32839	0.0198913	0.716494	FALSE	0.595463	0.144787	0.144787	UK104 | UK348
UK1631	UK1227	0.438596	-0.189914	2.32837	0.0198927	0.716494	FALSE	0.628511	0.144787	0.144787	UK1631 | UK1227
UK2326	UK2325	-0.570175	0.014908	-2.3282	0.0199017	0.716494	FALSE	-0.585083	0.144787	0.144787	UK2326 | UK2325
UK1624	UK315	0.4	-0.234574	2.32813	0.0199053	0.716494	FALSE	0.634574	0.144787	0.144787	UK1624 | UK315
UK137	UK1057	0.361404	-0.276445	2.32692	0.0199696	0.718231	FALSE	0.637849	0.143736	0.143736	UK137 | UK1057
UK1214	UK2965	-0.533333	0.0673451	-2.32661	0.0199863	0.718257	FALSE	-0.600678	0.14372	0.14372	UK1214 | UK2965
UK291	UK414	0.863158	0.56728	2.32611	0.0200129	0.718261	FALSE	0.295878	0.143717	0.143717	UK291 | UK414
UK555	13-HODE	0.8	0.410812	2.32585	0.0200264	0.718261	FALSE	0.389188	0.143717	0.143717	UK555 | 13-HODE
UK301	UK2300	0.407018	-0.225823	2.32512	0.0200658	0.718464	FALSE	0.632841	0.143595	0.143595	UK301 | UK2300
UK161	UK1746	0.535088	-0.0644283	2.32494	0.0200753	0.718464	FALSE	0.599516	0.143595	0.143595	UK161 | UK1746
UK1587	UK1058	-0.454386	0.169821	-2.3247	0.0200882	0.718464	FALSE	-0.624207	0.143595	0.143595	UK1587 | UK1058
PI(18:0/12-HETE)	OxPC 38:4+1O	0.685965	0.905432	-2.32322	0.0201672	0.718845	FALSE	-0.219467	0.143365	0.143365	PI(18:0/12-HETE) | OxPC 38:4+1O
UK1680	UK2539	-0.633333	-0.0854939	-2.32316	0.0201704	0.718845	FALSE	-0.547839	0.143365	0.143365	UK1680 | UK2539
UK1545	UK300	-0.391228	0.242935	-2.32274	0.0201929	0.718845	FALSE	-0.634163	0.143365	0.143365	UK1545 | UK300
PE(P-16:0/14-HDPA-n3)	OxPC 18:0-20:4+1O	0.791228	0.93972	-2.32205	0.0202303	0.718845	FALSE	-0.148492	0.143365	0.143365	PE(P-16:0/14-HDPA-n3) | OxPC 18:0-20:4+1O
PC 20:0	UK1488	-0.431579	0.196461	-2.32184	0.0202413	0.718845	FALSE	-0.62804	0.143365	0.143365	PC 20:0 | UK1488
UK469	UK1449	-0.438596	0.188035	-2.32152	0.020259	0.718845	FALSE	-0.626631	0.143365	0.143365	UK469 | UK1449
UK1631	UK970	0.405263	-0.226731	2.32109	0.0202817	0.718845	FALSE	0.631994	0.143365	0.143365	UK1631 | UK970
UK1631	UK1313	-0.580702	-0.00304641	-2.32041	0.020319	0.718845	FALSE	-0.577655	0.143365	0.143365	UK1631 | UK1313
UK1288	UK658	0.392982	-0.240277	2.32011	0.0203348	0.718845	FALSE	0.63326	0.143365	0.143365	UK1288 | UK658
PC 16:0-8:0	UK555	0.501754	-0.108245	2.31986	0.0203486	0.718845	FALSE	0.609999	0.143365	0.143365	PC 16:0-8:0 | UK555
UK2753	UK1341	-0.564912	0.0202878	-2.31983	0.0203503	0.718845	FALSE	-0.5852	0.143365	0.143365	UK2753 | UK1341
UK2177	UK1342	-0.42807	0.199831	-2.31905	0.0203924	0.718845	FALSE	-0.627902	0.143365	0.143365	UK2177 | UK1342
UK1664	UK2326	0.550877	-0.0403811	2.31889	0.020401	0.718845	FALSE	0.591258	0.143365	0.143365	UK1664 | UK2326
TG 52:5	UK1342	-0.32807	0.308724	-2.31803	0.0204476	0.718845	FALSE	-0.636795	0.143365	0.143365	TG 52:5 | UK1342
UK2326	UK1796	-0.564912	0.0197693	-2.318	0.0204492	0.718845	FALSE	-0.584682	0.143365	0.143365	UK2326 | UK1796
UK1415	UK1631	0.545614	-0.0474462	2.31732	0.0204862	0.719257	FALSE	0.59306	0.143116	0.143116	UK1415 | UK1631
UK190	UK2213	0.724561	0.252333	2.3162	0.0205472	0.720517	FALSE	0.472228	0.142356	0.142356	UK190 | UK2213
UK678	UK54	0.377193	-0.256417	2.31541	0.0205906	0.721474	FALSE	0.63361	0.14178	0.14178	UK678 | UK54
TG 57:2	UK969	0.378947	-0.254408	2.31505	0.0206103	0.721601	FALSE	0.633355	0.141703	0.141703	TG 57:2 | UK969
UK1228	UK2000	0.426316	-0.20035	2.31341	0.0207002	0.72384	FALSE	0.626666	0.140358	0.140358	UK1228 | UK2000
UK361	UK1631	-0.54386	0.0487425	-2.31312	0.0207159	0.72384	FALSE	-0.592602	0.140358	0.140358	UK361 | UK1631
UK2792	UK2439	-0.614035	-0.0570391	-2.31267	0.0207409	0.72384	FALSE	-0.556996	0.140358	0.140358	UK2792 | UK2439
PI(18:0/12-HETE)	UK2615	0.564912	0.861226	-2.3119	0.020783	0.72384	FALSE	-0.296314	0.140358	0.140358	PI(18:0/12-HETE) | UK2615
UK1288	UK134	0.457895	-0.161849	2.31146	0.0208074	0.72384	FALSE	0.619743	0.140358	0.140358	UK1288 | UK134
UK678	UK555	0.433333	-0.19147	2.31121	0.0208214	0.72384	FALSE	0.624803	0.140358	0.140358	UK678 | UK555
PC 20:0	UK1935	0.389474	-0.241703	2.31088	0.0208397	0.72384	FALSE	0.631177	0.140358	0.140358	PC 20:0 | UK1935
UK856	UK658	-0.435088	0.189266	-2.31077	0.0208456	0.72384	FALSE	-0.624354	0.140358	0.140358	UK856 | UK658
UK1631	TG 16:0-18:0-18:0	0.447368	-0.174488	2.31065	0.0208523	0.72384	FALSE	0.621856	0.140358	0.140358	UK1631 | TG 16:0-18:0-18:0
UK374	UK1574	-0.540351	0.0529557	-2.3105	0.0208602	0.72384	FALSE	-0.593307	0.140358	0.140358	UK374 | UK1574
UK137	UK1545	-0.44386	0.178571	-2.31007	0.020884	0.72384	FALSE	-0.622431	0.140358	0.140358	UK137 | UK1545
UK301	UK1159	0.42807	-0.197174	2.30933	0.0209253	0.724084	FALSE	0.625244	0.140211	0.140211	UK301 | UK1159
UK1625	UK593	-0.57193	0.00687062	-2.3091	0.020938	0.724084	FALSE	-0.5788	0.140211	0.140211	UK1625 | UK593
UK198	UK1147	0.396491	-0.233212	2.30842	0.0209758	0.724761	FALSE	0.629704	0.139805	0.139805	UK198 | UK1147
UK1680	UK1282	0.14386	0.665025	-2.30786	0.0210067	0.724761	FALSE	-0.521165	0.139805	0.139805	UK1680 | UK1282
UK104	UK1060	-0.566667	0.014195	-2.30748	0.0210281	0.724761	FALSE	-0.580862	0.139805	0.139805	UK104 | UK1060
UK137	UK547	0.478947	-0.134301	2.30727	0.0210399	0.724761	FALSE	0.613249	0.139805	0.139805	UK137 | UK547
UK4	PC 20:0	-0.531579	0.0637801	-2.30542	0.0211428	0.726632	FALSE	-0.595359	0.138685	0.138685	UK4 | PC 20:0
UK1059	UK2539	-0.531579	0.063132	-2.30314	0.0212711	0.728759	FALSE	-0.594711	0.137416	0.137416	UK1059 | UK2539
UK548	UK2857	-0.477193	0.135338	-2.30299	0.0212795	0.728759	FALSE	-0.612531	0.137416	0.137416	UK548 | UK2857
PC 10:0-20:4	UK1625	0.407018	-0.21973	2.30259	0.0213018	0.728759	FALSE	0.626748	0.137416	0.137416	PC 10:0-20:4 | UK1625
UK1159	UK1085	0.977193	0.917941	2.30256	0.0213035	0.728759	FALSE	0.0592516	0.137416	0.137416	UK1159 | UK1085
UK1288	UK99324	0.54386	-0.0456961	2.3024	0.0213129	0.728759	FALSE	0.589556	0.137416	0.137416	UK1288 | UK99324
UK1877	UK1879	0.97193	0.899728	2.30202	0.021334	0.728759	FALSE	0.0722021	0.137416	0.137416	UK1877 | UK1879
UK1314	TG 52:5	-0.392982	0.235416	-2.30201	0.0213347	0.728759	FALSE	-0.628399	0.137416	0.137416	UK1314 | TG 52:5
UK1285	UK698	0.384211	-0.244944	2.30123	0.0213785	0.729141	FALSE	0.629155	0.137189	0.137189	UK1285 | UK698
UK1579	UK1289	-0.257895	0.37231	-2.30101	0.021391	0.729141	FALSE	-0.630205	0.137189	0.137189	UK1579 | UK1289
UK1796	UK1059	-0.4	0.227249	-2.30095	0.0213946	0.729141	FALSE	-0.627249	0.137189	0.137189	UK1796 | UK1059
PC 18:0	UK1267	0.514035	-0.0861421	2.29961	0.0214704	0.730207	FALSE	0.600177	0.136554	0.136554	PC 18:0 | UK1267
UK414	UK1289	0.914035	0.714869	2.29922	0.0214927	0.730207	FALSE	0.199166	0.136554	0.136554	UK414 | UK1289
UK469	UK1358	-0.5	0.10455	-2.2985	0.0215333	0.730207	FALSE	-0.60455	0.136554	0.136554	UK469 | UK1358
UK338	UK555	-0.538596	0.0518538	-2.29793	0.0215658	0.730207	FALSE	-0.59045	0.136554	0.136554	UK338 | UK555
UK2124	UK1298	-0.526316	0.0688359	-2.29759	0.0215851	0.730207	FALSE	-0.595152	0.136554	0.136554	UK2124 | UK1298
UK374	UK243	-0.5	0.104161	-2.29712	0.0216119	0.730207	FALSE	-0.604161	0.136554	0.136554	UK374 | UK243
UK1631	UK1207	0.529825	-0.063845	2.29707	0.0216146	0.730207	FALSE	0.59367	0.136554	0.136554	UK1631 | UK1207
UK49	UK2125	0.426316	-0.195813	2.29682	0.0216292	0.730207	FALSE	0.622129	0.136554	0.136554	UK49 | UK2125
UK374	PE(P-16:0/14-HAdA)	0.498246	-0.106365	2.29674	0.0216336	0.730207	FALSE	0.604611	0.136554	0.136554	UK374 | PE(P-16:0/14-HAdA)
UK1085	UK169	0.445614	-0.172479	2.29567	0.0216947	0.730207	FALSE	0.618093	0.136554	0.136554	UK1085 | UK169
UK432	UK2027	0.214035	-0.410228	2.29514	0.0217253	0.730207	FALSE	0.624263	0.136554	0.136554	UK432 | UK2027
UK99324	UK2531	0.557895	0.857272	-2.29482	0.0217434	0.730207	FALSE	-0.299378	0.136554	0.136554	UK99324 | UK2531
UK251	TG 52:5	-0.324561	0.306261	-2.29468	0.0217515	0.730207	FALSE	-0.630823	0.136554	0.136554	UK251 | TG 52:5
UK1058	UK2539	-0.531579	0.0604096	-2.29354	0.0218171	0.730448	FALSE	-0.591989	0.136411	0.136411	UK1058 | UK2539
UK1477	DG 6:0-14:0	0.377193	-0.250519	2.29326	0.0218328	0.730448	FALSE	0.627712	0.136411	0.136411	UK1477 | DG 6:0-14:0
PC 20:0	UK972	0.538596	-0.0504278	2.29291	0.0218534	0.730448	FALSE	0.589024	0.136411	0.136411	PC 20:0 | UK972
UK374	UK555	0.505263	-0.0959295	2.29265	0.0218682	0.730448	FALSE	0.601193	0.136411	0.136411	UK374 | UK555
UK1266	UK2000	0.440351	-0.177794	2.29193	0.0219097	0.730448	FALSE	0.618144	0.136411	0.136411	UK1266 | UK2000
UK1215	UK2175	0.447368	-0.169238	2.29164	0.0219263	0.730448	FALSE	0.616606	0.136411	0.136411	UK1215 | UK2175
UK1449	UK2000	0.449123	-0.167099	2.29162	0.0219275	0.730448	FALSE	0.616222	0.136411	0.136411	UK1449 | UK2000
UK432	UK36	0.515789	-0.0814752	2.29148	0.0219355	0.730448	FALSE	0.597265	0.136411	0.136411	UK432 | UK36
UK1796	UK1058	-0.4	0.224656	-2.29135	0.0219433	0.730448	FALSE	-0.624656	0.136411	0.136411	UK1796 | UK1058
UK469	UK2300	-0.442105	0.175395	-2.29089	0.0219699	0.730448	FALSE	-0.617501	0.136411	0.136411	UK469 | UK2300
UK678	UK301	-0.561404	0.0171766	-2.29084	0.0219728	0.730448	FALSE	-0.57858	0.136411	0.136411	UK678 | UK301
UK1405	UK2000	-0.454386	0.160293	-2.29028	0.0220048	0.730448	FALSE	-0.614679	0.136411	0.136411	UK1405 | UK2000
UK133	UK1569	-0.396491	0.228286	-2.29014	0.0220133	0.730448	FALSE	-0.624777	0.136411	0.136411	UK133 | UK1569
PC 18:0	UK1105	0.629825	0.0890589	2.29003	0.0220193	0.730448	FALSE	0.540766	0.136411	0.136411	PC 18:0 | UK1105
UK1587	UK1215	-0.487719	0.117903	-2.28894	0.0220831	0.730801	FALSE	-0.605622	0.136201	0.136201	UK1587 | UK1215
PC 20:0	UK1498	0.563158	-0.0140653	2.28892	0.0220841	0.730801	FALSE	0.577223	0.136201	0.136201	PC 20:0 | UK1498
UK856	UK671	0.478947	-0.129116	2.28873	0.0220951	0.730801	FALSE	0.608063	0.136201	0.136201	UK856 | UK671
UK1680	TG 16:0-18:0-18:0	0.496491	-0.106235	2.28809	0.0221322	0.731289	FALSE	0.602727	0.135911	0.135911	UK1680 | TG 16:0-18:0-18:0
UK2613	UK2000	0.422807	-0.197368	2.28746	0.0221688	0.731289	FALSE	0.620175	0.135911	0.135911	UK2613 | UK2000
UK1314	UK1396	0.22807	0.707998	-2.28714	0.0221876	0.731289	FALSE	-0.479928	0.135911	0.135911	UK1314 | UK1396
UK251	UK2539	-0.622807	-0.0784288	-2.28708	0.0221914	0.731289	FALSE	-0.544378	0.135911	0.135911	UK251 | UK2539
TG 16:0-18:0-18:0	DG 6:0-14:0	0.461404	-0.150506	2.28624	0.02224	0.731816	FALSE	0.611909	0.135598	0.135598	TG 16:0-18:0-18:0 | DG 6:0-14:0
UK1679	OxPC 38:4+1O	-0.498246	0.103189	-2.28546	0.0222859	0.732461	FALSE	-0.601435	0.135215	0.135215	UK1679 | OxPC 38:4+1O
UK2792	DG 6:0-14:0	0.478947	-0.128014	2.28479	0.022325	0.732461	FALSE	0.606961	0.135215	0.135215	UK2792 | DG 6:0-14:0
PC 18:0	UK1268	0.522807	-0.0700026	2.2847	0.0223303	0.732461	FALSE	0.59281	0.135215	0.135215	PC 18:0 | UK1268
UK555	OxPC 38:4+1O	0.640351	0.887283	-2.28444	0.0223456	0.732461	FALSE	-0.246932	0.135215	0.135215	UK555 | OxPC 38:4+1O
UK113	UK1545	-0.491228	0.112069	-2.28438	0.0223494	0.732461	FALSE	-0.603297	0.135215	0.135215	UK113 | UK1545
UK1341	UK2965	0.331579	-0.296409	2.28424	0.0223576	0.732461	FALSE	0.627988	0.135215	0.135215	UK1341 | UK2965
UK856	UK2419	-0.433333	0.183822	-2.28335	0.0224095	0.73296	FALSE	-0.617155	0.13492	0.13492	UK856 | UK2419
UK2325	UK1059	-0.359649	0.266723	-2.28296	0.0224329	0.73296	FALSE	-0.626372	0.13492	0.13492	UK2325 | UK1059
TG 57:2	UK1273	0.463158	-0.147394	2.2829	0.022436	0.73296	FALSE	0.610552	0.13492	0.13492	TG 57:2 | UK1273
UK137	UK104	0.542105	-0.0425201	2.28247	0.0224613	0.73296	FALSE	0.584625	0.13492	0.13492	UK137 | UK104
UK1573	UK2965	0.545614	-0.0375292	2.28242	0.0224647	0.73296	FALSE	0.583143	0.13492	0.13492	UK1573 | UK2965
UK1045	UK254	0.436842	-0.179349	2.28231	0.0224709	0.73296	FALSE	0.616191	0.13492	0.13492	UK1045 | UK254
UK934	TG 52:5	0.563158	-0.0117967	2.28095	0.0225516	0.734524	FALSE	0.574955	0.133994	0.133994	UK934 | TG 52:5
UK944	TG 52:5	0.573684	0.00408349	2.27979	0.0226202	0.735688	FALSE	0.569601	0.133306	0.133306	UK944 | TG 52:5
UK748	PE 16:0p/14-HDOHE	0.314035	-0.312873	2.27919	0.0226559	0.736317	FALSE	0.626908	0.132935	0.132935	UK748 | PE 16:0p/14-HDOHE
UK1796	UK2000	-0.454386	0.156922	-2.27814	0.0227184	0.73642	FALSE	-0.611308	0.132874	0.132874	UK1796 | UK2000
UK1032	UK1292	-0.529825	0.0584651	-2.2781	0.0227205	0.73642	FALSE	-0.58829	0.132874	0.132874	UK1032 | UK1292
UK198	UK639	0.521053	-0.0705211	2.27806	0.0227229	0.73642	FALSE	0.591574	0.132874	0.132874	UK198 | UK639
UK2325	UK1058	-0.359649	0.265362	-2.27781	0.0227379	0.73642	FALSE	-0.625011	0.132874	0.132874	UK2325 | UK1058
UK1759	UK1592	0.308772	-0.317669	2.27742	0.022761	0.73642	FALSE	0.626441	0.132874	0.132874	UK1759 | UK1592
UK639	UK2531	0.521053	0.841327	-2.27629	0.022829	0.73642	FALSE	-0.320275	0.132874	0.132874	UK639 | UK2531
UK1085	UK414	0.450877	-0.160682	2.27618	0.022835	0.73642	FALSE	0.611559	0.132874	0.132874	UK1085 | UK414
UK251	UK1405	-0.536842	0.0480944	-2.27602	0.022845	0.73642	FALSE	-0.584936	0.132874	0.132874	UK251 | UK1405
UK2901	UK844	-0.354386	0.270417	-2.27575	0.0228607	0.73642	FALSE	-0.624803	0.132874	0.132874	UK2901 | UK844
UK1118	UK606	0.442105	-0.171182	2.27563	0.0228683	0.73642	FALSE	0.613288	0.132874	0.132874	UK1118 | UK606
UK1159	UK169	0.44386	-0.169043	2.27556	0.0228725	0.73642	FALSE	0.612903	0.132874	0.132874	UK1159 | UK169
UK826	UK2965	0.535088	-0.0501037	2.27445	0.0229392	0.737378	FALSE	0.585191	0.13231	0.13231	UK826 | UK2965
UK374	UK301	-0.564912	0.00725953	-2.27404	0.0229633	0.737378	FALSE	-0.572172	0.13231	0.13231	UK374 | UK301
UK1370	UK1631	0.519298	-0.071623	2.2735	0.0229959	0.737378	FALSE	0.590921	0.13231	0.13231	UK1370 | UK1631
UK1335	UK2175	0.512281	-0.0810863	2.27335	0.0230049	0.737378	FALSE	0.593367	0.13231	0.13231	UK1335 | UK2175
UK1277	OxPC 18:0-20:4+1O	-0.603509	-0.0515297	-2.27332	0.0230069	0.737378	FALSE	-0.551979	0.13231	0.13231	UK1277 | OxPC 18:0-20:4+1O
UK161	UK315	0.507018	-0.0880866	2.27315	0.0230174	0.737378	FALSE	0.595104	0.13231	0.13231	UK161 | UK315
UK1137	UK288	-0.424561	0.191146	-2.27226	0.023071	0.738018	FALSE	-0.615707	0.131933	0.131933	UK1137 | UK288
UK36	UK1341	-0.517544	0.0735675	-2.27194	0.02309	0.738018	FALSE	-0.591111	0.131933	0.131933	UK36 | UK1341
UK169	OxPC 38:4+1O	-0.494737	0.103643	-2.27071	0.0231645	0.738018	FALSE	-0.59838	0.131933	0.131933	UK169 | OxPC 38:4+1O
UK113	UK104	0.538596	-0.0440109	2.27031	0.0231887	0.738018	FALSE	0.582607	0.131933	0.131933	UK113 | UK104
UK469	UK1147	0.421053	-0.194711	2.27026	0.0231921	0.738018	FALSE	0.615764	0.131933	0.131933	UK469 | UK1147
UK1394	DG 6:0-14:0	0.370175	-0.251685	2.26898	0.0232694	0.738018	FALSE	0.621861	0.131933	0.131933	UK1394 | DG 6:0-14:0
UK135	UK1629	-0.631579	-0.0980684	-2.26834	0.0233087	0.738018	FALSE	-0.53351	0.131933	0.131933	UK135 | UK1629
UK1308	PE(P-16:0/14-HDPA-n3)	-0.624561	-0.0865958	-2.26827	0.0233125	0.738018	FALSE	-0.537966	0.131933	0.131933	UK1308 | PE(P-16:0/14-HDPA-n3)
UK300	UK2922	0.333333	0.758297	-2.26822	0.0233157	0.738018	FALSE	-0.424963	0.131933	0.131933	UK300 | UK2922
UK2792	UK1285	0.235088	-0.385014	2.2678	0.0233413	0.738018	FALSE	0.620102	0.131933	0.131933	UK2792 | UK1285
UK161	UK826	0.44386	-0.166645	2.26689	0.0233971	0.738018	FALSE	0.610505	0.131933	0.131933	UK161 | UK826
UK113	UK2651	0.470175	-0.134042	2.26656	0.0234169	0.738018	FALSE	0.604217	0.131933	0.131933	UK113 | UK2651
UK2959	UK2000	0.42807	-0.185312	2.26608	0.0234468	0.738018	FALSE	0.613383	0.131933	0.131933	UK2959 | UK2000
UK1746	UK1631	-0.517544	0.0718175	-2.26576	0.023466	0.738018	FALSE	-0.589361	0.131933	0.131933	UK1746 | UK1631
UK322	TG 52:5	-0.368421	0.252722	-2.26574	0.0234675	0.738018	FALSE	-0.621143	0.131933	0.131933	UK322 | TG 52:5
UK36	UK2515	0.768421	0.355393	2.26554	0.0234795	0.738018	FALSE	0.413028	0.131933	0.131933	UK36 | UK2515
UK970	UK1546	0.0368421	0.592624	-2.26548	0.023483	0.738018	FALSE	-0.555782	0.131933	0.131933	UK970 | UK1546
UK1341	UK2439	-0.657895	-0.143376	-2.26506	0.0235087	0.738018	FALSE	-0.514519	0.131933	0.131933	UK1341 | UK2439
UK2124	UK1332	-0.282456	0.340161	-2.26472	0.02353	0.738018	FALSE	-0.622617	0.131933	0.131933	UK2124 | UK1332
UK1545	UK348	-0.435088	0.176368	-2.26389	0.0235812	0.738018	FALSE	-0.611455	0.131933	0.131933	UK1545 | UK348
UK2177	UK2615	0.54386	-0.0345476	2.26316	0.0236256	0.738018	FALSE	0.578407	0.131933	0.131933	UK2177 | UK2615
PC 18:0	UK1277	0.342105	-0.279881	2.26262	0.0236589	0.738018	FALSE	0.621986	0.131933	0.131933	PC 18:0 | UK1277
PC 24:0	UK1059	0.554386	-0.0193155	2.26256	0.0236629	0.738018	FALSE	0.573701	0.131933	0.131933	PC 24:0 | UK1059
UK874	UK2675	0.492982	-0.103643	2.26256	0.0236629	0.738018	FALSE	0.596625	0.131933	0.131933	UK874 | UK2675
UK2802	TG 14:0-16:0-18:3	-0.515789	0.0732435	-2.26239	0.0236734	0.738018	FALSE	-0.589033	0.131933	0.131933	UK2802 | TG 14:0-16:0-18:3
UK1877	UK548	-0.466667	0.137218	-2.26214	0.0236888	0.738018	FALSE	-0.603885	0.131933	0.131933	UK1877 | UK548
UK1882	UK832	0.652632	0.135209	2.26192	0.0237023	0.738018	FALSE	0.517423	0.131933	0.131933	UK1882 | UK832
UK1335	PC 24:0	0.492982	-0.103448	2.26187	0.0237056	0.738018	FALSE	0.596431	0.131933	0.131933	UK1335 | PC 24:0
UK301	UK1759	0.392982	-0.224592	2.26186	0.0237064	0.738018	FALSE	0.617574	0.131933	0.131933	UK301 | UK1759
TG 52:5	UK2922	0.559649	-0.0114726	2.26181	0.0237093	0.738018	FALSE	0.571122	0.131933	0.131933	TG 52:5 | UK2922
UK2891	UK1631	0.503509	-0.0893829	2.26118	0.0237479	0.738018	FALSE	0.592892	0.131933	0.131933	UK2891 | UK1631
UK2664	UK1341	-0.531579	0.051076	-2.26064	0.0237814	0.738018	FALSE	-0.582655	0.131933	0.131933	UK2664 | UK1341
UK4	UK1053	-0.535088	0.0461499	-2.26052	0.0237888	0.738018	FALSE	-0.581238	0.131933	0.131933	UK4 | UK1053
PC 24:0	UK1058	0.554386	-0.0186674	2.26028	0.0238038	0.738018	FALSE	0.573053	0.131933	0.131933	PC 24:0 | UK1058
UK2177	13-HODE	0.535088	-0.0458906	2.25961	0.0238454	0.738018	FALSE	0.580978	0.131933	0.131933	UK2177 | 13-HODE
UK1116	UK1415	0.978947	0.925849	2.2595	0.0238526	0.738018	FALSE	0.0530983	0.131933	0.131933	UK1116 | UK1415
UK1572	UK593	-0.536842	0.0433627	-2.25936	0.023861	0.738018	FALSE	-0.580205	0.131933	0.131933	UK1572 | UK593
UK1631	UK1273	0.478947	-0.120884	2.25935	0.0238617	0.738018	FALSE	0.599831	0.131933	0.131933	UK1631 | UK1273
UK1394	PC 34:5e(1)	0.550877	-0.0233342	2.25894	0.0238873	0.738018	FALSE	0.574211	0.131933	0.131933	UK1394 | PC 34:5e(1)
PC 16:1-20:4	UK548	-0.315789	0.305678	-2.25808	0.0239407	0.738018	FALSE	-0.621467	0.131933	0.131933	PC 16:1-20:4 | UK548
UK1282	UK1639	-0.14386	0.460332	-2.2576	0.0239708	0.738018	FALSE	-0.604192	0.131933	0.131933	UK1282 | UK1639
UK1228	UK1631	0.547368	-0.0279362	2.25747	0.0239789	0.738018	FALSE	0.575305	0.131933	0.131933	UK1228 | UK1631
UK198	UK2802	0.57193	0.00784288	2.25741	0.0239826	0.738018	FALSE	0.564087	0.131933	0.131933	UK198 | UK2802
UK52	TG 52:5	-0.378947	0.238787	-2.25661	0.0240322	0.738018	FALSE	-0.617734	0.131933	0.131933	UK52 | TG 52:5
UK678	UK205	-0.578947	-0.0186674	-2.25623	0.0240561	0.738018	FALSE	-0.56028	0.131933	0.131933	UK678 | UK205
UK2177	UK2668	-0.419298	0.192831	-2.25591	0.0240763	0.738018	FALSE	-0.612129	0.131933	0.131933	UK2177 | UK2668
UK2613	UK1592	0.326316	-0.294335	2.25552	0.0241008	0.738018	FALSE	0.620651	0.131933	0.131933	UK2613 | UK1592
UK1272	PC 24:0	0.547368	-0.027288	2.25519	0.0241215	0.738018	FALSE	0.574656	0.131933	0.131933	UK1272 | PC 24:0
UK48	UK288	-0.44386	0.16308	-2.25401	0.0241954	0.738018	FALSE	-0.60694	0.131933	0.131933	UK48 | UK288
UK301	UK1631	0.282456	-0.337438	2.25391	0.0242017	0.738018	FALSE	0.619895	0.131933	0.131933	UK301 | UK1631
UK374	UK188	-0.578947	-0.0194452	-2.2535	0.0242277	0.738018	FALSE	-0.559502	0.131933	0.131933	UK374 | UK188
UK1085	UK2515	0.561404	-0.00654654	2.25349	0.0242285	0.738018	FALSE	0.56795	0.131933	0.131933	UK1085 | UK2515
UK678	UK254	0.257895	-0.360578	2.2534	0.0242339	0.738018	FALSE	0.618473	0.131933	0.131933	UK678 | UK254
UK1184	UK1082	0.542105	-0.0342235	2.25328	0.0242413	0.738018	FALSE	0.576329	0.131933	0.131933	UK1184 | UK1082
UK1631	UK2000	0.312281	-0.307817	2.2527	0.0242781	0.738018	FALSE	0.620098	0.131933	0.131933	UK1631 | UK2000
UK1085	PC 34:5e(1)	0.522807	-0.0608634	2.25246	0.0242935	0.738018	FALSE	0.58367	0.131933	0.131933	UK1085 | PC 34:5e(1)
UK856	UK2668	0.442105	-0.164701	2.25219	0.02431	0.738018	FALSE	0.606806	0.131933	0.131933	UK856 | UK2668
UK1053	TG 16:0-18:0-18:0	0.522807	-0.0607337	2.252	0.0243223	0.738018	FALSE	0.583541	0.131933	0.131933	UK1053 | TG 16:0-18:0-18:0
UK1680	UK414	0.896491	0.671312	2.25172	0.0243398	0.738018	FALSE	0.225179	0.131933	0.131933	UK1680 | UK414
UK161	UK1680	-0.447368	0.158154	-2.25163	0.0243457	0.738018	FALSE	-0.605522	0.131933	0.131933	UK161 | UK1680
UK1573	UK2515	0.584211	0.028001	2.25136	0.0243625	0.738018	FALSE	0.556209	0.131933	0.131933	UK1573 | UK2515
UK1759	UK2965	0.559649	-0.00849106	2.25133	0.0243646	0.738018	FALSE	0.56814	0.131933	0.131933	UK1759 | UK2965
UK1299	UK2965	0.554386	-0.0160099	2.25094	0.0243892	0.738018	FALSE	0.570396	0.131933	0.131933	UK1299 | UK2965
13-HODE	UK1595	-0.536842	0.0409645	-2.25092	0.0243907	0.738018	FALSE	-0.577807	0.131933	0.131933	13-HODE | UK1595
UK2613	UK301	0.440351	-0.166451	2.25086	0.0243943	0.738018	FALSE	0.606801	0.131933	0.131933	UK2613 | UK301
PC 16:0-18:3(2)	UK1569	0.464912	-0.136181	2.25055	0.0244138	0.738018	FALSE	0.601093	0.131933	0.131933	PC 16:0-18:3(2) | UK1569
UK1809	UK1149	-0.387719	0.227379	-2.25036	0.0244262	0.738018	FALSE	-0.615098	0.131933	0.131933	UK1809 | UK1149
UK113	PC 24:0	-0.336842	0.282085	-2.25013	0.0244407	0.738018	FALSE	-0.618927	0.131933	0.131933	UK113 | PC 24:0
UK639	UK555	0.745614	0.922155	-2.24929	0.0244938	0.738018	FALSE	-0.17654	0.131933	0.131933	UK639 | UK555
UK2439	UK2615	0.519298	0.838346	-2.24919	0.0245007	0.738018	FALSE	-0.319048	0.131933	0.131933	UK2439 | UK2615
UK1745	UK606	-0.485965	0.108828	-2.24856	0.0245404	0.738018	FALSE	-0.594793	0.131933	0.131933	UK1745 | UK606
UK2027	UK36	0.519298	-0.0644283	2.24811	0.0245693	0.738018	FALSE	0.583727	0.131933	0.131933	UK2027 | UK36
UK1625	UK36	-0.368421	0.247926	-2.24776	0.0245916	0.738018	FALSE	-0.616347	0.131933	0.131933	UK1625 | UK36
PC 20:0	UK1182	-0.452632	0.150635	-2.24775	0.0245918	0.738018	FALSE	-0.603267	0.131933	0.131933	PC 20:0 | UK1182
UK52	UK1964	-0.535088	0.0425201	-2.24775	0.0245924	0.738018	FALSE	-0.577608	0.131933	0.131933	UK52 | UK1964
UK555	UK2419	0.563158	0.855717	-2.24734	0.024618	0.738018	FALSE	-0.292559	0.131933	0.131933	UK555 | UK2419
UK2300	PC 34:5e(1)	0.549123	-0.0223619	2.24668	0.0246603	0.738018	FALSE	0.571485	0.131933	0.131933	UK2300 | PC 34:5e(1)
UK1572	UK192	-0.540351	0.034742	-2.24639	0.024679	0.738018	FALSE	-0.575093	0.131933	0.131933	UK1572 | UK192
UK2792	PE(P-16:0/14-HDPA-n3)	-0.612281	-0.073049	-2.2463	0.0246846	0.738018	FALSE	-0.539232	0.131933	0.131933	UK2792 | PE(P-16:0/14-HDPA-n3)
UK432	UK2439	0.547368	-0.0246954	2.24607	0.0246993	0.738018	FALSE	0.572064	0.131933	0.131933	UK432 | UK2439
UK192	PE(P-16:0/14-HAdA)	0.608772	0.0677988	2.24519	0.024756	0.738568	FALSE	0.540973	0.13161	0.13161	UK192 | PE(P-16:0/14-HAdA)
U6snRNANND	UK1118	-0.445127	0.15908	-2.24514	0.0247594	0.738568	FALSE	-0.604207	0.13161	0.13161	U6snRNANND | UK1118
UK374	UK2419	0.436842	-0.168914	2.2445	0.0248001	0.738568	FALSE	0.605756	0.13161	0.13161	UK374 | UK2419
UK1975	UK1631	-0.547368	0.0239176	-2.24334	0.024875	0.739403	FALSE	-0.571286	0.131119	0.131119	UK1975 | UK1631
UK1488	UK1059	-0.426316	0.181099	-2.24322	0.0248826	0.739403	FALSE	-0.607415	0.131119	0.131119	UK1488 | UK1059
UK1975	PC 24:0	-0.435088	0.170599	-2.24299	0.0248975	0.739403	FALSE	-0.605687	0.131119	0.131119	UK1975 | PC 24:0
UK1184	UK1021	0.408772	-0.201452	2.24279	0.0249106	0.739403	FALSE	0.610224	0.131119	0.131119	UK1184 | UK1021
UK1299	DG 6:0-14:0	0.37193	-0.242611	2.24218	0.02495	0.739752	FALSE	0.614541	0.130914	0.130914	UK1299 | DG 6:0-14:0
UK356	PE(P-16:0/14-HDPA-n3)	-0.577193	-0.0202878	-2.24128	0.0250079	0.740378	FALSE	-0.556905	0.130546	0.130546	UK356 | PE(P-16:0/14-HDPA-n3)
UK1883	PC 40:6	0.419298	-0.188813	2.24126	0.0250094	0.740378	FALSE	0.608111	0.130546	0.130546	UK1883 | PC 40:6
UK161	TG 16:0-18:0-18:0	-0.35614	0.259269	-2.24068	0.0250465	0.740862	FALSE	-0.615409	0.130263	0.130263	UK161 | TG 16:0-18:0-18:0
UK135	UK1118	-0.512281	0.0716878	-2.24014	0.0250818	0.741053	FALSE	-0.583969	0.130151	0.130151	UK135 | UK1118
UK1631	UK748	-0.540351	0.0327327	-2.23932	0.0251349	0.741454	FALSE	-0.573084	0.129916	0.129916	UK1631 | UK748
UK1592	OxPC 38:4+1O	-0.552632	0.015232	-2.23932	0.0251349	0.741454	FALSE	-0.567864	0.129916	0.129916	UK1592 | OxPC 38:4+1O
UK1228	UK671	0.975439	0.91483	2.23904	0.025153	0.741454	FALSE	0.0606084	0.129916	0.129916	UK1228 | UK671
UK1032	TG 14:0-16:0-18:3	-0.194737	0.413663	-2.23891	0.0251615	0.741454	FALSE	-0.6084	0.129916	0.129916	UK1032 | TG 14:0-16:0-18:3
UK68	UK104	0.617544	0.0837438	2.23823	0.025206	0.74179	FALSE	0.5338	0.129719	0.129719	UK68 | UK104
UK1202	UK2615	-0.547368	0.0220379	-2.23673	0.0253039	0.742358	FALSE	-0.569406	0.129387	0.129387	UK1202 | UK2615
UK1288	UK36	0.459649	-0.138838	2.23655	0.0253155	0.742358	FALSE	0.598488	0.129387	0.129387	UK1288 | UK36
UK859	UK1285	-0.326316	0.289344	-2.23635	0.0253287	0.742358	FALSE	-0.61566	0.129387	0.129387	UK859 | UK1285
UK432	UK944	0.319298	-0.296474	2.23623	0.0253367	0.742358	FALSE	0.615772	0.129387	0.129387	UK432 | UK944
UK1415	UK2000	0.391228	-0.219471	2.23565	0.0253748	0.742358	FALSE	0.610699	0.129387	0.129387	UK1415 | UK2000
UK1587	PC 24:0	-0.414035	0.193285	-2.23519	0.0254049	0.742358	FALSE	-0.60732	0.129387	0.129387	UK1587 | PC 24:0
UK1142	DG 8:0-10:0	0.421053	-0.184664	2.23364	0.0255067	0.742358	FALSE	0.605717	0.129387	0.129387	UK1142 | DG 8:0-10:0
UK1099	PC 22:1-18:2	0.342105	-0.272232	2.23354	0.0255136	0.742358	FALSE	0.614338	0.129387	0.129387	UK1099 | PC 22:1-18:2
UK2792	UK555	-0.566667	-0.00687062	-2.23347	0.0255182	0.742358	FALSE	-0.559796	0.129387	0.129387	UK2792 | UK555
UK188	UK2531	-0.605263	-0.0656598	-2.23322	0.0255346	0.742358	FALSE	-0.539603	0.129387	0.129387	UK188 | UK2531
UK1625	UK1277	0.938596	0.797057	2.23314	0.0255398	0.742358	FALSE	0.141539	0.129387	0.129387	UK1625 | UK1277
UK2177	PE(P-16:0/14-HAdA)	0.533333	-0.0404459	2.23182	0.0256268	0.743442	FALSE	0.573779	0.128753	0.128753	UK2177 | PE(P-16:0/14-HAdA)
UK1488	UK1058	-0.426316	0.177858	-2.23145	0.025651	0.743664	FALSE	-0.604174	0.128623	0.128623	UK1488 | UK1058
UK1548	13-HODE	0.168421	-0.433951	2.23019	0.0257349	0.744946	FALSE	0.602372	0.127875	0.127875	UK1548 | 13-HODE
UK2419	UK2439	0.677193	0.897394	-2.23007	0.025743	0.744946	FALSE	-0.220201	0.127875	0.127875	UK2419 | UK2439
UK125	UK190	0.663158	0.162237	2.23001	0.0257465	0.744946	FALSE	0.50092	0.127875	0.127875	UK125 | UK190
UK1394	UK2515	0.584211	0.0341587	2.22971	0.0257667	0.744946	FALSE	0.550052	0.127875	0.127875	UK1394 | UK2515
UK856	UK579	0.366667	-0.244944	2.22948	0.025782	0.744946	FALSE	0.611611	0.127875	0.127875	UK856 | UK579
UK135	UK1975	-0.464912	0.130023	-2.22853	0.0258451	0.744946	FALSE	-0.594936	0.127875	0.127875	UK135 | UK1975
UK1477	UK2515	0.605263	0.0670858	2.22819	0.0258682	0.744946	FALSE	0.538177	0.127875	0.127875	UK1477 | UK2515
UK1796	UK1975	0.861404	0.958971	-2.22804	0.0258777	0.744946	FALSE	-0.0975672	0.127875	0.127875	UK1796 | UK1975
UK2787	13-HODE	0.145614	-0.45223	2.22794	0.0258843	0.744946	FALSE	0.597844	0.127875	0.127875	UK2787 | 13-HODE
UK322	UK557	-0.585965	-0.0377236	-2.22654	0.0259779	0.744946	FALSE	-0.548241	0.127875	0.127875	UK322 | UK557
UK1631	UK169	0.312281	-0.301011	2.22635	0.025991	0.744946	FALSE	0.613292	0.127875	0.127875	UK1631 | UK169
UK1396	UK2439	-0.470175	0.122764	-2.22628	0.0259957	0.744946	FALSE	-0.592939	0.127875	0.127875	UK1396 | UK2439
UK2177	UK1579	0.629825	0.107078	2.22611	0.0260066	0.744946	FALSE	0.522747	0.127875	0.127875	UK2177 | UK1579
UK432	UK2753	0.496491	-0.08867	2.22579	0.0260285	0.744946	FALSE	0.585161	0.127875	0.127875	UK432 | UK2753
UK301	UK1579	-0.235088	0.374644	-2.22522	0.0260663	0.744946	FALSE	-0.609731	0.127875	0.127875	UK301 | UK1579
UK1313	UK1809	-0.396491	0.210656	-2.22506	0.026077	0.744946	FALSE	-0.607147	0.127875	0.127875	UK1313 | UK1809
UK161	UK639	0.445614	-0.152904	2.22503	0.0260793	0.744946	FALSE	0.598518	0.127875	0.127875	UK161 | UK639
UK994	UK2753	0.664912	0.166775	2.22466	0.0261044	0.744946	FALSE	0.498138	0.127875	0.127875	UK994 | UK2753
UK1624	UK192	0.392982	-0.21448	2.22453	0.0261127	0.744946	FALSE	0.607463	0.127875	0.127875	UK1624 | UK192
UK856	UK672	0.478947	-0.111032	2.22426	0.0261307	0.744946	FALSE	0.589979	0.127875	0.127875	UK856 | UK672
UK192	UK99324	0.638596	0.12218	2.2239	0.026155	0.744946	FALSE	0.516416	0.127875	0.127875	UK192 | UK99324
UK1116	UK1592	0.24386	-0.366282	2.22387	0.0261574	0.744946	FALSE	0.610142	0.127875	0.127875	UK1116 | UK1592
UK301	UK1477	0.378947	-0.229907	2.2236	0.0261752	0.744946	FALSE	0.608854	0.127875	0.127875	UK301 | UK1477
PC 16:0-8:0	UK1147	0.392982	-0.214221	2.22358	0.0261769	0.744946	FALSE	0.607203	0.127875	0.127875	PC 16:0-8:0 | UK1147
UK2326	UK1149	-0.514035	0.0644283	-2.22288	0.0262236	0.745176	FALSE	-0.578463	0.127741	0.127741	UK2326 | UK1149
UK2613	UK169	0.452632	-0.143635	2.22262	0.0262417	0.745176	FALSE	0.596267	0.127741	0.127741	UK2613 | UK169
UK2891	UK1592	0.280702	-0.331151	2.22235	0.0262596	0.745176	FALSE	0.611853	0.127741	0.127741	UK2891 | UK1592
UK198	UK36	0.508772	-0.0713638	2.22232	0.0262614	0.745176	FALSE	0.580136	0.127741	0.127741	UK198 | UK36
PC 20:0	UK1809	0.375439	-0.233407	2.22223	0.0262681	0.745176	FALSE	0.608845	0.127741	0.127741	PC 20:0 | UK1809
UK469	UK678	0.222807	-0.38482	2.22147	0.0263193	0.745687	FALSE	0.607627	0.127443	0.127443	UK469 | UK678
UK2891	UK1415	0.980702	0.933303	2.22101	0.0263503	0.745741	FALSE	0.0473987	0.127412	0.127412	UK2891 | UK1415
UK1182	PC 24:0	-0.5	0.0825123	-2.22039	0.0263923	0.746057	FALSE	-0.582512	0.127228	0.127228	UK1182 | PC 24:0
UK2792	UK1625	0.622807	0.0972906	2.22029	0.0263989	0.746057	FALSE	0.525516	0.127228	0.127228	UK2792 | UK1625
UK2884	UK1342	-0.533333	0.0366865	-2.21859	0.0265144	0.747901	FALSE	-0.57002	0.126156	0.126156	UK2884 | UK1342
UK469	UK1759	-0.445614	0.151089	-2.2185	0.0265207	0.747901	FALSE	-0.596703	0.126156	0.126156	UK469 | UK1759
UK1625	OxPC 38:4+1O	-0.519298	0.0560021	-2.2184	0.0265277	0.747901	FALSE	-0.5753	0.126156	0.126156	UK1625 | OxPC 38:4+1O
PC 20:0	UK1159	0.517544	-0.0582059	2.21774	0.0265728	0.747901	FALSE	0.57575	0.126156	0.126156	PC 20:0 | UK1159
UK2675	UK1021	0.491228	-0.093272	2.21763	0.0265799	0.747901	FALSE	0.5845	0.126156	0.126156	UK2675 | UK1021
UK1277	PC 24:0	0.429825	-0.169627	2.21673	0.0266417	0.747901	FALSE	0.599451	0.126156	0.126156	UK1277 | PC 24:0
UK429	UK697	-0.382456	0.224138	-2.21665	0.0266469	0.747901	FALSE	-0.606594	0.126156	0.126156	UK429 | UK697
PC 20:0	UK2300	0.526316	-0.0458258	2.21648	0.0266586	0.747901	FALSE	0.572142	0.126156	0.126156	PC 20:0 | UK2300
UK1032	UK2936	-0.478947	0.108828	-2.21643	0.0266623	0.747901	FALSE	-0.587775	0.126156	0.126156	UK1032 | UK2936
UK469	UK1415	-0.426316	0.17371	-2.21642	0.026663	0.747901	FALSE	-0.600026	0.126156	0.126156	UK469 | UK1415
UK994	UK2664	0.678947	0.193868	2.21617	0.0266798	0.747901	FALSE	0.485079	0.126156	0.126156	UK994 | UK2664
UK1624	PC 18:0	-0.536842	0.0310474	-2.21603	0.0266893	0.747901	FALSE	-0.56789	0.126156	0.126156	UK1624 | PC 18:0
UK2891	UK2000	0.384211	-0.221934	2.21573	0.0267101	0.747901	FALSE	0.606145	0.126156	0.126156	UK2891 | UK2000
UK1063	UK254	0.285965	-0.324345	2.21567	0.0267143	0.747901	FALSE	0.61031	0.126156	0.126156	UK1063 | UK254
DG 8:0-10:0	PC 24:0	0.615789	0.0875032	2.21498	0.0267614	0.748752	FALSE	0.528286	0.125662	0.125662	DG 8:0-10:0 | PC 24:0
UK2177	UK1625	-0.378947	0.227314	-2.21399	0.0268293	0.750029	FALSE	-0.606261	0.124922	0.124922	UK2177 | UK1625
PI(18:0/12-HETE)	UK2439	0.484211	0.820586	-2.21383	0.0268405	0.750029	FALSE	-0.336375	0.124922	0.124922	PI(18:0/12-HETE) | UK2439
UK944	UK2175	0.591228	0.0495204	2.21331	0.0268763	0.750094	FALSE	0.541708	0.124884	0.124884	UK944 | UK2175
UK135	UK1487	-0.631579	-0.113819	-2.21237	0.026941	0.751432	FALSE	-0.51776	0.124111	0.124111	UK135 | UK1487
UK2902	UK14	-0.550877	0.0097874	-2.21133	0.027013	0.752382	FALSE	-0.560665	0.123562	0.123562	UK2902 | UK14
UK469	UK1394	-0.401754	0.200869	-2.21115	0.0270253	0.752382	FALSE	-0.602623	0.123562	0.123562	UK469 | UK1394
UK1118	TG 16:0-18:0-18:0	-0.517544	0.0560669	-2.2102	0.0270915	0.753043	FALSE	-0.573611	0.12318	0.12318	UK1118 | TG 16:0-18:0-18:0
UK1118	UK1572	-0.514035	0.0607985	-2.21008	0.0270995	0.753043	FALSE	-0.574834	0.12318	0.12318	UK1118 | UK1572
U6snRNANND	UK1579	-0.391572	0.211696	-2.20843	0.0272145	0.754236	FALSE	-0.603268	0.122492	0.122492	U6snRNANND | UK1579
UK1545	PC 10:0-20:4	0.424561	-0.173451	2.20795	0.0272477	0.754236	FALSE	0.598012	0.122492	0.122492	UK1545 | PC 10:0-20:4
UK2901	UK1883	0.424561	-0.173386	2.20772	0.027264	0.754236	FALSE	0.597947	0.122492	0.122492	UK2901 | UK1883
UK1477	PC 34:5e(1)	0.559649	0.00395385	2.20761	0.0272716	0.754236	FALSE	0.555695	0.122492	0.122492	UK1477 | PC 34:5e(1)
UK469	UK1228	-0.445614	0.147978	-2.20732	0.0272916	0.754236	FALSE	-0.593592	0.122492	0.122492	UK469 | UK1228
UK291	13-HODE	-0.564912	-0.0117319	-2.20732	0.0272917	0.754236	FALSE	-0.55318	0.122492	0.122492	UK291 | 13-HODE
UK243	UK1082	0.415789	-0.183368	2.20651	0.0273482	0.754236	FALSE	0.599157	0.122492	0.122492	UK243 | UK1082
UK1147	UK192	0.326316	-0.281501	2.20635	0.0273592	0.754236	FALSE	0.607817	0.122492	0.122492	UK1147 | UK192
UK1625	UK99324	-0.475439	0.110254	-2.20554	0.0274165	0.754236	FALSE	-0.585693	0.122492	0.122492	UK1625 | UK99324
UK669	UK254	0.261404	-0.345281	2.20523	0.0274381	0.754236	FALSE	0.606685	0.122492	0.122492	UK669 | UK254
UK291	UK322	0.901754	0.69309	2.20509	0.0274477	0.754236	FALSE	0.208664	0.122492	0.122492	UK291 | UK322
UK1809	TG 52:5	-0.215789	0.387088	-2.20493	0.0274589	0.754236	FALSE	-0.602878	0.122492	0.122492	UK1809 | TG 52:5
UK1342	UK2531	-0.559649	-0.00473166	-2.20488	0.0274628	0.754236	FALSE	-0.554917	0.122492	0.122492	UK1342 | UK2531
UK1055	DG 8:0-10:0	0.677193	0.193868	2.20476	0.0274709	0.754236	FALSE	0.483325	0.122492	0.122492	UK1055 | DG 8:0-10:0
UK205	UK1631	0.233333	-0.371208	2.20468	0.0274763	0.754236	FALSE	0.604542	0.122492	0.122492	UK205 | UK1631
UK361	UK2651	0.345614	-0.260824	2.20437	0.0274982	0.754236	FALSE	0.606439	0.122492	0.122492	UK361 | UK2651
UK1159	UK1631	0.510526	-0.0639098	2.20434	0.0275003	0.754236	FALSE	0.574436	0.122492	0.122492	UK1159 | UK1631
UK1648	UK1632	0.866667	0.960073	-2.20388	0.0275325	0.754236	FALSE	-0.0934059	0.122492	0.122492	UK1648 | UK1632
UK1482	PC 18:0	0.45614	-0.133977	2.20355	0.0275557	0.754236	FALSE	0.590118	0.122492	0.122492	UK1482 | PC 18:0
UK322	OxPC 38:4+1O	-0.570175	-0.0206119	-2.20339	0.0275672	0.754236	FALSE	-0.549564	0.122492	0.122492	UK322 | OxPC 38:4+1O
UK1759	DG 6:0-14:0	0.364912	-0.239824	2.20325	0.027577	0.754236	FALSE	0.604736	0.122492	0.122492	UK1759 | DG 6:0-14:0
UK1431	UK1267	-0.212281	0.389681	-2.20274	0.0276131	0.754236	FALSE	-0.601962	0.122492	0.122492	UK1431 | UK1267
UK1631	UK1214	-0.566667	-0.0158802	-2.20181	0.0276788	0.754236	FALSE	-0.550786	0.122492	0.122492	UK1631 | UK1214
UK1215	PC 24:0	0.538596	-0.0244361	2.20146	0.0277036	0.754236	FALSE	0.563033	0.122492	0.122492	UK1215 | PC 24:0
UK2027	UK1088	-0.478947	0.104615	-2.20145	0.0277039	0.754236	FALSE	-0.583562	0.122492	0.122492	UK2027 | UK1088
UK125	UK2213	0.475439	-0.108893	2.2007	0.0277576	0.754236	FALSE	0.584332	0.122492	0.122492	UK125 | UK2213
UK49	PC 34:5e(1)	-0.377193	0.225564	-2.20032	0.0277842	0.754236	FALSE	-0.602757	0.122492	0.122492	UK49 | PC 34:5e(1)
UK429	UK709	-0.412281	0.185701	-2.20012	0.0277983	0.754236	FALSE	-0.597982	0.122492	0.122492	UK429 | UK709
UK301	UK1609	0.407018	-0.1916	2.19939	0.0278503	0.75519	FALSE	0.598617	0.121944	0.121944	UK301 | UK1609
UK2959	PC 34:5e(1)	0.531579	-0.0334457	2.19859	0.027907	0.755814	FALSE	0.565025	0.121585	0.121585	UK2959 | PC 34:5e(1)
UK1631	UK658	-0.42807	0.166386	-2.19746	0.0279878	0.756247	FALSE	-0.594456	0.121337	0.121337	UK1631 | UK658
UK1085	UK1631	0.545614	-0.0132875	2.19719	0.0280068	0.756247	FALSE	0.558902	0.121337	0.121337	UK1085 | UK1631
UK198	UK361	0.450877	-0.138644	2.19698	0.0280217	0.756247	FALSE	0.589521	0.121337	0.121337	UK198 | UK361
UK2123	UK1332	-0.261404	0.343207	-2.19696	0.0280232	0.756247	FALSE	-0.604611	0.121337	0.121337	UK2123 | UK1332
UK972	UK2213	0.182456	0.669432	-2.19645	0.0280599	0.756401	FALSE	-0.486976	0.121248	0.121248	UK972 | UK2213
PC 20:0	UK2891	0.492982	-0.0848457	2.19593	0.0280972	0.756401	FALSE	0.577828	0.121248	0.121248	PC 20:0 | UK2891
UK2177	UK2539	0.547368	-0.0103708	2.19573	0.0281112	0.756401	FALSE	0.557739	0.121248	0.121248	UK2177 | UK2539
UK322	UK593	-0.529825	0.0349365	-2.19525	0.0281453	0.756401	FALSE	-0.564761	0.121248	0.121248	UK322 | UK593
UK137	UK2184	0.319298	-0.285779	2.19518	0.028151	0.756401	FALSE	0.605077	0.121248	0.121248	UK137 | UK2184
UK669	UK1112	0.366667	-0.23574	2.19516	0.028152	0.756401	FALSE	0.602407	0.121248	0.121248	UK669 | UK1112
UK469	UK1573	-0.435088	0.157247	-2.19478	0.0281792	0.756401	FALSE	-0.592334	0.121248	0.121248	UK469 | UK1573
UK161	UK1308	-0.415789	0.179997	-2.19427	0.0282163	0.756401	FALSE	-0.595787	0.121248	0.121248	UK161 | UK1308
PC 20:0	DG 8:0-10:0	0.608772	0.082253	2.19412	0.0282269	0.756401	FALSE	0.526519	0.121248	0.121248	PC 20:0 | DG 8:0-10:0
UK1959	PC 34:5e(1)	0.54386	-0.0148431	2.19389	0.0282431	0.756401	FALSE	0.558703	0.121248	0.121248	UK1959 | PC 34:5e(1)
PC 18:0	UK1975	-0.468421	0.115893	-2.19388	0.0282437	0.756401	FALSE	-0.584314	0.121248	0.121248	PC 18:0 | UK1975
UK1288	UK2884	0.55614	0.00278714	2.19381	0.0282491	0.756401	FALSE	0.553353	0.121248	0.121248	UK1288 | UK2884
PC 10:0-20:4	UK2419	-0.410526	0.185896	-2.19341	0.0282779	0.756573	FALSE	-0.596422	0.121149	0.121149	PC 10:0-20:4 | UK2419
UK2792	DG 8:0-10:0	0.545614	-0.0121208	2.19309	0.0283008	0.756573	FALSE	0.557735	0.121149	0.121149	UK2792 | DG 8:0-10:0
UK1214	PC 24:0	-0.34386	0.259593	-2.19274	0.0283264	0.756573	FALSE	-0.603453	0.121149	0.121149	UK1214 | PC 24:0
UK1088	UK1060	-0.675439	-0.194128	-2.19245	0.0283467	0.756573	FALSE	-0.481311	0.121149	0.121149	UK1088 | UK1060
UK2439	UK1267	-0.475439	0.10643	-2.19194	0.0283838	0.756573	FALSE	-0.581868	0.121149	0.121149	UK2439 | UK1267
UK1118	UK205	-0.522807	0.0435572	-2.19149	0.0284165	0.756573	FALSE	-0.566364	0.121149	0.121149	UK1118 | UK205
UK104	UK2922	0.55614	0.00362976	2.19085	0.0284627	0.756573	FALSE	0.552511	0.121149	0.121149	UK104 | UK2922
UK161	UK2922	0.557895	0.00628727	2.19045	0.0284917	0.756573	FALSE	0.551607	0.121149	0.121149	UK161 | UK2922
UK548	UK684	-0.42807	0.164376	-2.1902	0.0285098	0.756573	FALSE	-0.592447	0.121149	0.121149	UK548 | UK684
UK2000	UK1060	0.340351	-0.262575	2.19002	0.028523	0.756573	FALSE	0.602925	0.121149	0.121149	UK2000 | UK1060
UK1631	UK1215	0.459649	-0.12581	2.18997	0.0285266	0.756573	FALSE	0.585459	0.121149	0.121149	UK1631 | UK1215
PC 20:0	UK1341	0.242105	-0.359476	2.18978	0.0285402	0.756573	FALSE	0.601582	0.121149	0.121149	PC 20:0 | UK1341
UK1935	OxPC 38:4+1O	-0.489474	0.0876977	-2.18977	0.0285407	0.756573	FALSE	-0.577171	0.121149	0.121149	UK1935 | OxPC 38:4+1O
UK1202	UK2531	-0.566667	-0.0193155	-2.18974	0.0285433	0.756573	FALSE	-0.547351	0.121149	0.121149	UK1202 | UK2531
PI(18:1/12-HETE)	UK2615	0.589474	0.861745	-2.18954	0.0285576	0.756573	FALSE	-0.272271	0.121149	0.121149	PI(18:1/12-HETE) | UK2615
UK1082	UK1289	0.417544	-0.176627	2.18949	0.0285609	0.756573	FALSE	0.594171	0.121149	0.121149	UK1082 | UK1289
UK1680	OxPC 38:4+1O	-0.601754	-0.0725953	-2.18934	0.0285718	0.756573	FALSE	-0.529159	0.121149	0.121149	UK1680 | OxPC 38:4+1O
UK1879	UK301	-0.424561	0.168265	-2.18919	0.0285833	0.756573	FALSE	-0.592827	0.121149	0.121149	UK1879 | UK301
UK243	UK2884	-0.598246	-0.0672803	-2.18885	0.0286079	0.756573	FALSE	-0.530965	0.121149	0.121149	UK243 | UK2884
UK348	UK315	0.263158	-0.339383	2.18837	0.0286424	0.756573	FALSE	0.602541	0.121149	0.121149	UK348 | UK315
PC 18:0	UK1215	0.570175	0.0250194	2.1879	0.028677	0.756573	FALSE	0.545156	0.121149	0.121149	PC 18:0 | UK1215
UK1959	UK1592	0.277193	-0.325707	2.18754	0.028703	0.756573	FALSE	0.602899	0.121149	0.121149	UK1959 | UK1592
UK301	UK1959	0.394737	-0.202359	2.18731	0.02872	0.756573	FALSE	0.597096	0.121149	0.121149	UK301 | UK1959
UK1625	UK639	-0.547368	0.00797252	-2.1873	0.0287203	0.756573	FALSE	-0.555341	0.121149	0.121149	UK1625 | UK639
UK432	PE 16:0p/14-HDOHE	0.557895	0.00738916	2.18658	0.0287734	0.756573	FALSE	0.550506	0.121149	0.121149	UK432 | PE 16:0p/14-HDOHE
UK2664	PE 16:0p/14-HDOHE	0.477193	-0.10267	2.18656	0.0287747	0.756573	FALSE	0.579863	0.121149	0.121149	UK2664 | PE 16:0p/14-HDOHE
UK1431	UK14	0.449123	-0.137866	2.18647	0.0287814	0.756573	FALSE	0.586989	0.121149	0.121149	UK1431 | UK14
UK1877	UK2674	-0.547368	0.00764843	-2.18617	0.0288035	0.756573	FALSE	-0.555017	0.121149	0.121149	UK1877 | UK2674
UK1142	UK1202	0.354386	-0.246435	2.18546	0.028855	0.756573	FALSE	0.600821	0.121149	0.121149	UK1142 | UK1202
UK4	UK52	-0.373684	0.225369	-2.18525	0.0288705	0.756573	FALSE	-0.599054	0.121149	0.121149	UK4 | UK52
UK1045	UK2674	0.492982	-0.0817345	2.18492	0.0288948	0.756573	FALSE	0.574717	0.121149	0.121149	UK1045 | UK2674
UK678	UK2615	0.387719	-0.209424	2.18412	0.0289535	0.756718	FALSE	0.597144	0.121066	0.121066	UK678 | UK2615
PC 16:0-8:0	UK1746	0.370175	-0.228805	2.18367	0.0289866	0.756718	FALSE	0.59898	0.121066	0.121066	PC 16:0-8:0 | UK1746
UK2326	UK1975	-0.519298	0.046085	-2.18347	0.0290016	0.756718	FALSE	-0.565383	0.121066	0.121066	UK2326 | UK1975
UK2884	UK639	0.729825	0.913728	-2.18278	0.0290519	0.756718	FALSE	-0.183904	0.121066	0.121066	UK2884 | UK639
UK1063	PE 16:0p/14-HDOHE	0.298246	-0.303798	2.18275	0.0290545	0.756718	FALSE	0.602044	0.121066	0.121066	UK1063 | PE 16:0p/14-HDOHE
UK469	UK1186	-0.431579	0.158089	-2.18264	0.0290622	0.756718	FALSE	-0.589668	0.121066	0.121066	UK469 | UK1186
UK555	UK2539	0.659649	0.88819	-2.18206	0.0291052	0.756718	FALSE	-0.228541	0.121066	0.121066	UK555 | UK2539
UK1587	UK2000	-0.457895	0.125745	-2.18193	0.0291148	0.756718	FALSE	-0.58364	0.121066	0.121066	UK1587 | UK2000
PC 20:0	UK1142	0.584211	0.0479647	2.18112	0.0291743	0.756718	FALSE	0.536246	0.121066	0.121066	PC 20:0 | UK1142
UK2664	UK639	0.42807	-0.161849	2.18108	0.0291778	0.756718	FALSE	0.589919	0.121066	0.121066	UK2664 | UK639
UK1277	UK2419	-0.505263	0.0641042	-2.18011	0.0292494	0.756718	FALSE	-0.569367	0.121066	0.121066	UK1277 | UK2419
UK99324	UK288	0.0736842	0.600726	-2.17984	0.0292693	0.756718	FALSE	-0.527042	0.121066	0.121066	UK99324 | UK288
UK693	UK697	0.978947	0.929025	2.1797	0.0292795	0.756718	FALSE	0.0499222	0.121066	0.121066	UK693 | UK697
UK509	UK972	-0.136842	0.448405	-2.17964	0.0292838	0.756718	FALSE	-0.585248	0.121066	0.121066	UK509 | UK972
UK1546	UK2615	-0.52807	0.0329271	-2.17963	0.0292849	0.756718	FALSE	-0.560997	0.121066	0.121066	UK1546 | UK2615
UK348	DG 6:0-14:0	-0.542105	0.0131579	-2.17923	0.0293145	0.756718	FALSE	-0.555263	0.121066	0.121066	UK348 | DG 6:0-14:0
UK135	UK1649	-0.610526	-0.0892533	-2.17915	0.0293203	0.756718	FALSE	-0.521273	0.121066	0.121066	UK135 | UK1649
UK1482	UK832	0.473684	-0.104939	2.17869	0.0293548	0.756718	FALSE	0.578623	0.121066	0.121066	UK1482 | UK832
UK125	UK133	0.603509	0.866477	-2.17862	0.0293598	0.756718	FALSE	-0.262968	0.121066	0.121066	UK125 | UK133
UK1182	UK970	-0.482456	0.0934664	-2.17793	0.0294112	0.756718	FALSE	-0.575923	0.121066	0.121066	UK1182 | UK970
UK1649	UK1632	0.866667	0.959489	-2.17788	0.0294148	0.756718	FALSE	-0.0928226	0.121066	0.121066	UK1649 | UK1632
UK1118	UK315	0.701754	0.245722	2.17784	0.0294182	0.756718	FALSE	0.456032	0.121066	0.121066	UK1118 | UK315
UK1877	UK288	-0.4	0.193739	-2.17774	0.0294251	0.756718	FALSE	-0.593739	0.121066	0.121066	UK1877 | UK288
UK1032	UK1286	-0.507018	0.0609282	-2.17719	0.0294662	0.756813	FALSE	-0.567946	0.121012	0.121012	UK1032 | UK1286
UK856	UK1415	0.505263	-0.0632616	2.17714	0.0294704	0.756813	FALSE	0.568525	0.121012	0.121012	UK856 | UK1415
UK1186	UK1631	0.459649	-0.12218	2.17702	0.0294794	0.756813	FALSE	0.58183	0.121012	0.121012	UK1186 | UK1631
UK1809	FA 8:0	-0.538596	0.0172414	-2.17617	0.0295426	0.757681	FALSE	-0.555838	0.120514	0.120514	UK1809 | FA 8:0
UK198	UK1624	0.45614	-0.126134	2.17553	0.0295907	0.757681	FALSE	0.582275	0.120514	0.120514	UK198 | UK1624
UK198	UK748	0.473684	-0.103902	2.17501	0.0296297	0.757681	FALSE	0.577586	0.120514	0.120514	UK198 | UK748
UK904	UK844	0.719298	0.279492	2.1749	0.0296375	0.757681	FALSE	0.439806	0.120514	0.120514	UK904 | UK844
UK205	UK2419	-0.524561	0.0363625	-2.17466	0.0296554	0.757681	FALSE	-0.560924	0.120514	0.120514	UK205 | UK2419
UK678	UK2651	0.445614	-0.138838	2.17454	0.0296647	0.757681	FALSE	0.584453	0.120514	0.120514	UK678 | UK2651
PC 10:0-20:4	UK1182	-0.405263	0.186803	-2.17453	0.0296653	0.757681	FALSE	-0.592066	0.120514	0.120514	PC 10:0-20:4 | UK1182
UK1759	UK36	0.338596	-0.260047	2.17352	0.0297413	0.757979	FALSE	0.598643	0.120343	0.120343	UK1759 | UK36
UK1625	TG 16:0-18:0-18:0	0.542105	-0.0114078	2.17308	0.0297742	0.757979	FALSE	0.553513	0.120343	0.120343	UK1625 | TG 16:0-18:0-18:0
UK1477	UK36	0.373684	-0.222064	2.17302	0.0297785	0.757979	FALSE	0.595748	0.120343	0.120343	UK1477 | UK36
UK135	UK1648	-0.610526	-0.0910034	-2.17295	0.0297838	0.757979	FALSE	-0.519523	0.120343	0.120343	UK135 | UK1648
UK205	UK2683	-0.407018	0.184016	-2.17177	0.0298729	0.757979	FALSE	-0.591034	0.120343	0.120343	UK205 | UK2683
UK134	UK104	0.47193	-0.105198	2.17167	0.0298804	0.757979	FALSE	0.577128	0.120343	0.120343	UK134 | UK104
UK1394	UK36	0.340351	-0.257519	2.17097	0.0299337	0.757979	FALSE	0.59787	0.120343	0.120343	UK1394 | UK36
PC 18:0	UK1796	-0.442105	0.142015	-2.17057	0.0299637	0.757979	FALSE	-0.58412	0.120343	0.120343	PC 18:0 | UK1796
UK52	UK857	-0.421053	0.167228	-2.17043	0.0299746	0.757979	FALSE	-0.588281	0.120343	0.120343	UK52 | UK857
UK469	UK1207	-0.410526	0.179544	-2.17032	0.0299824	0.757979	FALSE	-0.59007	0.120343	0.120343	UK469 | UK1207
UK2175	PC 40:6	0.431579	-0.154589	2.17004	0.0300041	0.757979	FALSE	0.586168	0.120343	0.120343	UK2175 | PC 40:6
UK161	UK1342	-0.370175	0.22511	-2.16998	0.030008	0.757979	FALSE	-0.595286	0.120343	0.120343	UK161 | UK1342
PC 18:0	UK579	0.3	-0.298678	2.16973	0.0300272	0.757979	FALSE	0.598678	0.120343	0.120343	PC 18:0 | UK579
UK1288	PE(P-16:0/14-HAdA)	0.535088	-0.020223	2.16933	0.0300576	0.757979	FALSE	0.555311	0.120343	0.120343	UK1288 | PE(P-16:0/14-HAdA)
UK1182	UK1568	-0.433333	0.152256	-2.16922	0.0300658	0.757979	FALSE	-0.585589	0.120343	0.120343	UK1182 | UK1568
UK903	UK844	0.719298	0.280983	2.16922	0.0300662	0.757979	FALSE	0.438316	0.120343	0.120343	UK903 | UK844
UK2300	UK414	0.454386	-0.126523	2.16914	0.0300721	0.757979	FALSE	0.580909	0.120343	0.120343	UK2300 | UK414
UK1289	UK2965	0.212281	-0.381384	2.1685	0.0301204	0.757979	FALSE	0.593665	0.120343	0.120343	UK1289 | UK2965
PC 10:0-20:4	UK970	0.549123	-6.48e-05	2.16833	0.0301332	0.757979	FALSE	0.549188	0.120343	0.120343	PC 10:0-20:4 | UK970
UK1137	UK54	0.419298	-0.168654	2.1681	0.0301513	0.758009	FALSE	0.587953	0.120326	0.120326	UK1137 | UK54
UK1326	13-HODE	0.122807	-0.457026	2.16758	0.0301903	0.758048	FALSE	0.579833	0.120303	0.120303	UK1326 | 13-HODE
UK322	UK555	-0.557895	-0.0128338	-2.16745	0.0302008	0.758048	FALSE	-0.545061	0.120303	0.120303	UK322 | UK555
PC 16:0-8:0	UK1572	-0.494737	0.074475	-2.16741	0.0302036	0.758048	FALSE	-0.569212	0.120303	0.120303	PC 16:0-8:0 | UK1572
UK169	UK1405	-0.396491	0.194646	-2.16641	0.0302802	0.75912	FALSE	-0.591137	0.11969	0.11969	UK169 | UK1405
UK1282	UK2965	0.438596	-0.144996	2.16597	0.0303133	0.759526	FALSE	0.583593	0.119457	0.119457	UK1282 | UK2965
UK1759	UK2515	0.589474	0.0603448	2.1657	0.0303337	0.759614	FALSE	0.529129	0.119407	0.119407	UK1759 | UK2515
UK4	UK254	0.185965	-0.403746	2.16511	0.0303793	0.759907	FALSE	0.589711	0.119239	0.119239	UK4 | UK254
PE(P-16:0/14-HAdA)	UK593	0.521053	0.831735	-2.164	0.0304647	0.760339	FALSE	-0.310682	0.118993	0.118993	PE(P-16:0/14-HAdA) | UK593
UK104	UK944	0.485965	-0.0848457	2.1635	0.0305025	0.760339	FALSE	0.570811	0.118993	0.118993	UK104 | UK944
UK1207	UK1142	0.907018	0.971934	-2.16298	0.0305426	0.760339	FALSE	-0.0649166	0.118993	0.118993	UK1207 | UK1142
UK137	UK254	0.191228	-0.398626	2.16284	0.0305534	0.760339	FALSE	0.589854	0.118993	0.118993	UK137 | UK254
UK198	UK2027	0.426316	-0.158802	2.16255	0.0305757	0.760339	FALSE	0.585118	0.118993	0.118993	UK198 | UK2027
UK1289	UK2419	-0.433333	0.150181	-2.16177	0.0306363	0.760339	FALSE	-0.583515	0.118993	0.118993	UK1289 | UK2419
PC 10:0-20:4	UK2615	-0.417544	0.168914	-2.16156	0.0306519	0.760339	FALSE	-0.586458	0.118993	0.118993	PC 10:0-20:4 | UK2615
UK2613	UK1631	0.463158	-0.113365	2.16127	0.0306744	0.760339	FALSE	0.576523	0.118993	0.118993	UK2613 | UK1631
UK469	UK1587	0.303509	-0.292844	2.16083	0.0307082	0.760339	FALSE	0.596353	0.118993	0.118993	UK469 | UK1587
UK1088	UK49	-0.321053	0.274955	-2.16077	0.0307131	0.760339	FALSE	-0.596007	0.118993	0.118993	UK1088 | UK49
UK1959	UK2965	0.492982	-0.0748639	2.16063	0.0307238	0.760339	FALSE	0.567846	0.118993	0.118993	UK1959 | UK2965
UK1405	UK1289	-0.412281	0.174682	-2.16011	0.0307642	0.760339	FALSE	-0.586963	0.118993	0.118993	UK1405 | UK1289
PC 10:0-20:4	UK169	0.366667	-0.226277	2.16004	0.0307696	0.760339	FALSE	0.592944	0.118993	0.118993	PC 10:0-20:4 | UK169
UK1546	PE(P-16:0/14-HAdA)	-0.575439	-0.0409645	-2.15934	0.0308239	0.760846	FALSE	-0.534474	0.118703	0.118703	UK1546 | PE(P-16:0/14-HAdA)
UK1579	UK1595	-0.163158	0.421701	-2.15849	0.0308895	0.760846	FALSE	-0.584859	0.118703	0.118703	UK1579 | UK1595
UK300	PC 18:0	-0.482456	0.0878273	-2.15795	0.0309314	0.760846	FALSE	-0.570283	0.118703	0.118703	UK300 | PC 18:0
PC 20:0	UK1282	0.540351	-0.00952813	2.15776	0.0309465	0.760846	FALSE	0.549879	0.118703	0.118703	PC 20:0 | UK1282
UK1796	UK169	-0.377193	0.214026	-2.15773	0.030949	0.760846	FALSE	-0.591219	0.118703	0.118703	UK1796 | UK169
PC 20:0	DG 6:0-14:0	0.517544	-0.0410293	2.15724	0.0309869	0.760846	FALSE	0.558573	0.118703	0.118703	PC 20:0 | DG 6:0-14:0
UK2300	UK1159	0.982456	0.94134	2.15714	0.0309949	0.760846	FALSE	0.0411157	0.118703	0.118703	UK2300 | UK1159
UK1477	UK414	0.401754	-0.186025	2.15698	0.0310076	0.760846	FALSE	0.58778	0.118703	0.118703	UK1477 | UK414
UK161	UK1809	-0.294737	0.300622	-2.15695	0.0310094	0.760846	FALSE	-0.595359	0.118703	0.118703	UK161 | UK1809
UK4	UK188	-0.542105	0.00680581	-2.15691	0.0310125	0.760846	FALSE	-0.548911	0.118703	0.118703	UK4 | UK188
UK1288	PI(18:0/12-HETE)	0.498246	-0.0665673	2.15585	0.0310954	0.760846	FALSE	0.564813	0.118703	0.118703	UK1288 | PI(18:0/12-HETE)
UK1745	UK2615	-0.407018	0.179479	-2.15529	0.0311394	0.761181	FALSE	-0.586496	0.118512	0.118512	UK1745 | UK2615
UK348	UK192	0.429825	-0.15258	2.15524	0.0311431	0.761181	FALSE	0.582404	0.118512	0.118512	UK348 | UK192
UK658	UK254	0.207018	-0.382681	2.15449	0.0312014	0.761437	FALSE	0.589698	0.118366	0.118366	UK658 | UK254
UK104	UK1746	0.591228	0.0662432	2.15436	0.031212	0.761437	FALSE	0.524985	0.118366	0.118366	UK104 | UK1746
PC 18:0	UK1282	0.557895	0.0167228	2.15378	0.0312573	0.761898	FALSE	0.541172	0.118103	0.118103	PC 18:0 | UK1282
UK856	UK2959	0.536842	-0.0132227	2.15338	0.031289	0.762256	FALSE	0.550065	0.117899	0.117899	UK856 | UK2959
UK1572	UK2683	-0.435088	0.145515	-2.1526	0.0313502	0.762819	FALSE	-0.580602	0.117578	0.117578	UK1572 | UK2683
UK1405	DG 8:0-10:0	-0.403509	0.18272	-2.15231	0.031373	0.762819	FALSE	-0.586229	0.117578	0.117578	UK1405 | DG 8:0-10:0
UK169	UK2884	-0.485965	0.0816697	-2.15227	0.0313763	0.762819	FALSE	-0.567635	0.117578	0.117578	UK169 | UK2884
UK113	UK54	0.375439	-0.21448	2.15222	0.0313802	0.762819	FALSE	0.589919	0.117578	0.117578	UK113 | UK54
UK1032	PC 40:6	-0.466667	0.1063	-2.15187	0.0314074	0.762927	FALSE	-0.572967	0.117517	0.117517	UK1032 | PC 40:6
UK1137	UK1335	-0.408772	0.176238	-2.15092	0.0314823	0.762927	FALSE	-0.58501	0.117517	0.117517	UK1137 | UK1335
UK2213	UK1569	-0.403509	0.182201	-2.15042	0.0315216	0.762927	FALSE	-0.58571	0.117517	0.117517	UK2213 | UK1569
UK509	UK1082	-0.624561	-0.119782	-2.15042	0.0315223	0.762927	FALSE	-0.504779	0.117517	0.117517	UK509 | UK1082
UK99324	OxPC 18:0-20:4+1O	0.659649	0.886246	-2.14996	0.0315583	0.762927	FALSE	-0.226597	0.117517	0.117517	UK99324 | OxPC 18:0-20:4+1O
UK856	UK1498	0.55614	0.0152969	2.14986	0.0315666	0.762927	FALSE	0.540843	0.117517	0.117517	UK856 | UK1498
UK52	UK1147	-0.382456	0.205989	-2.1498	0.0315714	0.762927	FALSE	-0.588445	0.117517	0.117517	UK52 | UK1147
UK856	UK2439	-0.354386	0.236777	-2.14943	0.0316004	0.762927	FALSE	-0.591163	0.117517	0.117517	UK856 | UK2439
PC 20:0	UK2184	0.240351	-0.35092	2.14884	0.0316474	0.762927	FALSE	0.591271	0.117517	0.117517	PC 20:0 | UK2184
UK1299	UK1142	0.908772	0.972258	-2.1486	0.0316664	0.762927	FALSE	-0.0634863	0.117517	0.117517	UK1299 | UK1142
UK198	UK2515	0.487719	-0.0782992	2.14843	0.0316798	0.762927	FALSE	0.566018	0.117517	0.117517	UK198 | UK2515
UK2177	UK169	-0.438596	0.140005	-2.14807	0.0317079	0.762927	FALSE	-0.578602	0.117517	0.117517	UK2177 | UK169
UK1314	UK547	0.484211	-0.0827068	2.14788	0.0317237	0.762927	FALSE	0.566917	0.117517	0.117517	UK1314 | UK547
UK1266	UK1631	0.473684	-0.0962536	2.14786	0.0317247	0.762927	FALSE	0.569938	0.117517	0.117517	UK1266 | UK1631
UK1631	UK1058	0.564912	0.0286492	2.14786	0.0317249	0.762927	FALSE	0.536263	0.117517	0.117517	UK1631 | UK1058
UK1313	UK1105	-0.475439	0.0938553	-2.14732	0.0317682	0.763416	FALSE	-0.569294	0.117239	0.117239	UK1313 | UK1105
UK1631	UK1059	0.564912	0.0288437	2.14718	0.0317792	0.763416	FALSE	0.536069	0.117239	0.117239	UK1631 | UK1059
UK1879	UK338	-0.340351	0.251037	-2.14662	0.0318235	0.763784	FALSE	-0.591388	0.117029	0.117029	UK1879 | UK338
UK137	UK99324	0.512281	-0.0447239	2.14508	0.0319463	0.763784	FALSE	0.557005	0.117029	0.117029	UK137 | UK99324
TG 57:2	UK2674	-0.168421	0.414052	-2.14495	0.0319568	0.763784	FALSE	-0.582473	0.117029	0.117029	TG 57:2 | UK2674
UK104	UK1298	-0.533333	0.0156858	-2.14476	0.0319721	0.763784	FALSE	-0.549019	0.117029	0.117029	UK104 | UK1298
PC 20:0	UK2959	0.55614	0.0168525	2.14439	0.0320017	0.763784	FALSE	0.539288	0.117029	0.117029	PC 20:0 | UK2959
UK1032	PE(P-16:0/14-HAdA)	0.438596	-0.138968	2.14436	0.0320042	0.763784	FALSE	0.577565	0.117029	0.117029	UK1032 | PE(P-16:0/14-HAdA)
PC 20:0	UK188	0.284211	-0.307687	2.14394	0.0320378	0.763784	FALSE	0.591898	0.117029	0.117029	PC 20:0 | UK188
UK1118	UK1446	-0.317544	0.274047	-2.1436	0.0320653	0.763784	FALSE	-0.591591	0.117029	0.117029	UK1118 | UK1446
UK1313	PC 24:0	-0.410526	0.17209	-2.1433	0.0320891	0.763784	FALSE	-0.582616	0.117029	0.117029	UK1313 | PC 24:0
UK904	UK903	0.996491	0.998963	-2.14325	0.032093	0.763784	FALSE	-0.0024717	0.117029	0.117029	UK904 | UK903
PE 18:1e/20:5	DG 8:0-10:0	0.566667	0.0326031	2.14302	0.0321113	0.763784	FALSE	0.534064	0.117029	0.117029	PE 18:1e/20:5 | DG 8:0-10:0
UK356	UK1579	-0.24386	0.346189	-2.14301	0.0321124	0.763784	FALSE	-0.590048	0.117029	0.117029	UK356 | UK1579
UK161	PE(P-16:0/14-HAdA)	0.480702	-0.085818	2.14282	0.0321278	0.763784	FALSE	0.56652	0.117029	0.117029	UK161 | PE(P-16:0/14-HAdA)
UK1405	UK1059	-0.394737	0.190174	-2.14278	0.0321306	0.763784	FALSE	-0.584911	0.117029	0.117029	UK1405 | UK1059
UK1149	DG 6:0-14:0	-0.468421	0.101504	-2.14273	0.0321351	0.763784	FALSE	-0.569925	0.117029	0.117029	UK1149 | DG 6:0-14:0
UK2124	TG 16:0-18:0-18:0	-0.266667	0.324281	-2.14201	0.032193	0.764662	FALSE	-0.590947	0.11653	0.11653	UK2124 | TG 16:0-18:0-18:0
UK1879	UK548	-0.482456	0.0832253	-2.14167	0.0322203	0.764662	FALSE	-0.565681	0.11653	0.11653	UK1879 | UK548
PC 10:0-20:4	UK844	0.380702	-0.20573	2.14163	0.0322232	0.764662	FALSE	0.586432	0.11653	0.11653	PC 10:0-20:4 | UK844
PC 16:0-18:3(2)	UK1568	0.424561	-0.154913	2.14102	0.0322726	0.76543	FALSE	0.579475	0.116095	0.116095	PC 16:0-18:3(2) | UK1568
UK1548	UK1592	0.278947	-0.3119	2.14023	0.0323362	0.7655	FALSE	0.590848	0.116055	0.116055	UK1548 | UK1592
UK1214	UK1579	-0.278947	0.311706	-2.13947	0.0323974	0.7655	FALSE	-0.590653	0.116055	0.116055	UK1214 | UK1579
UK2792	UK291	0.463158	-0.107208	2.13937	0.0324056	0.7655	FALSE	0.570366	0.116055	0.116055	UK2792 | UK291
UK301	UK1573	0.382456	-0.203072	2.1391	0.0324275	0.7655	FALSE	0.585528	0.116055	0.116055	UK301 | UK1573
UK1545	UK1629	-0.687719	-0.230684	-2.13852	0.0324745	0.7655	FALSE	-0.457035	0.116055	0.116055	UK1545 | UK1629
UK832	UK288	-0.515789	0.0380477	-2.13834	0.0324891	0.7655	FALSE	-0.553837	0.116055	0.116055	UK832 | UK288
UK2901	UK1631	-0.55614	-0.018797	-2.13756	0.0325528	0.7655	FALSE	-0.537343	0.116055	0.116055	UK2901 | UK1631
UK1745	PI(18:0/12-HETE)	-0.407018	0.174488	-2.13719	0.0325829	0.7655	FALSE	-0.581505	0.116055	0.116055	UK1745 | PI(18:0/12-HETE)
UK188	UK555	-0.561404	-0.0267047	-2.13664	0.0326269	0.7655	FALSE	-0.534699	0.116055	0.116055	UK188 | UK555
UK205	PE(P-16:0/14-HDPA-n3)	-0.577193	-0.0501037	-2.13639	0.0326475	0.7655	FALSE	-0.527089	0.116055	0.116055	UK205 | PE(P-16:0/14-HDPA-n3)
UK2307	TG 14:0-16:0-18:3	0.592982	0.0740861	2.13616	0.0326663	0.7655	FALSE	0.518896	0.116055	0.116055	UK2307 | TG 14:0-16:0-18:3
UK1228	UK672	0.975439	0.919497	2.13578	0.0326975	0.7655	FALSE	0.0559416	0.116055	0.116055	UK1228 | UK672
UK1679	UK366	-0.589474	-0.0688359	-2.13575	0.0326999	0.7655	FALSE	-0.520638	0.116055	0.116055	UK1679 | UK366
UK1431	UK1314	-0.0596491	0.499093	-2.13541	0.0327278	0.7655	FALSE	-0.558742	0.116055	0.116055	UK1431 | UK1314
UK2884	PE 16:0p/14-HDOHE	0.519298	0.828429	-2.1351	0.0327531	0.7655	FALSE	-0.309131	0.116055	0.116055	UK2884 | PE 16:0p/14-HDOHE
UK944	UK192	0.389474	-0.193868	2.13441	0.0328093	0.7655	FALSE	0.583342	0.116055	0.116055	UK944 | UK192
UK2668	UK557	-0.477193	0.087957	-2.13439	0.0328107	0.7655	FALSE	-0.56515	0.116055	0.116055	UK2668 | UK557
UK509	UK1639	-0.315789	0.273334	-2.13404	0.0328398	0.7655	FALSE	-0.589124	0.116055	0.116055	UK509 | UK1639
UK509	UK970	-0.0947368	0.471805	-2.13398	0.0328444	0.7655	FALSE	-0.566541	0.116055	0.116055	UK509 | UK970
PC 18:0	DG 6:0-14:0	0.605263	0.0937257	2.13398	0.0328446	0.7655	FALSE	0.511537	0.116055	0.116055	PC 18:0 | DG 6:0-14:0
UK1545	UK1182	-0.503509	0.0533446	-2.13391	0.0328502	0.7655	FALSE	-0.556853	0.116055	0.116055	UK1545 | UK1182
UK1288	UK361	0.412281	-0.167423	2.13384	0.0328562	0.7655	FALSE	0.579704	0.116055	0.116055	UK1288 | UK361
UK49	UK1298	-0.454386	0.116347	-2.13285	0.0329368	0.7655	FALSE	-0.570733	0.116055	0.116055	UK49 | UK1298
UK1370	UK2000	0.377193	-0.207156	2.13247	0.0329683	0.7655	FALSE	0.584349	0.116055	0.116055	UK1370 | UK2000
UK2326	UK2902	-0.257895	0.330244	-2.13237	0.0329761	0.7655	FALSE	-0.588138	0.116055	0.116055	UK2326 | UK2902
UK2891	UK301	0.431579	-0.144089	2.1323	0.0329818	0.7655	FALSE	0.575668	0.116055	0.116055	UK2891 | UK301
PC 20:0	UK1609	0.498246	-0.0598911	2.1323	0.0329822	0.7655	FALSE	0.558137	0.116055	0.116055	PC 20:0 | UK1609
UK1625	UK2419	-0.482456	0.0805678	-2.13227	0.0329848	0.7655	FALSE	-0.563024	0.116055	0.116055	UK1625 | UK2419
UK1573	UK1592	0.303509	-0.28539	2.13226	0.0329857	0.7655	FALSE	0.588899	0.116055	0.116055	UK1573 | UK1592
UK2615	UK606	0.538596	0.836401	-2.13217	0.0329925	0.7655	FALSE	-0.297805	0.116055	0.116055	UK2615 | UK606
UK361	UK192	0.342105	-0.245074	2.13127	0.0330667	0.765626	FALSE	0.587179	0.115983	0.115983	UK361 | UK192
UK1405	UK1058	-0.394737	0.186998	-2.13121	0.0330716	0.765626	FALSE	-0.581735	0.115983	0.115983	UK1405 | UK1058
UK509	UK1105	-0.240351	0.346513	-2.13121	0.033072	0.765626	FALSE	-0.586864	0.115983	0.115983	UK509 | UK1105
UK429	UK691	-0.373684	0.210526	-2.1305	0.0331303	0.765626	FALSE	-0.584211	0.115983	0.115983	UK429 | UK691
UK2613	UK1186	0.987719	0.959295	2.13031	0.0331463	0.765626	FALSE	0.0284245	0.115983	0.115983	UK2613 | UK1186
UK1679	UK2802	-0.468421	0.0980036	-2.13031	0.0331464	0.765626	FALSE	-0.566425	0.115983	0.115983	UK1679 | UK2802
UK1431	UK1268	-0.191228	0.390718	-2.12993	0.0331771	0.765626	FALSE	-0.581946	0.115983	0.115983	UK1431 | UK1268
PC 18:0	UK2325	-0.440351	0.132681	-2.12949	0.0332135	0.765626	FALSE	-0.573032	0.115983	0.115983	PC 18:0 | UK2325
UK2306	TG 14:0-16:0-18:3	0.575439	0.0494555	2.12945	0.0332174	0.765626	FALSE	0.525983	0.115983	0.115983	UK2306 | TG 14:0-16:0-18:3
PC 22:1-18:2	UK1964	-0.615789	-0.111615	-2.12942	0.0332198	0.765626	FALSE	-0.504174	0.115983	0.115983	PC 22:1-18:2 | UK1964
UK104	UK2959	-0.5	0.0564558	-2.1284	0.0333041	0.766499	FALSE	-0.556456	0.115489	0.115489	UK104 | UK2959
UK1118	PE 16:0p/14-HDOHE	0.449123	-0.121532	2.1281	0.0333289	0.766499	FALSE	0.570655	0.115489	0.115489	UK1118 | PE 16:0p/14-HDOHE
OxPC 18:0-20:4+1O	UK606	0.703509	0.901413	-2.12724	0.0334	0.766499	FALSE	-0.197904	0.115489	0.115489	OxPC 18:0-20:4+1O | UK606
UK104	UK1147	0.494737	-0.0630672	2.12714	0.0334084	0.766499	FALSE	0.557804	0.115489	0.115489	UK104 | UK1147
UK2787	UK301	0.382456	-0.199637	2.12652	0.0334598	0.76699	FALSE	0.582093	0.115211	0.115211	UK2787 | UK301
UK1975	UK1272	-0.424561	0.150765	-2.12609	0.0334954	0.76699	FALSE	-0.575326	0.115211	0.115211	UK1975 | UK1272
UK874	UK2823	-0.42807	0.146552	-2.12602	0.0335013	0.76699	FALSE	-0.574622	0.115211	0.115211	UK874 | UK2823
UK1759	UK169	0.392982	-0.187387	2.12533	0.0335588	0.767422	FALSE	0.580369	0.114965	0.114965	UK1759 | UK169
UK2792	UK2668	0.475439	-0.0876329	2.12527	0.0335639	0.767422	FALSE	0.563071	0.114965	0.114965	UK2792 | UK2668
UK2124	TG 14:0-16:0-18:3	0.559649	0.0274177	2.12515	0.0335741	0.767422	FALSE	0.532231	0.114965	0.114965	UK2124 | TG 14:0-16:0-18:3
UK1227	TG 16:0-18:0-18:0	0.52807	-0.0173062	2.12471	0.0336105	0.767422	FALSE	0.545376	0.114965	0.114965	UK1227 | TG 16:0-18:0-18:0
UK1498	UK2000	0.394737	-0.185183	2.12461	0.0336194	0.767422	FALSE	0.57992	0.114965	0.114965	UK1498 | UK2000
UK509	UK1335	-0.235088	0.349754	-2.12457	0.0336229	0.767422	FALSE	-0.584841	0.114965	0.114965	UK509 | UK1335
UK994	UK2902	-0.27193	0.314623	-2.12416	0.0336571	0.767434	FALSE	-0.586553	0.114959	0.114959	UK994 | UK2902
UK2175	UK1267	0.485965	-0.0736324	2.12386	0.033682	0.767599	FALSE	0.559597	0.114865	0.114865	UK2175 | UK1267
PC 20:0	UK970	0.514035	-0.0361032	2.12311	0.0337444	0.767995	FALSE	0.550138	0.114641	0.114641	PC 20:0 | UK970
PC 24:0	UK2439	-0.487719	0.0710397	-2.12278	0.0337723	0.767995	FALSE	-0.558759	0.114641	0.114641	PC 24:0 | UK2439
UK1572	UK2664	-0.440351	0.130801	-2.12277	0.0337729	0.767995	FALSE	-0.571152	0.114641	0.114641	UK1572 | UK2664
UK2177	UK1572	-0.380702	0.200544	-2.12263	0.033785	0.767995	FALSE	-0.581246	0.114641	0.114641	UK2177 | UK1572
UK135	UK844	-0.342105	0.242611	-2.12207	0.0338317	0.768669	FALSE	-0.584716	0.114261	0.114261	UK135 | UK844
UK169	PE 16:0p/14-HDOHE	-0.501754	0.0522427	-2.12178	0.0338562	0.768686	FALSE	-0.553997	0.114251	0.114251	UK169 | PE 16:0p/14-HDOHE
UK414	PE(P-16:0/14-HAdA)	-0.484211	0.0752528	-2.12152	0.0338778	0.768686	FALSE	-0.559463	0.114251	0.114251	UK414 | PE(P-16:0/14-HAdA)
PC 18:0	UK1272	0.510526	-0.0403811	2.12145	0.0338839	0.768686	FALSE	0.550907	0.114251	0.114251	PC 18:0 | UK1272
UK2792	PE(P-16:0/14-HAdA)	-0.54386	-0.00615763	-2.12011	0.0339969	0.769603	FALSE	-0.537702	0.113733	0.113733	UK2792 | PE(P-16:0/14-HAdA)
UK190	UK54	0.535088	-0.00615763	2.11991	0.034014	0.769603	FALSE	0.541245	0.113733	0.113733	UK190 | UK54
UK509	UK1882	-0.452632	0.114856	-2.11978	0.0340242	0.769603	FALSE	-0.567488	0.113733	0.113733	UK509 | UK1882
UK555	UK1595	-0.533333	0.00855587	-2.11971	0.0340308	0.769603	FALSE	-0.541889	0.113733	0.113733	UK555 | UK1595
PC 10:0-20:4	UK972	0.526316	-0.0182785	2.11959	0.0340403	0.769603	FALSE	0.544594	0.113733	0.113733	PC 10:0-20:4 | UK972
PC 16:0-8:0	UK1546	-0.380702	0.199702	-2.11955	0.0340444	0.769603	FALSE	-0.580404	0.113733	0.113733	PC 16:0-8:0 | UK1546
UK198	UK2753	0.503509	-0.0488722	2.11816	0.0341619	0.770328	FALSE	0.552381	0.113324	0.113324	UK198 | UK2753
TG 57:2	UK857	0.536842	-0.00311123	2.11785	0.0341877	0.770328	FALSE	0.539953	0.113324	0.113324	TG 57:2 | UK857
UK374	UK970	-0.54386	-0.00680581	-2.11783	0.0341894	0.770328	FALSE	-0.537054	0.113324	0.113324	UK374 | UK970
UK205	UK2531	-0.575439	-0.0527612	-2.1178	0.0341918	0.770328	FALSE	-0.522677	0.113324	0.113324	UK205 | UK2531
PC 20:0	UK1116	0.542105	0.00434275	2.11774	0.0341967	0.770328	FALSE	0.537763	0.113324	0.113324	PC 20:0 | UK1116
UK972	UK2175	0.45614	-0.109671	2.11687	0.034271	0.770438	FALSE	0.565811	0.113262	0.113262	UK972 | UK2175
PC 18:0	UK970	0.535088	-0.00525019	2.11672	0.0342838	0.770438	FALSE	0.540338	0.113262	0.113262	PC 18:0 | UK970
UK2792	UK2615	-0.608772	-0.104161	-2.11647	0.0343047	0.770438	FALSE	-0.504611	0.113262	0.113262	UK2792 | UK2615
UK1639	UK2175	0.37193	-0.208452	2.11572	0.0343686	0.770746	FALSE	0.580382	0.113088	0.113088	UK1639 | UK2175
UK288	UK606	0.185965	0.658608	-2.11566	0.0343736	0.770746	FALSE	-0.472643	0.113088	0.113088	UK288 | UK606
UK429	PC 16:1-20:4	-0.450877	0.115764	-2.11527	0.0344068	0.770746	FALSE	-0.566641	0.113088	0.113088	UK429 | PC 16:1-20:4
UK1088	13-HODE	-0.366667	0.213897	-2.11433	0.034487	0.770746	FALSE	-0.580563	0.113088	0.113088	UK1088 | 13-HODE
UK1207	UK1592	0.289474	-0.294789	2.11425	0.0344941	0.770746	FALSE	0.584262	0.113088	0.113088	UK1207 | UK1592
UK161	UK2884	0.468421	-0.0934664	2.11422	0.0344967	0.770746	FALSE	0.561887	0.113088	0.113088	UK161 | UK2884
UK338	UK2539	-0.507018	0.0430386	-2.11417	0.0345007	0.770746	FALSE	-0.550056	0.113088	0.113088	UK338 | UK2539
UK1182	TG 57:2	-0.342105	0.240472	-2.11409	0.0345074	0.770746	FALSE	-0.582577	0.113088	0.113088	UK1182 | TG 57:2
UK301	UK1449	0.445614	-0.121856	2.11384	0.0345287	0.770836	FALSE	0.56747	0.113038	0.113038	UK301 | UK1449
UK1572	UK2753	-0.433333	0.136764	-2.11364	0.0345464	0.770848	FALSE	-0.570098	0.113031	0.113031	UK1572 | UK2753
UK944	UK99324	0.361404	-0.219341	2.11309	0.0345934	0.771514	FALSE	0.580745	0.112656	0.112656	UK944 | UK99324
PC 18:0	UK1587	-0.473684	0.0860124	-2.11158	0.0347224	0.772064	FALSE	-0.559697	0.112347	0.112347	PC 18:0 | UK1587
PC 10:0-20:4	UK1809	0.333333	-0.249093	2.11152	0.0347274	0.772064	FALSE	0.582426	0.112347	0.112347	PC 10:0-20:4 | UK1809
PI(18:1/12-HETE)	UK2531	0.550877	0.839837	-2.11138	0.0347393	0.772064	FALSE	-0.288959	0.112347	0.112347	PI(18:1/12-HETE) | UK2531
UK1326	PC 34:5e(1)	0.507018	-0.042196	2.11121	0.0347547	0.772064	FALSE	0.549214	0.112347	0.112347	UK1326 | PC 34:5e(1)
UK2674	UK593	0.466667	-0.0947628	2.11092	0.0347788	0.772064	FALSE	0.561429	0.112347	0.112347	UK2674 | UK593
UK1063	UK2675	0.584211	0.0679284	2.11075	0.034794	0.772064	FALSE	0.516282	0.112347	0.112347	UK1063 | UK2675
UK2325	UK1631	-0.52807	0.0132227	-2.11036	0.034827	0.772064	FALSE	-0.541293	0.112347	0.112347	UK2325 | UK1631
UK2651	UK2439	0.407018	-0.167034	2.11021	0.0348402	0.772064	FALSE	0.574052	0.112347	0.112347	UK2651 | UK2439
UK348	UK1215	-0.498246	0.0534094	-2.10945	0.0349054	0.772202	FALSE	-0.551655	0.112269	0.112269	UK348 | UK1215
UK1272	UK557	-0.466667	0.0942442	-2.10909	0.0349371	0.772202	FALSE	-0.560911	0.112269	0.112269	UK1272 | UK557
UK198	UK555	0.54386	0.00933368	2.10895	0.0349489	0.772202	FALSE	0.534526	0.112269	0.112269	UK198 | UK555
UK251	UK1488	-0.491228	0.062419	-2.10857	0.0349818	0.772202	FALSE	-0.553647	0.112269	0.112269	UK251 | UK1488
UK1266	UK169	0.407018	-0.166451	2.1081	0.0350221	0.772202	FALSE	0.573468	0.112269	0.112269	UK1266 | UK169
UK104	UK125	0.564912	0.0399922	2.10796	0.0350343	0.772202	FALSE	0.52492	0.112269	0.112269	UK104 | UK125
UK1282	PC 24:0	0.561404	0.0348717	2.10792	0.0350375	0.772202	FALSE	0.526532	0.112269	0.112269	UK1282 | PC 24:0
UK104	UK1063	0.457895	-0.104745	2.10715	0.0351044	0.772918	FALSE	0.562639	0.111867	0.111867	UK104 | UK1063
PC 10:0-20:4	UK1215	0.550877	0.0201582	2.10611	0.0351945	0.773388	FALSE	0.530719	0.111603	0.111603	PC 10:0-20:4 | UK1215
UK2184	UK99324	0.507018	-0.0401867	2.10413	0.0353668	0.775197	FALSE	0.547204	0.110588	0.110588	UK2184 | UK99324
UK1116	UK1266	0.968421	0.89908	2.10391	0.0353862	0.775197	FALSE	0.0693415	0.110588	0.110588	UK1116 | UK1266
UK1118	OxPC 38:4+1O	0.412281	-0.159061	2.10366	0.0354084	0.775197	FALSE	0.571342	0.110588	0.110588	UK1118 | OxPC 38:4+1O
UK2326	UK1573	0.422807	-0.146552	2.10345	0.0354268	0.775197	FALSE	0.569359	0.110588	0.110588	UK2326 | UK1573
UK134	UK2184	0.401754	-0.171247	2.10334	0.0354358	0.775197	FALSE	0.573001	0.110588	0.110588	UK134 | UK2184
PC 20:0	UK1625	0.296491	-0.284872	2.10318	0.0354499	0.775197	FALSE	0.581363	0.110588	0.110588	PC 20:0 | UK1625
UK2184	PC 24:0	0.280702	-0.300493	2.10269	0.0354928	0.775404	FALSE	0.581194	0.110472	0.110472	UK2184 | PC 24:0
UK1477	UK169	0.380702	-0.195035	2.10248	0.0355108	0.775404	FALSE	0.575737	0.110472	0.110472	UK1477 | UK169
UK374	UK251	-0.535088	0.00110189	-2.10214	0.0355407	0.775404	FALSE	-0.53619	0.110472	0.110472	UK374 | UK251
UK1137	OxPC 38:4+1O	-0.384211	0.190952	-2.10202	0.0355513	0.775404	FALSE	-0.575162	0.110472	0.110472	UK1137 | OxPC 38:4+1O
UK135	UK2177	-0.426316	0.14195	-2.10197	0.0355557	0.775404	FALSE	-0.568265	0.110472	0.110472	UK135 | UK2177
UK1118	UK169	-0.563158	-0.0391496	-2.10189	0.0355631	0.775404	FALSE	-0.524008	0.110472	0.110472	UK1118 | UK169
UK555	UK2439	0.535088	0.832253	-2.10153	0.0355941	0.775702	FALSE	-0.297165	0.110305	0.110305	UK555 | UK2439
UK1573	DG 6:0-14:0	0.352632	-0.225499	2.10052	0.0356827	0.776757	FALSE	0.578131	0.109715	0.109715	UK1573 | DG 6:0-14:0
UK2787	UK2000	0.377193	-0.198146	2.09946	0.0357763	0.776844	FALSE	0.575339	0.109666	0.109666	UK2787 | UK2000
PC 20:0	UK1370	0.5	-0.048224	2.0994	0.0357818	0.776844	FALSE	0.548224	0.109666	0.109666	PC 20:0 | UK1370
UK1587	UK1405	0.87193	0.959424	-2.09932	0.0357883	0.776844	FALSE	-0.0874946	0.109666	0.109666	UK1587 | UK1405
UK188	PC 24:0	0.363158	-0.213573	2.09892	0.0358242	0.776844	FALSE	0.576731	0.109666	0.109666	UK188 | PC 24:0
UK1292	UK1059	0.370175	-0.205795	2.09882	0.0358329	0.776844	FALSE	0.57597	0.109666	0.109666	UK1292 | UK1059
UK1053	UK2175	0.494737	-0.054965	2.09858	0.0358543	0.776844	FALSE	0.549702	0.109666	0.109666	UK1053 | UK2175
UK2615	UK1595	-0.505263	0.0408348	-2.09813	0.0358938	0.777323	FALSE	-0.546098	0.109398	0.109398	UK2615 | UK1595
UK1579	UK555	0.466667	-0.0910682	2.09783	0.03592	0.777515	FALSE	0.557735	0.109291	0.109291	UK1579 | UK555
UK856	UK2787	0.478947	-0.0752528	2.09745	0.0359538	0.777872	FALSE	0.5542	0.109092	0.109092	UK856 | UK2787
UK1184	UK1568	-0.405263	0.165478	-2.09721	0.035975	0.777956	FALSE	-0.570742	0.109045	0.109045	UK1184 | UK1568
UK469	UK1085	-0.380702	0.193479	-2.09681	0.0360108	0.778229	FALSE	-0.574181	0.108892	0.108892	UK469 | UK1085
UK135	UK2125	-0.570175	-0.0509463	-2.09667	0.0360224	0.778229	FALSE	-0.519229	0.108892	0.108892	UK135 | UK2125
UK555	UK606	0.770175	0.924229	-2.09572	0.0361068	0.779082	FALSE	-0.154053	0.108417	0.108417	UK555 | UK606
UK1088	UK1745	-0.333333	0.24475	-2.09528	0.0361465	0.779082	FALSE	-0.578083	0.108417	0.108417	UK1088 | UK1745
UK1308	UK2615	-0.54386	-0.0132875	-2.09506	0.0361659	0.779082	FALSE	-0.530572	0.108417	0.108417	UK1308 | UK2615
UK1959	UK1631	0.470175	-0.085818	2.09503	0.036168	0.779082	FALSE	0.555993	0.108417	0.108417	UK1959 | UK1631
UK1059	UK593	-0.536842	-0.00350013	-2.09462	0.0362045	0.779082	FALSE	-0.533342	0.108417	0.108417	UK1059 | UK593
UK2300	DG 8:0-10:0	0.391228	-0.180905	2.09448	0.0362174	0.779082	FALSE	0.572133	0.108417	0.108417	UK2300 | DG 8:0-10:0
UK161	UK669	0.552632	0.0259917	2.09447	0.0362182	0.779082	FALSE	0.52664	0.108417	0.108417	UK161 | UK669
UK301	UK1266	0.391228	-0.180516	2.09307	0.0363432	0.780533	FALSE	0.571744	0.107609	0.107609	UK301 | UK1266
UK291	UK1631	0.207018	-0.367578	2.09274	0.036372	0.780533	FALSE	0.574596	0.107609	0.107609	UK291 | UK1631
UK161	UK1289	-0.426316	0.138968	-2.09129	0.0365024	0.781295	FALSE	-0.565284	0.107185	0.107185	UK161 | UK1289
UK509	UK1883	-0.505263	0.0388255	-2.09106	0.0365229	0.781295	FALSE	-0.544089	0.107185	0.107185	UK509 | UK1883
UK188	UK2539	-0.559649	-0.0371403	-2.09096	0.0365319	0.781295	FALSE	-0.522509	0.107185	0.107185	UK188 | UK2539
UK2664	UK557	0.289474	-0.288696	2.09085	0.0365414	0.781295	FALSE	0.57817	0.107185	0.107185	UK2664 | UK557
UK2300	UK1289	0.380702	-0.191729	2.09042	0.0365801	0.781295	FALSE	0.572431	0.107185	0.107185	UK2300 | UK1289
UK1546	TG 14:0-16:0-18:3	0.578947	0.0657895	2.09035	0.036586	0.781295	FALSE	0.513158	0.107185	0.107185	UK1546 | TG 14:0-16:0-18:3
UK1058	UK593	-0.536842	-0.00479647	-2.09007	0.0366116	0.781295	FALSE	-0.532046	0.107185	0.107185	UK1058 | UK593
UK1573	UK169	0.394737	-0.175655	2.09001	0.0366172	0.781295	FALSE	0.570391	0.107185	0.107185	UK1573 | UK169
UK826	OxPC 18:0-20:4+1O	0.785965	0.929609	-2.08937	0.0366745	0.781361	FALSE	-0.143644	0.107148	0.107148	UK826 | OxPC 18:0-20:4+1O
UK251	UK1085	0.42807	-0.136246	2.08908	0.0367007	0.781361	FALSE	0.564316	0.107148	0.107148	UK251 | UK1085
UK2792	UK414	0.578947	0.066308	2.08852	0.0367505	0.781361	FALSE	0.512639	0.107148	0.107148	UK2792 | UK414
UK469	UK1214	0.261404	-0.315595	2.08813	0.0367857	0.781361	FALSE	0.576999	0.107148	0.107148	UK469 | UK1214
UK432	UK338	-0.314035	0.262963	-2.08794	0.0368036	0.781361	FALSE	-0.576999	0.107148	0.107148	UK432 | UK338
UK301	UK1116	0.315789	-0.261149	2.08793	0.0368039	0.781361	FALSE	0.576938	0.107148	0.107148	UK301 | UK1116
PC 22:1-18:2	PC 16:0-18:3(2)	0.287719	-0.289668	2.08786	0.0368109	0.781361	FALSE	0.577387	0.107148	0.107148	PC 22:1-18:2 | PC 16:0-18:3(2)
UK1631	UK1289	0.266667	-0.31041	2.08782	0.0368145	0.781361	FALSE	0.577076	0.107148	0.107148	UK1631 | UK1289
UK678	UK1184	-0.347368	0.227638	-2.08737	0.0368543	0.781361	FALSE	-0.575006	0.107148	0.107148	UK678 | UK1184
UK678	UK169	-0.52807	0.00654654	-2.08691	0.0368966	0.781361	FALSE	-0.534617	0.107148	0.107148	UK678 | UK169
UK1587	UK1313	0.822807	0.942442	-2.0869	0.0368972	0.781361	FALSE	-0.119635	0.107148	0.107148	UK1587 | UK1313
UK1228	PC 34:5e(1)	0.54386	0.0157506	2.0864	0.0369422	0.781361	FALSE	0.528109	0.107148	0.107148	UK1228 | PC 34:5e(1)
UK429	PAzPC	-0.385965	0.184664	-2.08636	0.0369457	0.781361	FALSE	-0.570629	0.107148	0.107148	UK429 | PAzPC
UK678	DG 6:0-14:0	-0.505263	0.0374644	-2.08627	0.0369543	0.781361	FALSE	-0.542728	0.107148	0.107148	UK678 | DG 6:0-14:0
UK2515	UK1202	-0.380702	0.190368	-2.08546	0.0370279	0.781361	FALSE	-0.57107	0.107148	0.107148	UK2515 | UK1202
PC 16:0-8:0	TG 52:5	0.652632	0.184146	2.08545	0.0370281	0.781361	FALSE	0.468486	0.107148	0.107148	PC 16:0-8:0 | TG 52:5
PE(P-16:0/14-HDPA-n3)	UK2674	0.401754	-0.166191	2.08506	0.0370638	0.781361	FALSE	0.567946	0.107148	0.107148	PE(P-16:0/14-HDPA-n3) | UK2674
UK1631	UK1282	0.357895	-0.215452	2.08459	0.0371069	0.781361	FALSE	0.573347	0.107148	0.107148	UK1631 | UK1282
UK2792	UK1268	0.519298	-0.0177599	2.08384	0.0371744	0.781361	FALSE	0.537058	0.107148	0.107148	UK2792 | UK1268
PC 20:0	UK414	0.250877	-0.324605	2.08382	0.0371763	0.781361	FALSE	0.575482	0.107148	0.107148	PC 20:0 | UK414
UK1648	UK1487	0.861404	0.955535	-2.08371	0.0371862	0.781361	FALSE	-0.0941319	0.107148	0.107148	UK1648 | UK1487
UK1648	UK1629	0.850877	0.95197	-2.08359	0.0371979	0.781361	FALSE	-0.101093	0.107148	0.107148	UK1648 | UK1629
UK1292	UK1058	0.370175	-0.201582	2.08338	0.037217	0.781361	FALSE	0.571757	0.107148	0.107148	UK1292 | UK1058
UK1609	UK169	0.387719	-0.181747	2.08301	0.0372505	0.781361	FALSE	0.569467	0.107148	0.107148	UK1609 | UK169
UK2027	UK2664	0.570175	0.0549002	2.08274	0.0372745	0.781361	FALSE	0.515275	0.107148	0.107148	UK2027 | UK2664
UK1116	UK169	0.340351	-0.233861	2.0825	0.0372965	0.781361	FALSE	0.574211	0.107148	0.107148	UK1116 | UK169
UK1112	UK1745	-0.342105	0.231981	-2.0825	0.0372971	0.781361	FALSE	-0.574086	0.107148	0.107148	UK1112 | UK1745
UK832	UK1883	0.557895	0.0372699	2.08154	0.0373846	0.781361	FALSE	0.520625	0.107148	0.107148	UK832 | UK1883
UK1273	UK555	-0.494737	0.0501037	-2.08145	0.0373928	0.781361	FALSE	-0.544841	0.107148	0.107148	UK1273 | UK555
UK432	UK1147	0.319298	-0.255704	2.08114	0.0374207	0.781361	FALSE	0.575002	0.107148	0.107148	UK432 | UK1147
UK1680	UK826	-0.621053	-0.133718	-2.08052	0.0374781	0.781361	FALSE	-0.487335	0.107148	0.107148	UK1680 | UK826
PC 16:0-8:0	UK338	-0.289474	0.285974	-2.08043	0.0374864	0.781361	FALSE	-0.575447	0.107148	0.107148	PC 16:0-8:0 | UK338
UK2651	UK2419	0.445614	-0.112458	2.08036	0.0374921	0.781361	FALSE	0.558072	0.107148	0.107148	UK2651 | UK2419
UK1060	UK288	0.464912	-0.088281	2.08009	0.0375173	0.781361	FALSE	0.553193	0.107148	0.107148	UK1060 | UK288
UK2027	UK2515	0.552632	0.0302048	2.07966	0.0375571	0.781361	FALSE	0.522427	0.107148	0.107148	UK2027 | UK2515
UK1664	TG 57:2	-0.382456	0.186738	-2.07945	0.0375762	0.781361	FALSE	-0.569195	0.107148	0.107148	UK1664 | TG 57:2
UK2325	UK169	-0.32807	0.246046	-2.07936	0.0375843	0.781361	FALSE	-0.574116	0.107148	0.107148	UK2325 | UK169
UK826	UK2615	0.617544	0.864986	-2.0791	0.0376084	0.781361	FALSE	-0.247442	0.107148	0.107148	UK826 | UK2615
UK254	UK748	0.277193	-0.29777	2.07882	0.0376339	0.781361	FALSE	0.574963	0.107148	0.107148	UK254 | UK748
UK113	UK2184	0.284211	-0.29077	2.07866	0.0376489	0.781361	FALSE	0.574981	0.107148	0.107148	UK113 | UK2184
UK205	PC 24:0	0.310526	-0.264065	2.07844	0.0376691	0.781361	FALSE	0.574592	0.107148	0.107148	UK205 | PC 24:0
UK99324	UK593	0.333333	0.734379	-2.07841	0.0376716	0.781361	FALSE	-0.401046	0.107148	0.107148	UK99324 | UK593
UK2439	UK2175	-0.415789	0.147783	-2.07796	0.0377135	0.781361	FALSE	-0.563573	0.107148	0.107148	UK2439 | UK2175
UK1545	UK904	0.435088	-0.124644	2.07791	0.0377179	0.781361	FALSE	0.559731	0.107148	0.107148	UK1545 | UK904
UK2539	UK2615	0.701754	0.898043	-2.07725	0.0377788	0.781718	FALSE	-0.196288	0.10695	0.10695	UK2539 | UK2615
UK1063	UK192	0.354386	-0.217267	2.07716	0.037787	0.781718	FALSE	0.571653	0.10695	0.10695	UK1063 | UK192
PE 18:1e/20:5	TG 52:5	-0.0403509	0.501167	-2.07715	0.0377874	0.781718	FALSE	-0.541518	0.10695	0.10695	PE 18:1e/20:5 | TG 52:5
UK1649	UK1629	0.850877	0.951776	-2.07631	0.037865	0.781971	FALSE	-0.100899	0.106809	0.106809	UK1649 | UK1629
UK856	UK1116	0.492982	-0.0509463	2.07627	0.0378694	0.781971	FALSE	0.543929	0.106809	0.106809	UK856 | UK1116
UK1285	UK2936	-0.357895	0.213119	-2.07599	0.0378945	0.78213	FALSE	-0.571014	0.106721	0.106721	UK1285 | UK2936
UK198	PE 16:0p/14-HDOHE	0.529825	-0.000907441	2.07565	0.0379261	0.782229	FALSE	0.530732	0.106666	0.106666	UK198 | PE 16:0p/14-HDOHE
UK509	UK1595	-0.370175	0.199378	-2.07531	0.0379579	0.782229	FALSE	-0.569553	0.106666	0.106666	UK509 | UK1595
UK4	UK856	-0.431579	0.128079	-2.075	0.037987	0.782229	FALSE	-0.559658	0.106666	0.106666	UK4 | UK856
UK1759	UK1142	0.842105	0.94873	-2.07471	0.038013	0.782229	FALSE	-0.106624	0.106666	0.106666	UK1759 | UK1142
UK169	UK1336	0.259649	0.694322	-2.07464	0.0380198	0.782229	FALSE	-0.434673	0.106666	0.106666	UK169 | UK1336
UK1285	UK658	-0.473684	0.0755121	-2.07445	0.0380377	0.782229	FALSE	-0.549196	0.106666	0.106666	UK1285 | UK658
UK104	UK300	0.535088	0.00700026	2.07368	0.0381092	0.782229	FALSE	0.528087	0.106666	0.106666	UK104 | UK300
UK678	UK606	0.4	-0.165025	2.0735	0.0381256	0.782229	FALSE	0.565025	0.106666	0.106666	UK678 | UK606
UK1573	UK36	0.329825	-0.242611	2.07344	0.0381317	0.782229	FALSE	0.572435	0.106666	0.106666	UK1573 | UK36
UK301	TG 16:0-18:0-18:0	0.466667	-0.0841327	2.07328	0.0381465	0.782229	FALSE	0.550799	0.106666	0.106666	UK301 | TG 16:0-18:0-18:0
UK1959	UK169	0.392982	-0.172997	2.07308	0.0381646	0.782229	FALSE	0.56598	0.106666	0.106666	UK1959 | UK169
UK1021	UK2665	0.566667	0.0525019	2.07298	0.0381738	0.782229	FALSE	0.514165	0.106666	0.106666	UK1021 | UK2665
UK904	UK555	-0.498246	0.0430386	-2.07293	0.0381784	0.782229	FALSE	-0.541284	0.106666	0.106666	UK904 | UK555
UK2753	UK606	0.464912	-0.0860124	2.07206	0.03826	0.783187	FALSE	0.550925	0.106135	0.106135	UK2753 | UK606
UK2901	UK126	0.54386	0.0199637	2.0716	0.0383032	0.783355	FALSE	0.523896	0.106041	0.106041	UK2901 | UK126
UK1975	UK970	-0.507018	0.030853	-2.0713	0.0383307	0.783561	FALSE	-0.537871	0.105927	0.105927	UK1975 | UK970
UK1477	13-HODE	0.15614	-0.406987	2.07079	0.0383789	0.78375	FALSE	0.563128	0.105822	0.105822	UK1477 | 13-HODE
PC 16:0-8:0	UK2615	0.52807	-0.00181488	2.07028	0.0384259	0.78375	FALSE	0.529885	0.105822	0.105822	PC 16:0-8:0 | UK2615
PI(18:0/12-HETE)	UK1059	-0.422807	0.137218	-2.06998	0.0384541	0.78375	FALSE	-0.560025	0.105822	0.105822	PI(18:0/12-HETE) | UK1059
UK361	UK904	-0.566667	-0.0534094	-2.06979	0.0384724	0.78375	FALSE	-0.513257	0.105822	0.105822	UK361 | UK904
UK1680	PE(P-16:0/14-HAdA)	-0.631579	-0.153682	-2.06975	0.0384754	0.78375	FALSE	-0.477897	0.105822	0.105822	UK1680 | PE(P-16:0/14-HAdA)
UK1573	UK1631	0.477193	-0.0695489	2.06931	0.0385166	0.78375	FALSE	0.546742	0.105822	0.105822	UK1573 | UK1631
UK1285	UK1298	0.335088	-0.23587	2.0691	0.0385363	0.78375	FALSE	0.570958	0.105822	0.105822	UK1285 | UK1298
UK1579	UK1745	-0.205263	0.3633	-2.06896	0.0385497	0.78375	FALSE	-0.568564	0.105822	0.105822	UK1579 | UK1745
UK192	UK2922	0.357895	-0.21098	2.06813	0.0386282	0.784126	FALSE	0.568875	0.105614	0.105614	UK192 | UK2922
UK374	UK1341	-0.549123	-0.0284548	-2.06811	0.0386295	0.784126	FALSE	-0.520668	0.105614	0.105614	UK374 | UK1341
UK198	UK338	-0.221053	0.348522	-2.06762	0.0386755	0.784126	FALSE	-0.569575	0.105614	0.105614	UK198 | UK338
UK1228	UK1592	0.266667	-0.305159	2.06744	0.0386927	0.784126	FALSE	0.571826	0.105614	0.105614	UK1228 | UK1592
UK1159	UK414	0.424561	-0.134366	2.06729	0.0387073	0.784126	FALSE	0.558927	0.105614	0.105614	UK1159 | UK414
UK2884	UK844	-0.401754	0.161265	-2.06728	0.038708	0.784126	FALSE	-0.56302	0.105614	0.105614	UK2884 | UK844
UK1299	UK414	0.368421	-0.199054	2.06699	0.0387354	0.784294	FALSE	0.567475	0.105521	0.105521	UK1299 | UK414
UK1228	UK2515	0.591228	0.0911978	2.06614	0.0388156	0.784574	FALSE	0.50003	0.105366	0.105366	UK1228 | UK2515
UK432	UK1679	-0.405263	0.156858	-2.06612	0.0388176	0.784574	FALSE	-0.562121	0.105366	0.105366	UK432 | UK1679
UK1055	UK1568	-0.349123	0.219925	-2.06586	0.0388416	0.784657	FALSE	-0.569048	0.10532	0.10532	UK1055 | UK1568
UK1394	UK1631	0.494737	-0.0456313	2.0657	0.0388567	0.784657	FALSE	0.540368	0.10532	0.10532	UK1394 | UK1631
PC 16:1-20:4	UK1021	0.468421	-0.0795955	2.06512	0.0389119	0.785064	FALSE	0.548017	0.105095	0.105095	PC 16:1-20:4 | UK1021
UK1308	UK2531	-0.573684	-0.0652709	-2.0645	0.0389706	0.785451	FALSE	-0.508413	0.104881	0.104881	UK1308 | UK2531
UK1796	PC 24:0	-0.375439	0.190368	-2.06388	0.0390289	0.785451	FALSE	-0.565807	0.104881	0.104881	UK1796 | PC 24:0
UK1746	DG 6:0-14:0	-0.380702	0.18434	-2.06351	0.0390643	0.785451	FALSE	-0.565042	0.104881	0.104881	UK1746 | DG 6:0-14:0
UK1587	UK169	-0.370175	0.196137	-2.06346	0.039069	0.785451	FALSE	-0.566312	0.104881	0.104881	UK1587 | UK169
UK1273	PE(P-16:0/14-HDPA-n3)	-0.424561	0.133264	-2.06334	0.03908	0.785451	FALSE	-0.557826	0.104881	0.104881	UK1273 | PE(P-16:0/14-HDPA-n3)
UK1289	PC 24:0	0.3	-0.270612	2.06242	0.0391673	0.785451	FALSE	0.570612	0.104881	0.104881	UK1289 | PC 24:0
UK135	UK429	-0.445614	0.107402	-2.06238	0.0391711	0.785451	FALSE	-0.553016	0.104881	0.104881	UK135 | UK429
UK1116	DG 8:0-10:0	0.37193	-0.193868	2.06232	0.0391771	0.785451	FALSE	0.565798	0.104881	0.104881	UK1116 | DG 8:0-10:0
UK1935	UK1055	0.663158	0.208323	2.06232	0.0391777	0.785451	FALSE	0.454835	0.104881	0.104881	UK1935 | UK1055
UK301	UK2539	-0.494737	0.0446591	-2.06228	0.0391812	0.785451	FALSE	-0.539396	0.104881	0.104881	UK301 | UK2539
UK192	UK2664	0.405263	-0.155756	2.06215	0.0391938	0.785451	FALSE	0.561019	0.104881	0.104881	UK192 | UK2664
PE(P-16:0/14-HDPA-n3)	UK1745	-0.473684	0.0718175	-2.0614	0.0392651	0.785575	FALSE	-0.545502	0.104813	0.104813	PE(P-16:0/14-HDPA-n3) | UK1745
UK2792	UK547	0.321053	-0.248509	2.06102	0.0393012	0.785575	FALSE	0.569562	0.104813	0.104813	UK2792 | UK547
UK1592	UK1142	0.208772	-0.358115	2.0609	0.0393127	0.785575	FALSE	0.566887	0.104813	0.104813	UK1592 | UK1142
PC 10:0-20:4	UK1314	0.450877	-0.100467	2.06089	0.0393132	0.785575	FALSE	0.551344	0.104813	0.104813	PC 10:0-20:4 | UK1314
PI(18:0/12-HETE)	UK1058	-0.422807	0.134625	-2.0607	0.0393316	0.785575	FALSE	-0.557432	0.104813	0.104813	PI(18:0/12-HETE) | UK1058
UK1759	UK414	0.394737	-0.167488	2.06044	0.0393562	0.785575	FALSE	0.562225	0.104813	0.104813	UK1759 | UK414
UK2306	TG 16:0-18:0-18:0	-0.163158	0.398237	-2.0594	0.0394564	0.785709	FALSE	-0.561395	0.104738	0.104738	UK2306 | TG 16:0-18:0-18:0
UK315	OxPC 18:0-20:4+1O	0.42807	-0.12769	2.05849	0.0395435	0.785709	FALSE	0.55576	0.104738	0.104738	UK315 | OxPC 18:0-20:4+1O
UK1032	UK126	0.352632	-0.214091	2.05841	0.0395507	0.785709	FALSE	0.566723	0.104738	0.104738	UK1032 | UK126
UK2613	UK414	0.436842	-0.116995	2.05825	0.0395663	0.785709	FALSE	0.553837	0.104738	0.104738	UK2613 | UK414
PC 20:0	UK1085	0.512281	-0.0199637	2.058	0.0395903	0.785709	FALSE	0.532244	0.104738	0.104738	PC 20:0 | UK1085
UK856	UK1228	0.522807	-0.00550946	2.05772	0.039617	0.785709	FALSE	0.528316	0.104738	0.104738	UK856 | UK1228
UK1055	UK1267	0.587719	0.088281	2.05758	0.0396309	0.785709	FALSE	0.499438	0.104738	0.104738	UK1055 | UK1267
UK2184	UK1045	0.338596	-0.228999	2.05749	0.0396389	0.785709	FALSE	0.567596	0.104738	0.104738	UK2184 | UK1045
UK2439	UK1268	-0.442105	0.110254	-2.05717	0.0396696	0.785709	FALSE	-0.552359	0.104738	0.104738	UK2439 | UK1268
UK469	UK672	-0.366667	0.198211	-2.05678	0.0397076	0.785709	FALSE	-0.564878	0.104738	0.104738	UK469 | UK672
PC 18:0	UK557	-0.315789	0.252852	-2.05672	0.0397129	0.785709	FALSE	-0.568641	0.104738	0.104738	PC 18:0 | UK557
UK36	UK1202	-0.396491	0.164312	-2.05628	0.0397558	0.785709	FALSE	-0.560803	0.104738	0.104738	UK36 | UK1202
UK161	UK52	-0.447368	0.103513	-2.05627	0.0397568	0.785709	FALSE	-0.550882	0.104738	0.104738	UK161 | UK52
UK1639	13-HODE	-0.436842	0.116282	-2.05571	0.0398106	0.785709	FALSE	-0.553124	0.104738	0.104738	UK1639 | 13-HODE
UK301	UK557	-0.524561	0.00246305	-2.05551	0.0398298	0.785709	FALSE	-0.527024	0.104738	0.104738	UK301 | UK557
UK134	UK1631	-0.44386	0.107597	-2.05539	0.0398411	0.785709	FALSE	-0.551456	0.104738	0.104738	UK134 | UK1631
PC 20:0	UK1266	0.480702	-0.060993	2.05512	0.0398671	0.785709	FALSE	0.541695	0.104738	0.104738	PC 20:0 | UK1266
UK678	UK2802	0.377193	-0.185961	2.05501	0.0398781	0.785709	FALSE	0.563154	0.104738	0.104738	UK678 | UK2802
UK1488	UK2000	-0.457895	0.0900311	-2.05496	0.0398825	0.785709	FALSE	-0.547926	0.104738	0.104738	UK1488 | UK2000
UK2439	UK593	0.331579	0.73036	-2.05489	0.0398899	0.785709	FALSE	-0.398781	0.104738	0.104738	UK2439 | UK593
UK1272	UK548	-0.3	0.268278	-2.05359	0.0400158	0.787171	FALSE	-0.568278	0.103931	0.103931	UK1272 | UK548
UK414	UK2175	0.424561	-0.130477	2.05338	0.0400359	0.787171	FALSE	0.555038	0.103931	0.103931	UK414 | UK2175
UK161	UK1625	-0.505263	0.0280659	-2.05321	0.0400518	0.787171	FALSE	-0.533329	0.103931	0.103931	UK161 | UK1625
UK2823	UK2902	-0.159649	0.399598	-2.05243	0.0401284	0.787661	FALSE	-0.559247	0.10366	0.10366	UK2823 | UK2902
UK1116	UK1498	0.973684	0.917747	2.0524	0.0401304	0.787661	FALSE	0.0559373	0.10366	0.10366	UK1116 | UK1498
TG 16:0-18:0-18:0	UK2936	-0.285965	0.282085	-2.05212	0.0401576	0.787661	FALSE	-0.568049	0.10366	0.10366	TG 16:0-18:0-18:0 | UK2936
UK469	UK2922	0.384211	-0.17721	2.05205	0.0401646	0.787661	FALSE	0.561421	0.10366	0.10366	UK469 | UK2922
UK1228	13-HODE	0.121053	-0.431942	2.05149	0.0402194	0.787705	FALSE	0.552995	0.103636	0.103636	UK1228 | 13-HODE
UK300	UK192	0.389474	-0.171053	2.05149	0.0402195	0.787705	FALSE	0.560526	0.103636	0.103636	UK300 | UK192
UK1745	UK2539	-0.408772	0.148496	-2.05081	0.0402852	0.787988	FALSE	-0.557268	0.10348	0.10348	UK1745 | UK2539
UK414	UK2419	-0.349123	0.215712	-2.05032	0.040333	0.787988	FALSE	-0.564835	0.10348	0.10348	UK414 | UK2419
UK2439	UK579	-0.485965	0.0526316	-2.04978	0.0403859	0.787988	FALSE	-0.538596	0.10348	0.10348	UK2439 | UK579
UK134	UK1569	-0.359649	0.204045	-2.04974	0.0403901	0.787988	FALSE	-0.563694	0.10348	0.10348	UK134 | UK1569
UK414	TG 52:5	-0.340351	0.224981	-2.04957	0.0404061	0.787988	FALSE	-0.565331	0.10348	0.10348	UK414 | TG 52:5
PC 10:0-20:4	UK205	0.314035	-0.252658	2.04915	0.0404474	0.787988	FALSE	0.566693	0.10348	0.10348	PC 10:0-20:4 | UK205
UK969	UK1883	0.503509	-0.0292326	2.04905	0.0404573	0.787988	FALSE	0.532741	0.10348	0.10348	UK969 | UK1883
UK1186	DG 6:0-14:0	0.317544	-0.248963	2.04899	0.0404629	0.787988	FALSE	0.566507	0.10348	0.10348	UK1186 | DG 6:0-14:0
TG 52:5	UK548	-0.557895	-0.0466036	-2.04869	0.0404925	0.787988	FALSE	-0.511291	0.10348	0.10348	TG 52:5 | UK548
UK414	UK1809	0.777193	0.426108	2.04861	0.0405006	0.787988	FALSE	0.351085	0.10348	0.10348	UK414 | UK1809
UK1572	TG 52:5	-0.322807	0.243194	-2.04802	0.0405579	0.787988	FALSE	-0.566001	0.10348	0.10348	UK1572 | TG 52:5
UK192	UK658	0.277193	-0.289733	2.04792	0.0405683	0.787988	FALSE	0.566926	0.10348	0.10348	UK192 | UK658
UK301	UK1587	-0.392982	0.165997	-2.04776	0.0405834	0.787988	FALSE	-0.558979	0.10348	0.10348	UK301 | UK1587
UK606	UK2531	0.540351	0.82979	-2.04755	0.0406037	0.787988	FALSE	-0.289439	0.10348	0.10348	UK606 | UK2531
UK2901	UK36	-0.214035	0.349948	-2.04745	0.0406139	0.787988	FALSE	-0.563983	0.10348	0.10348	UK2901 | UK36
UK1545	UK1935	0.340351	-0.224397	2.04741	0.0406174	0.787988	FALSE	0.564748	0.10348	0.10348	UK1545 | UK1935
UK161	UK1446	-0.385965	0.173775	-2.04684	0.0406741	0.787988	FALSE	-0.55974	0.10348	0.10348	UK161 | UK1446
UK2664	UK555	0.431579	-0.120106	2.04655	0.0407025	0.787988	FALSE	0.551685	0.10348	0.10348	UK2664 | UK555
UK2664	UK2902	-0.147368	0.408673	-2.04634	0.0407227	0.787988	FALSE	-0.556041	0.10348	0.10348	UK2664 | UK2902
UK971	PC 16:0-18:3(2)	0.429825	-0.122051	2.04591	0.0407649	0.787988	FALSE	0.551875	0.10348	0.10348	UK971 | PC 16:0-18:3(2)
UK2683	UK1964	0.0614035	0.567475	-2.04579	0.0407768	0.787988	FALSE	-0.506071	0.10348	0.10348	UK2683 | UK1964
UK509	UK1634	-0.382456	0.17747	-2.04577	0.0407793	0.787988	FALSE	-0.559926	0.10348	0.10348	UK509 | UK1634
UK1609	UK1809	0.47193	-0.0696137	2.04568	0.0407881	0.787988	FALSE	0.541544	0.10348	0.10348	UK1609 | UK1809
UK1964	UK1057	0.389474	-0.169367	2.04539	0.0408164	0.787988	FALSE	0.558841	0.10348	0.10348	UK1964 | UK1057
UK1116	PC 34:5e(1)	0.549123	0.0350013	2.04509	0.0408461	0.787988	FALSE	0.514122	0.10348	0.10348	UK1116 | PC 34:5e(1)
UK557	UK1267	-0.487719	0.048937	-2.04484	0.0408702	0.787988	FALSE	-0.536656	0.10348	0.10348	UK557 | UK1267
UK1063	UK54	0.252632	-0.312743	2.04402	0.0409516	0.787988	FALSE	0.565375	0.10348	0.10348	UK1063 | UK54
PC 16:0-8:0	UK658	0.221053	-0.342559	2.04383	0.0409701	0.787988	FALSE	0.563612	0.10348	0.10348	PC 16:0-8:0 | UK658
UK509	UK2306	-0.347368	0.215841	-2.04379	0.0409747	0.787988	FALSE	-0.56321	0.10348	0.10348	UK509 | UK2306
UK188	UK2683	-0.415789	0.138125	-2.04332	0.0410211	0.787988	FALSE	-0.553915	0.10348	0.10348	UK188 | UK2683
UK1326	UK2000	0.361404	-0.20035	2.04329	0.0410239	0.787988	FALSE	0.561754	0.10348	0.10348	UK1326 | UK2000
UK1548	UK2965	0.510526	-0.0181488	2.04327	0.0410254	0.787988	FALSE	0.528675	0.10348	0.10348	UK1548 | UK2965
TG 57:2	UK2125	-0.287719	0.277936	-2.04303	0.0410498	0.787988	FALSE	-0.565656	0.10348	0.10348	TG 57:2 | UK2125
UK356	UK1045	0.480702	-0.0575577	2.04301	0.0410512	0.787988	FALSE	0.538259	0.10348	0.10348	UK356 | UK1045
UK1548	PC 34:5e(1)	0.552632	0.0407052	2.04272	0.0410803	0.787988	FALSE	0.511926	0.10348	0.10348	UK1548 | PC 34:5e(1)
UK1394	UK1592	0.242105	-0.322401	2.04236	0.0411155	0.787988	FALSE	0.564506	0.10348	0.10348	UK1394 | UK1592
UK547	UK190	0.354386	-0.207804	2.04234	0.041118	0.787988	FALSE	0.56219	0.10348	0.10348	UK547 | UK190
UK1579	UK1335	-0.261404	0.303798	-2.04229	0.0411225	0.787988	FALSE	-0.565202	0.10348	0.10348	UK1579 | UK1335
UK1308	UK1595	0.857895	0.606948	2.04204	0.041148	0.787988	FALSE	0.250946	0.10348	0.10348	UK1308 | UK1595
UK509	UK1045	-0.57193	-0.0690952	-2.04183	0.0411687	0.787988	FALSE	-0.502835	0.10348	0.10348	UK509 | UK1045
UK1975	UK1809	-0.457895	0.0861421	-2.04119	0.0412316	0.787988	FALSE	-0.544037	0.10348	0.10348	UK1975 | UK1809
UK1021	UK1268	0.435088	-0.114273	2.04094	0.0412563	0.787988	FALSE	0.54936	0.10348	0.10348	UK1021 | UK1268
UK361	PC 20:0	-0.461404	0.0816049	-2.04077	0.0412737	0.787988	FALSE	-0.543008	0.10348	0.10348	UK361 | PC 20:0
UK1147	UK1358	-0.491228	0.0431683	-2.04075	0.0412761	0.787988	FALSE	-0.534396	0.10348	0.10348	UK1147 | UK1358
UK1053	DG 8:0-10:0	0.838596	0.5619	2.04056	0.0412949	0.787988	FALSE	0.276696	0.10348	0.10348	UK1053 | DG 8:0-10:0
UK161	PI(18:0/12-HETE)	0.419298	-0.133135	2.04038	0.0413121	0.787988	FALSE	0.552433	0.10348	0.10348	UK161 | PI(18:0/12-HETE)
UK2787	UK1415	0.984211	0.950415	2.04036	0.0413143	0.787988	FALSE	0.0337957	0.10348	0.10348	UK2787 | UK1415
UK1266	UK1592	0.301754	-0.262963	2.04027	0.0413232	0.787988	FALSE	0.564718	0.10348	0.10348	UK1266 | UK1592
UK1182	UK844	-0.363158	0.197498	-2.03995	0.0413553	0.788188	FALSE	-0.560656	0.10337	0.10337	UK1182 | UK844
UK1879	UK1314	-0.25614	0.308271	-2.03981	0.0413692	0.788188	FALSE	-0.564411	0.10337	0.10337	UK1879 | UK1314
UK2326	UK1313	-0.417544	0.135014	-2.03964	0.0413865	0.788188	FALSE	-0.552558	0.10337	0.10337	UK2326 | UK1313
UK1498	13-HODE	0.1	-0.446331	2.03924	0.0414258	0.78853	FALSE	0.546331	0.103182	0.103182	UK1498 | 13-HODE
UK1625	TG 52:5	-0.349123	0.212665	-2.0391	0.0414396	0.78853	FALSE	-0.561788	0.103182	0.103182	UK1625 | TG 52:5
UK2651	UK606	0.349123	-0.212536	2.03863	0.0414872	0.788767	FALSE	0.561658	0.103051	0.103051	UK2651 | UK606
UK300	UK2213	0.507018	-0.0214545	2.03826	0.0415241	0.789133	FALSE	0.528472	0.10285	0.10285	UK300 | UK2213
UK1116	DG 6:0-14:0	0.32807	-0.234833	2.03755	0.0415953	0.789851	FALSE	0.562903	0.102455	0.102455	UK1116 | DG 6:0-14:0
UK944	UK971	0.422807	-0.128144	2.03753	0.0415971	0.789851	FALSE	0.550951	0.102455	0.102455	UK944 | UK971
UK1609	UK14	0.0614035	-0.476342	2.0367	0.0416797	0.790158	FALSE	0.537745	0.102286	0.102286	UK1609 | UK14
UK1298	UK2936	-0.507018	0.020936	-2.03644	0.0417066	0.790158	FALSE	-0.527954	0.102286	0.102286	UK1298 | UK2936
UK251	UK1587	-0.487719	0.0465388	-2.0364	0.0417102	0.790158	FALSE	-0.534258	0.102286	0.102286	UK251 | UK1587
UK1332	UK2651	0.480702	-0.055678	2.03639	0.0417115	0.790158	FALSE	0.53638	0.102286	0.102286	UK1332 | UK2651
UK944	UK254	0.247368	-0.31553	2.03516	0.0418347	0.791078	FALSE	0.562899	0.101781	0.101781	UK944 | UK254
PE(P-16:0/14-HAdA)	UK2531	0.796491	0.931294	-2.03456	0.0418953	0.791078	FALSE	-0.134803	0.101781	0.101781	PE(P-16:0/14-HAdA) | UK2531
UK2300	UK2515	0.573684	0.0738268	2.03429	0.0419222	0.791078	FALSE	0.499857	0.101781	0.101781	UK2300 | UK2515
UK1182	PC 16:0-18:3(2)	-0.345614	0.215128	-2.03415	0.0419361	0.791078	FALSE	-0.560742	0.101781	0.101781	UK1182 | PC 16:0-18:3(2)
UK4	UK1341	-0.533333	-0.0160099	-2.0334	0.0420125	0.791078	FALSE	-0.517323	0.101781	0.101781	UK4 | UK1341
UK1182	TG 16:0-18:0-18:0	-0.342105	0.218693	-2.03332	0.0420205	0.791078	FALSE	-0.560799	0.101781	0.101781	UK1182 | TG 16:0-18:0-18:0
UK1289	UK593	-0.485965	0.0478351	-2.03289	0.042064	0.791078	FALSE	-0.5338	0.101781	0.101781	UK1289 | UK593
UK1405	UK188	-0.403509	0.149663	-2.03286	0.0420665	0.791078	FALSE	-0.553172	0.101781	0.101781	UK1405 | UK188
UK205	UK1964	-0.480702	0.0546409	-2.03273	0.0420796	0.791078	FALSE	-0.535343	0.101781	0.101781	UK205 | UK1964
UK692	PE 16:0p/14-HDOHE	0.357895	-0.201322	2.03269	0.0420839	0.791078	FALSE	0.559217	0.101781	0.101781	UK692 | PE 16:0p/14-HDOHE
UK1336	UK2175	0.507018	-0.0197693	2.03234	0.0421197	0.791078	FALSE	0.526787	0.101781	0.101781	UK1336 | UK2175
UK1546	UK2539	-0.514035	0.0102411	-2.0322	0.0421335	0.791078	FALSE	-0.524276	0.101781	0.101781	UK1546 | UK2539
UK1055	UK1268	0.601754	0.116995	2.03192	0.0421621	0.791078	FALSE	0.484759	0.101781	0.101781	UK1055 | UK1268
UK934	PC 24:0	0.517544	-0.00518538	2.03123	0.0422315	0.791078	FALSE	0.522729	0.101781	0.101781	UK934 | PC 24:0
UK1545	DG 8:0-10:0	0.312281	-0.249676	2.03114	0.0422411	0.791078	FALSE	0.561957	0.101781	0.101781	UK1545 | DG 8:0-10:0
UK1116	UK2515	0.57193	0.0722064	2.03084	0.042271	0.791078	FALSE	0.499723	0.101781	0.101781	UK1116 | UK2515
UK1546	UK1314	0.194737	0.649987	-2.03072	0.042283	0.791078	FALSE	-0.45525	0.101781	0.101781	UK1546 | UK1314
UK1625	UK1631	0.284211	-0.278195	2.03059	0.0422967	0.791078	FALSE	0.562406	0.101781	0.101781	UK1625 | UK1631
UK2419	UK2615	0.668421	0.882227	-2.0301	0.0423463	0.791078	FALSE	-0.213806	0.101781	0.101781	UK2419 | UK2615
UK1488	PC 24:0	-0.352632	0.206378	-2.03006	0.0423505	0.791078	FALSE	-0.55901	0.101781	0.101781	UK1488 | PC 24:0
UK1313	UK1277	-0.32807	0.232759	-2.02984	0.0423729	0.791078	FALSE	-0.560829	0.101781	0.101781	UK1313 | UK1277
UK639	UK2665	0.429825	-0.117514	2.02974	0.0423828	0.791078	FALSE	0.547338	0.101781	0.101781	UK639 | UK2665
UK104	UK1207	-0.498246	0.0307234	-2.02961	0.0423964	0.791078	FALSE	-0.528969	0.101781	0.101781	UK104 | UK1207
UK1649	UK1487	0.861404	0.954174	-2.02952	0.042405	0.791078	FALSE	-0.0927707	0.101781	0.101781	UK1649 | UK1487
UK322	UK1579	-0.210526	0.348587	-2.02909	0.0424487	0.791078	FALSE	-0.559113	0.101781	0.101781	UK322 | UK1579
UK1085	UK1809	0.45614	-0.0848457	2.02882	0.0424771	0.791078	FALSE	0.540986	0.101781	0.101781	UK1085 | UK1809
UK2792	UK1267	0.517544	-0.00440757	2.0285	0.0425094	0.791078	FALSE	0.521951	0.101781	0.101781	UK2792 | UK1267
UK1288	UK192	0.498246	-0.0303345	2.02824	0.0425357	0.791078	FALSE	0.52858	0.101781	0.101781	UK1288 | UK192
UK856	UK1370	0.473684	-0.0623542	2.028	0.0425603	0.791078	FALSE	0.536038	0.101781	0.101781	UK856 | UK1370
UK509	DG 6:0-14:0	-0.287719	0.273982	-2.02799	0.0425612	0.791078	FALSE	-0.561702	0.101781	0.101781	UK509 | DG 6:0-14:0
UK243	TG 52:5	-0.357895	0.200026	-2.02794	0.042566	0.791078	FALSE	-0.557921	0.101781	0.101781	UK243 | TG 52:5
PC 20:0	UK2613	0.470175	-0.0668265	2.02792	0.0425685	0.791078	FALSE	0.537002	0.101781	0.101781	PC 20:0 | UK2613
UK1332	UK1882	0.54386	0.0324734	2.02761	0.0425996	0.791078	FALSE	0.511386	0.101781	0.101781	UK1332 | UK1882
UK2213	UK2615	-0.496491	0.0324734	-2.02757	0.0426038	0.791078	FALSE	-0.528965	0.101781	0.101781	UK2213 | UK2615
UK826	13-HODE	0.764912	0.406015	2.02756	0.0426056	0.791078	FALSE	0.358897	0.101781	0.101781	UK826 | 13-HODE
UK2683	UK1546	-0.463158	0.0756417	-2.02753	0.0426084	0.791078	FALSE	-0.5388	0.101781	0.101781	UK2683 | UK1546
UK301	UK1370	0.394737	-0.158284	2.02723	0.0426393	0.791078	FALSE	0.55302	0.101781	0.101781	UK301 | UK1370
UK198	PE 18:1e/20:5	-0.331579	0.228286	-2.02708	0.0426546	0.791078	FALSE	-0.559865	0.101781	0.101781	UK198 | PE 18:1e/20:5
UK2959	13-HODE	0.147368	-0.404071	2.02698	0.0426648	0.791078	FALSE	0.551439	0.101781	0.101781	UK2959 | 13-HODE
UK169	UK606	-0.42807	0.118745	-2.02658	0.0427058	0.791078	FALSE	-0.546815	0.101781	0.101781	UK169 | UK606
PE(P-16:0/14-HDPA-n3)	UK1595	-0.533333	-0.0180192	-2.02633	0.0427305	0.791078	FALSE	-0.515314	0.101781	0.101781	PE(P-16:0/14-HDPA-n3) | UK1595
UK134	UK2213	0.505263	-0.0204174	2.02633	0.0427313	0.791078	FALSE	0.525681	0.101781	0.101781	UK134 | UK2213
UK1759	UK1405	-0.7	-0.282668	-2.02616	0.0427484	0.791078	FALSE	-0.417332	0.101781	0.101781	UK1759 | UK1405
UK1746	UK254	0.357895	-0.199507	2.02605	0.0427601	0.791078	FALSE	0.557402	0.101781	0.101781	UK1746 | UK254
UK2787	UK2965	0.445614	-0.0969017	2.02511	0.0428566	0.79132	FALSE	0.542516	0.101648	0.101648	UK2787 | UK2965
UK2787	UK1592	0.240351	-0.319484	2.0244	0.0429295	0.791381	FALSE	0.559835	0.101614	0.101614	UK2787 | UK1592
UK1289	UK2439	-0.470175	0.0657895	-2.02426	0.0429435	0.791381	FALSE	-0.535965	0.101614	0.101614	UK1289 | UK2439
UK1288	UK1063	0.512281	-0.0103059	2.02406	0.042964	0.791381	FALSE	0.522587	0.101614	0.101614	UK1288 | UK1063
UK1118	UK2615	0.333333	-0.225434	2.02344	0.0430276	0.79187	FALSE	0.558768	0.101346	0.101346	UK1118 | UK2615
UK198	UK678	0.361404	-0.194841	2.02315	0.0430581	0.792107	FALSE	0.556244	0.101216	0.101216	UK198 | UK678
UK1759	DG 8:0-10:0	0.37193	-0.182979	2.02266	0.0431085	0.792142	FALSE	0.554909	0.101197	0.101197	UK1759 | DG 8:0-10:0
UK432	UK133	0.252632	-0.307234	2.02261	0.0431138	0.792142	FALSE	0.559865	0.101197	0.101197	UK432 | UK133
UK104	UK1142	-0.5	0.0263158	-2.02232	0.0431434	0.792142	FALSE	-0.526316	0.101197	0.101197	UK104 | UK1142
UK469	UK671	-0.366667	0.188618	-2.02177	0.0432005	0.792142	FALSE	-0.555285	0.101197	0.101197	UK469 | UK671
PC 20:0	UK169	0.289474	-0.270547	2.02168	0.0432095	0.792142	FALSE	0.560021	0.101197	0.101197	PC 20:0 | UK169
UK137	UK2213	0.512281	-0.00959295	2.02155	0.0432224	0.792142	FALSE	0.521874	0.101197	0.101197	UK137 | UK2213
UK2664	PE(P-16:0/14-HAdA)	0.4	-0.15057	2.02142	0.043236	0.792142	FALSE	0.55057	0.101197	0.101197	UK2664 | PE(P-16:0/14-HAdA)
UK198	UK300	0.440351	-0.102346	2.02142	0.0432363	0.792142	FALSE	0.542697	0.101197	0.101197	UK198 | UK300
UK2326	UK1405	-0.464912	0.0716878	-2.02142	0.0432367	0.792142	FALSE	-0.5366	0.101197	0.101197	UK2326 | UK1405
UK1545	UK1630	-0.670175	-0.231592	-2.02078	0.0433023	0.792696	FALSE	-0.438584	0.100893	0.100893	UK1545 | UK1630
UK1308	UK1809	0.791228	0.461823	2.0204	0.0433419	0.792725	FALSE	0.329405	0.100877	0.100877	UK1308 | UK1809
UK68	13-HODE	-0.138596	0.409969	-2.02035	0.0433468	0.792725	FALSE	-0.548565	0.100877	0.100877	UK68 | 13-HODE
UK1214	UK2000	-0.422807	0.123218	-2.01994	0.0433891	0.792725	FALSE	-0.546025	0.100877	0.100877	UK1214 | UK2000
UK1085	DG 6:0-14:0	0.357895	-0.197757	2.01965	0.0434202	0.792725	FALSE	0.555652	0.100877	0.100877	UK1085 | DG 6:0-14:0
UK1395	UK2439	-0.431579	0.112523	-2.01954	0.0434312	0.792725	FALSE	-0.544102	0.100877	0.100877	UK1395 | UK2439
PC 24:0	DG 6:0-14:0	0.507018	-0.0160747	2.01935	0.0434507	0.792725	FALSE	0.523092	0.100877	0.100877	PC 24:0 | DG 6:0-14:0
UK1085	UK2213	0.354386	-0.201387	2.01881	0.0435071	0.792725	FALSE	0.555773	0.100877	0.100877	UK1085 | UK2213
UK1182	UK1335	-0.382456	0.169951	-2.01853	0.0435361	0.792725	FALSE	-0.552407	0.100877	0.100877	UK1182 | UK1335
UK639	UK606	0.849123	0.949572	-2.01804	0.0435866	0.792725	FALSE	-0.100449	0.100877	0.100877	UK639 | UK606
UK1149	UK2965	-0.503509	0.0202878	-2.0176	0.0436324	0.793236	FALSE	-0.523797	0.100597	0.100597	UK1149 | UK2965
UK49	PC 40:6	0.291228	-0.267565	2.01712	0.0436833	0.79337	FALSE	0.558794	0.100524	0.100524	UK49 | PC 40:6
UK2175	DG 6:0-14:0	0.421053	-0.124514	2.01707	0.0436881	0.79337	FALSE	0.545567	0.100524	0.100524	UK2175 | DG 6:0-14:0
UK1624	DG 6:0-14:0	-0.464912	0.0702619	-2.01638	0.0437601	0.79337	FALSE	-0.535174	0.100524	0.100524	UK1624 | DG 6:0-14:0
PC 18:0	UK972	0.515789	-0.00330568	2.01622	0.0437771	0.79337	FALSE	0.519095	0.100524	0.100524	PC 18:0 | UK972
UK2123	TG 14:0-16:0-18:3	0.531579	0.0184729	2.01614	0.0437856	0.79337	FALSE	0.513106	0.100524	0.100524	UK2123 | TG 14:0-16:0-18:3
UK1579	PAzPC	-0.145614	0.402969	-2.01605	0.0437944	0.79337	FALSE	-0.548583	0.100524	0.100524	UK1579 | PAzPC
UK1446	UK555	-0.489474	0.038307	-2.01552	0.0438498	0.79337	FALSE	-0.527781	0.100524	0.100524	UK1446 | UK555
UK1299	13-HODE	0.133333	-0.41321	2.01522	0.0438814	0.79337	FALSE	0.546543	0.100524	0.100524	UK1299 | 13-HODE
UK169	PI(18:1/12-HETE)	-0.454386	0.0830309	-2.01462	0.0439446	0.79337	FALSE	-0.537417	0.100524	0.100524	UK169 | PI(18:1/12-HETE)
UK4	UK1631	-0.510526	0.00998185	-2.01457	0.0439492	0.79337	FALSE	-0.520508	0.100524	0.100524	UK4 | UK1631
UK1649	UK1639	0.535088	0.0238527	2.01446	0.0439617	0.79337	FALSE	0.511235	0.100524	0.100524	UK1649 | UK1639
UK1032	UK555	0.414035	-0.132097	2.0143	0.043978	0.79337	FALSE	0.546133	0.100524	0.100524	UK1032 | UK555
UK2613	PC 34:5e(1)	0.538596	0.0289085	2.014	0.0440095	0.79337	FALSE	0.509688	0.100524	0.100524	UK2613 | PC 34:5e(1)
UK52	UK658	-0.312281	0.245074	-2.01391	0.0440185	0.79337	FALSE	-0.557355	0.100524	0.100524	UK52 | UK658
UK469	UK2787	-0.401754	0.146422	-2.01386	0.0440238	0.79337	FALSE	-0.548176	0.100524	0.100524	UK469 | UK2787
UK2325	UK2000	-0.391228	0.158608	-2.01382	0.0440289	0.79337	FALSE	-0.549836	0.100524	0.100524	UK2325 | UK2000
UK1759	UK1631	0.494737	-0.0307234	2.01325	0.0440885	0.79355	FALSE	0.52546	0.100426	0.100426	UK1759 | UK1631
UK192	UK748	0.331579	-0.224462	2.01292	0.0441236	0.79355	FALSE	0.556041	0.100426	0.100426	UK192 | UK748
UK1639	UK826	-0.554386	-0.0517241	-2.01281	0.0441347	0.79355	FALSE	-0.502662	0.100426	0.100426	UK1639 | UK826
UK709	PE 16:0p/14-HDOHE	0.275439	-0.282279	2.01272	0.0441439	0.79355	FALSE	0.557718	0.100426	0.100426	UK709 | PE 16:0p/14-HDOHE
UK1573	UK2664	0.505263	-0.0165284	2.01266	0.0441505	0.79355	FALSE	0.521792	0.100426	0.100426	UK1573 | UK2664
UK2753	UK1202	-0.401754	0.145904	-2.012	0.0442196	0.79355	FALSE	-0.547658	0.100426	0.100426	UK2753 | UK1202
UK669	UK2884	0.294737	-0.262445	2.01125	0.0442987	0.79355	FALSE	0.557182	0.100426	0.100426	UK669 | UK2884
UK161	UK137	0.484211	-0.0439461	2.01113	0.0443113	0.79355	FALSE	0.528157	0.100426	0.100426	UK161 | UK137
UK1186	UK1289	0.352632	-0.201193	2.01105	0.0443199	0.79355	FALSE	0.553824	0.100426	0.100426	UK1186 | UK1289
PC 18:0	UK704	-0.377193	0.173775	-2.01077	0.0443502	0.79355	FALSE	-0.550968	0.100426	0.100426	PC 18:0 | UK704
UK125	UK254	0.361404	-0.191405	2.01061	0.0443668	0.79355	FALSE	0.552809	0.100426	0.100426	UK125 | UK254
UK994	UK2515	0.610526	0.1367	2.01027	0.0444022	0.79355	FALSE	0.473827	0.100426	0.100426	UK994 | UK2515
UK1415	UK169	0.389474	-0.159515	2.00981	0.0444508	0.79355	FALSE	0.548989	0.100426	0.100426	UK1415 | UK169
UK1482	UK1059	0.331579	-0.223555	2.00956	0.0444779	0.79355	FALSE	0.555134	0.100426	0.100426	UK1482 | UK1059
UK432	UK1587	0.317544	-0.238333	2.00929	0.0445065	0.79355	FALSE	0.555877	0.100426	0.100426	UK432 | UK1587
UK300	UK1631	-0.475439	0.0547057	-2.00899	0.044538	0.79355	FALSE	-0.530144	0.100426	0.100426	UK300 | UK1631
UK198	UK579	-0.550877	-0.0477703	-2.00899	0.0445385	0.79355	FALSE	-0.503107	0.100426	0.100426	UK198 | UK579
UK2891	UK169	0.403509	-0.142987	2.00889	0.0445484	0.79355	FALSE	0.546496	0.100426	0.100426	UK2891 | UK169
UK301	UK1415	0.366667	-0.185053	2.00879	0.0445596	0.79355	FALSE	0.55172	0.100426	0.100426	UK301 | UK1415
UK2300	DG 6:0-14:0	0.357895	-0.194776	2.00875	0.0445636	0.79355	FALSE	0.55267	0.100426	0.100426	UK2300 | DG 6:0-14:0
UK1648	UK1639	0.535088	0.025538	2.00853	0.0445868	0.79355	FALSE	0.50955	0.100426	0.100426	UK1648 | UK1639
UK509	UK2307	-0.347368	0.206248	-2.00851	0.0445889	0.79355	FALSE	-0.553617	0.100426	0.100426	UK509 | UK2307
UK188	PE(P-16:0/14-HAdA)	-0.54386	-0.0379181	-2.00846	0.0445941	0.79355	FALSE	-0.505942	0.100426	0.100426	UK188 | PE(P-16:0/14-HAdA)
UK135	UK2857	-0.5	0.0222971	-2.00819	0.0446228	0.79355	FALSE	-0.522297	0.100426	0.100426	UK135 | UK2857
UK555	UK2615	0.719298	0.901024	-2.00763	0.0446827	0.793986	FALSE	-0.181726	0.100187	0.100187	UK555 | UK2615
UK348	UK1877	-0.361404	0.190433	-2.00706	0.0447428	0.794438	FALSE	-0.551836	0.0999398	0.0999398	UK348 | UK1877
UK1625	UK1082	0.421053	-0.121662	2.0069	0.0447606	0.794438	FALSE	0.542715	0.0999398	0.0999398	UK1625 | UK1082
PI(18:0/12-HETE)	UK2531	0.573684	0.840874	-2.00659	0.044793	0.794438	FALSE	-0.26719	0.0999398	0.0999398	PI(18:0/12-HETE) | UK2531
UK315	UK2922	0.317544	-0.23749	2.00615	0.0448401	0.794438	FALSE	0.555034	0.0999398	0.0999398	UK315 | UK2922
UK1569	UK1202	-0.3	0.255509	-2.00542	0.0449181	0.794438	FALSE	-0.555509	0.0999398	0.0999398	UK1569 | UK1202
UK469	UK1286	-0.366667	0.184081	-2.00525	0.0449361	0.794438	FALSE	-0.550748	0.0999398	0.0999398	UK469 | UK1286
UK1482	UK1629	-0.675439	-0.244879	-2.00507	0.0449551	0.794438	FALSE	-0.430559	0.0999398	0.0999398	UK1482 | UK1629
UK1631	UK904	0.415789	-0.127366	2.00484	0.0449804	0.794438	FALSE	0.543155	0.0999398	0.0999398	UK1631 | UK904
UK251	UK2300	0.414035	-0.12944	2.0048	0.0449843	0.794438	FALSE	0.543475	0.0999398	0.0999398	UK251 | UK2300
UK2959	UK2515	0.547368	0.0440757	2.00435	0.0450331	0.794438	FALSE	0.503293	0.0999398	0.0999398	UK2959 | UK2515
UK1415	UK1592	0.270175	-0.285131	2.00364	0.0451086	0.794438	FALSE	0.555306	0.0999398	0.0999398	UK1415 | UK1592
PC 16:0-8:0	UK1679	-0.454386	0.0799196	-2.00362	0.0451113	0.794438	FALSE	-0.534306	0.0999398	0.0999398	PC 16:0-8:0 | UK1679
UK1045	UK1082	0.877193	0.959036	-2.00357	0.0451159	0.794438	FALSE	-0.0818425	0.0999398	0.0999398	UK1045 | UK1082
UK205	UK704	-0.54386	-0.039344	-2.00345	0.0451295	0.794438	FALSE	-0.504516	0.0999398	0.0999398	UK205 | UK704
UK1288	UK1746	0.408772	-0.135144	2.00294	0.0451838	0.794438	FALSE	0.543916	0.0999398	0.0999398	UK1288 | UK1746
PC 20:0	UK1058	0.531579	0.0222323	2.00292	0.0451854	0.794438	FALSE	0.509347	0.0999398	0.0999398	PC 20:0 | UK1058
PC 20:0	UK1405	-0.345614	0.206508	-2.00246	0.0452354	0.794438	FALSE	-0.552122	0.0999398	0.0999398	PC 20:0 | UK1405
UK1184	UK2439	-0.403509	0.141172	-2.00239	0.0452432	0.794438	FALSE	-0.544681	0.0999398	0.0999398	UK1184 | UK2439
UK469	UK2613	-0.394737	0.151283	-2.00203	0.0452817	0.794438	FALSE	-0.54602	0.0999398	0.0999398	UK469 | UK2613
UK509	UK2213	-0.189474	0.360967	-2.0018	0.0453058	0.794438	FALSE	-0.550441	0.0999398	0.0999398	UK509 | UK2213
UK1964	UK1395	0.354386	-0.19672	2.00174	0.0453131	0.794438	FALSE	0.551106	0.0999398	0.0999398	UK1964 | UK1395
UK356	TG 52:5	-0.268421	0.286362	-2.00171	0.0453163	0.794438	FALSE	-0.554784	0.0999398	0.0999398	UK356 | TG 52:5
UK1032	UK1879	-0.475439	0.0526316	-2.00168	0.0453188	0.794438	FALSE	-0.52807	0.0999398	0.0999398	UK1032 | UK1879
UK68	PC 20:0	-0.461404	0.0704563	-2.00137	0.0453521	0.794438	FALSE	-0.53186	0.0999398	0.0999398	UK68 | PC 20:0
UK1680	OxPC 18:0-20:4+1O	-0.603509	-0.128403	-2.0009	0.0454028	0.794438	FALSE	-0.475106	0.0999398	0.0999398	UK1680 | OxPC 18:0-20:4+1O
UK1282	UK1546	-0.105263	0.433173	-2.00062	0.0454335	0.794438	FALSE	-0.538437	0.0999398	0.0999398	UK1282 | UK1546
PC 20:0	UK205	0.191228	-0.359087	2.00061	0.0454342	0.794438	FALSE	0.550315	0.0999398	0.0999398	PC 20:0 | UK205
UK254	UK1057	0.157895	0.622245	-2.00056	0.0454401	0.794438	FALSE	-0.464351	0.0999398	0.0999398	UK254 | UK1057
UK969	PC 16:0-18:3(2)	0.424561	-0.115569	2.0002	0.045479	0.794438	FALSE	0.54013	0.0999398	0.0999398	UK969 | PC 16:0-18:3(2)
UK432	UK2515	0.433333	-0.104939	2.00016	0.0454831	0.794438	FALSE	0.538272	0.0999398	0.0999398	UK432 | UK2515
UK348	UK190	0.694737	0.280075	2.00005	0.0454944	0.794438	FALSE	0.414662	0.0999398	0.0999398	UK348 | UK190
UK429	UK1487	0.54386	0.0403163	2.00002	0.0454976	0.794438	FALSE	0.503543	0.0999398	0.0999398	UK429 | UK1487
UK301	UK1394	0.335088	-0.217202	1.99997	0.0455034	0.794438	FALSE	0.55229	0.0999398	0.0999398	UK301 | UK1394
PC 40:6	UK2936	0.545614	0.042909	1.99966	0.0455366	0.794438	FALSE	0.502705	0.0999398	0.0999398	PC 40:6 | UK2936
UK1975	UK1396	-0.403509	0.140329	-1.99937	0.0455688	0.794438	FALSE	-0.543838	0.0999398	0.0999398	UK1975 | UK1396
UK859	UK1057	-0.552632	-0.0530853	-1.99913	0.0455945	0.794438	FALSE	-0.499546	0.0999398	0.0999398	UK859 | UK1057
UK2753	UK557	0.32807	-0.224397	1.99884	0.0456253	0.794438	FALSE	0.552467	0.0999398	0.0999398	UK2753 | UK557
UK2326	UK1609	0.5	-0.0194452	1.99817	0.0456984	0.794438	FALSE	0.519445	0.0999398	0.0999398	UK2326 | UK1609
U6snRNANND	UK1431	-0.330992	0.22102	-1.99788	0.04573	0.794438	FALSE	-0.552013	0.0999398	0.0999398	U6snRNANND | UK1431
UK1289	OxPC 38:4+1O	-0.464912	0.0650117	-1.99785	0.0457328	0.794438	FALSE	-0.529924	0.0999398	0.0999398	UK1289 | OxPC 38:4+1O
UK2664	PI(18:0/12-HETE)	0.4	-0.143959	1.99768	0.0457512	0.794438	FALSE	0.543959	0.0999398	0.0999398	UK2664 | PI(18:0/12-HETE)
UK469	UK1405	0.321053	-0.231397	1.99723	0.0458005	0.794438	FALSE	0.55245	0.0999398	0.0999398	UK469 | UK1405
UK1482	UK1058	0.331579	-0.220119	1.99686	0.0458399	0.794438	FALSE	0.551698	0.0999398	0.0999398	UK1482 | UK1058
UK1482	UK1308	0.217544	-0.333938	1.99668	0.0458597	0.794438	FALSE	0.551482	0.0999398	0.0999398	UK1482 | UK1308
UK133	UK2922	-0.242105	0.310669	-1.99656	0.0458734	0.794438	FALSE	-0.552774	0.0999398	0.0999398	UK133 | UK2922
UK1214	UK1202	-0.221053	0.330568	-1.99632	0.0458989	0.794438	FALSE	-0.55162	0.0999398	0.0999398	UK1214 | UK1202
UK322	UK826	-0.545614	-0.0439461	-1.99601	0.0459324	0.794438	FALSE	-0.501668	0.0999398	0.0999398	UK322 | UK826
UK2778	TG 16:0-18:0-18:0	-0.42807	0.10993	-1.9952	0.0460215	0.794438	FALSE	-0.538	0.0999398	0.0999398	UK2778 | TG 16:0-18:0-18:0
UK2675	UK2665	-0.0684211	0.461628	-1.99519	0.0460219	0.794438	FALSE	-0.530049	0.0999398	0.0999398	UK2675 | UK2665
UK1574	UK691	-0.433333	0.103513	-1.99509	0.0460326	0.794438	FALSE	-0.536846	0.0999398	0.0999398	UK1574 | UK691
UK52	UK2675	-0.489474	0.0324086	-1.99478	0.0460674	0.794438	FALSE	-0.521882	0.0999398	0.0999398	UK52 | UK2675
UK1975	UK1395	-0.401754	0.141042	-1.99457	0.0460903	0.794438	FALSE	-0.542797	0.0999398	0.0999398	UK1975 | UK1395
UK1314	UK1568	-0.422807	0.116088	-1.99453	0.046094	0.794438	FALSE	-0.538895	0.0999398	0.0999398	UK1314 | UK1568
UK68	UK198	0.32807	-0.223036	1.99381	0.0461729	0.794438	FALSE	0.551106	0.0999398	0.0999398	UK68 | UK198
UK2177	PE(P-16:0/14-HDPA-n3)	0.463158	-0.0660487	1.99366	0.0461897	0.794438	FALSE	0.529207	0.0999398	0.0999398	UK2177 | PE(P-16:0/14-HDPA-n3)
PC 20:0	UK934	0.507018	-0.00875032	1.99362	0.0461941	0.794438	FALSE	0.515768	0.0999398	0.0999398	PC 20:0 | UK934
UK1207	UK414	0.378947	-0.167034	1.99357	0.0461994	0.794438	FALSE	0.545981	0.0999398	0.0999398	UK1207 | UK414
UK1336	UK1964	0.317544	-0.234055	1.99337	0.0462208	0.794438	FALSE	0.551599	0.0999398	0.0999398	UK1336 | UK1964
UK1137	UK2539	-0.34386	0.205924	-1.99332	0.0462261	0.794438	FALSE	-0.549784	0.0999398	0.0999398	UK1137 | UK2539
UK104	UK2891	-0.466667	0.0614467	-1.99315	0.0462453	0.794438	FALSE	-0.528113	0.0999398	0.0999398	UK104 | UK2891
UK322	UK1631	0.2	-0.349235	1.99308	0.0462528	0.794438	FALSE	0.549235	0.0999398	0.0999398	UK322 | UK1631
UK291	UK169	0.864912	0.632292	1.99305	0.0462559	0.794438	FALSE	0.23262	0.0999398	0.0999398	UK291 | UK169
UK2668	UK2664	-0.401754	0.140589	-1.99294	0.0462681	0.794438	FALSE	-0.542343	0.0999398	0.0999398	UK2668 | UK2664
UK1569	UK2965	-0.368421	0.178636	-1.9926	0.0463053	0.794438	FALSE	-0.547057	0.0999398	0.0999398	UK1569 | UK2965
UK2300	UK1809	0.431579	-0.104745	1.99189	0.0463835	0.794453	FALSE	0.536324	0.0999318	0.0999318	UK2300 | UK1809
UK2027	UK133	-0.408772	0.131903	-1.99135	0.0464428	0.795023	FALSE	-0.540675	0.0996206	0.0996206	UK2027 | UK133
UK300	UK315	0.166667	-0.378597	1.9908	0.0465025	0.795741	FALSE	0.545264	0.0992285	0.0992285	UK300 | UK315
PC 20:0	UK1059	0.531579	0.0258621	1.99016	0.0465728	0.795944	FALSE	0.505717	0.0991174	0.0991174	PC 20:0 | UK1059
UK1587	UK972	-0.487719	0.0333809	-1.9901	0.0465801	0.795944	FALSE	-0.5211	0.0991174	0.0991174	UK1587 | UK972
[truncated: 32,189 more rows]

## Sheet: miRNA_differential_correlations
f1	f2	r_ACS	r_CCS	z	p_value	q_value	reject_q	delta_r	neglog10q	neglog10q_plot	pair_label
hsamiR12075pNND	hsamiR146b3pNND	0.679262	0.00582018	2.88761	0.00388179	0.507575	FALSE	0.673442	0.294499	0.294499	hsamiR12075pNND | hsamiR146b3pNND
hsamiR638NND	hsamiR29c3pNND	0.278038	-0.448778	2.70071	0.00691915	0.600003	FALSE	0.726816	0.221847	0.221847	hsamiR638NND | hsamiR29c3pNND
hsamiR1955p	hsamir451a	0.371974	-0.306971	2.48706	0.0128804	0.670612	FALSE	0.678945	0.173529	0.173529	hsamiR1955p | hsamir451a
hsamiR315p	hsamiR223p	-0.0471588	0.577265	-2.47875	0.0131845	0.676571	FALSE	-0.624424	0.169687	0.169687	hsamiR315p | hsamiR223p
hsamiR638NND	hsamiR223p	0.00934939	-0.595629	2.44414	0.0145197	0.690575	FALSE	0.604978	0.160789	0.160789	hsamiR638NND | hsamiR223p
hsamiR315p	hsamir451a	0.352988	-0.300844	2.38655	0.0170075	0.710413	FALSE	0.653832	0.148489	0.148489	hsamiR315p | hsamir451a
hsamiR1955p	hsamiR26b5p	0.384483	0.794201	-2.37986	0.0173194	0.710413	FALSE	-0.409717	0.148489	0.148489	hsamiR1955p | hsamiR26b5p
hsamiR452	hsalet7e5pNND	-0.45614	0.180052	-2.36955	0.0178097	0.710413	FALSE	-0.636192	0.148489	0.148489	hsamiR452 | hsalet7e5pNND
hsamiR638NND	hsamiR29a3p	0.649731	0.102244	2.36171	0.0181909	0.710413	FALSE	0.547487	0.148489	0.148489	hsamiR638NND | hsamiR29a3p
hsamiR8863p	hsamiR1403p	0.611309	0.0394556	2.35926	0.0183116	0.710413	FALSE	0.571854	0.148489	0.148489	hsamiR8863p | hsamiR1403p
hsamiR206NND	hsamiR26b5p	0.0789599	-0.51987	2.30218	0.0213252	0.728759	FALSE	0.59883	0.137416	0.137416	hsamiR206NND | hsamiR26b5p
hsamiR5395p	hsamiR125a5p	0.581906	0.0160053	2.28126	0.0225329	0.734447	FALSE	0.565901	0.13404	0.13404	hsamiR5395p | hsamiR125a5p
hsamiR206NND	hsalet7e5pNND	0.477079	-0.117249	2.23789	0.0252284	0.741963	FALSE	0.594328	0.129618	0.129618	hsamiR206NND | hsalet7e5pNND
hsamiR15a5p	hsamiR29c3pNND	0.384548	-0.219339	2.20753	0.0272767	0.754236	FALSE	0.603887	0.122492	0.122492	hsamiR15a5p | hsamiR29c3pNND
hsamiR29b3p	hsalet7e5pNND	-0.111945	0.473394	-2.20228	0.0276455	0.754236	FALSE	-0.585339	0.122492	0.122492	hsamiR29b3p | hsalet7e5pNND
hsamiR206NND	hsamiR29c3pNND	0.258381	-0.347213	2.20155	0.0276971	0.754236	FALSE	0.605594	0.122492	0.122492	hsamiR206NND | hsamiR29c3pNND
hsamiR12075pNND	hsamiR29c3pNND	0.227493	-0.371117	2.18264	0.0290622	0.756718	FALSE	0.59861	0.121066	0.121066	hsamiR12075pNND | hsamiR29c3pNND
hsamiR8863p	hsamiR452	0.48197	-0.0951982	2.18184	0.029121	0.756718	FALSE	0.577168	0.121066	0.121066	hsamiR8863p | hsamiR452
hsamiR13p	hsamiR15a5p	0.305665	-0.290923	2.16181	0.0306332	0.760339	FALSE	0.596588	0.118993	0.118993	hsamiR13p | hsamiR15a5p
hsamiR638NND	hsalet7e5pNND	0.355847	-0.238462	2.16157	0.030651	0.760339	FALSE	0.594309	0.118993	0.118993	hsamiR638NND | hsalet7e5pNND
hsamiR315p	hsamiR4253p	0.0295079	0.567997	-2.1608	0.0307108	0.760339	FALSE	-0.538489	0.118993	0.118993	hsamiR315p | hsamiR4253p
hsamiR1323p	hsamiR2123p	0.903267	0.704198	2.1575	0.0309667	0.760846	FALSE	0.199069	0.118703	0.118703	hsamiR1323p | hsamiR2123p
hsamiR29a3p	hsamiR378a3p	0.155399	-0.427266	2.15437	0.0312108	0.761437	FALSE	0.582665	0.118366	0.118366	hsamiR29a3p | hsamiR378a3p
hsamiR638NND	hsamiR1403p	-0.108509	-0.605784	2.08439	0.0371247	0.781361	FALSE	0.497275	0.107148	0.107148	hsamiR638NND | hsamiR1403p
hsamiR8863p	hsamiR1555p	0.557798	0.0397775	2.07222	0.0382449	0.783187	FALSE	0.51802	0.106135	0.106135	hsamiR8863p | hsamiR1555p
hsamiR638NND	hsamiR26b5p	-0.0845896	-0.58754	2.06968	0.0384825	0.78375	FALSE	0.50295	0.105822	0.105822	hsamiR638NND | hsamiR26b5p
hsamiR1403p	hsamiR26b5p	0.275802	0.702098	-2.06682	0.0387513	0.784294	FALSE	-0.426297	0.105521	0.105521	hsamiR1403p | hsamiR26b5p
hsamiR12075pNND	hsamiR26b5p	-0.0184534	-0.540827	2.06181	0.0392259	0.785554	FALSE	0.522374	0.104824	0.104824	hsamiR12075pNND | hsamiR26b5p
hsamiR8863p	hsamiR4253p	0.590777	0.092121	2.06043	0.0393576	0.785575	FALSE	0.498656	0.104813	0.104813	hsamiR8863p | hsamiR4253p
hsamiR1955p	hsamiR223p	0.231687	0.67174	-2.03043	0.0423133	0.791078	FALSE	-0.440053	0.101781	0.101781	hsamiR1955p | hsamiR223p
hsamiR12075pNND	hsalet7e5pNND	0.339921	-0.21927	2.02676	0.0426868	0.791078	FALSE	0.559191	0.101781	0.101781	hsamiR12075pNND | hsalet7e5pNND
hsamiR8863p	hsamiR2123p	0.600682	0.126008	1.99388	0.0461652	0.794438	FALSE	0.474675	0.0999398	0.0999398	hsamiR8863p | hsamiR2123p
hsamiR26b5p	hsamiR223p	0.341389	0.727195	-1.9923	0.0463378	0.794438	FALSE	-0.385806	0.0999398	0.0999398	hsamiR26b5p | hsamiR223p
hsamiR315p	hsamiR1403p	0.106656	0.58761	-1.99181	0.0463918	0.794453	FALSE	-0.480954	0.0999318	0.0999318	hsamiR315p | hsamiR1403p
hsamiR12075pNND	hsamiR29a3p	0.571617	0.083971	1.98762	0.0468533	0.796271	FALSE	0.487646	0.0989388	0.0989388	hsamiR12075pNND | hsamiR29a3p
hsamiR638NND	hsamiR146b3pNND	0.464983	-0.0601876	1.98115	0.0475739	0.798521	FALSE	0.525171	0.0977138	0.0977138	hsamiR638NND | hsamiR146b3pNND
hsamiR206NND	hsamiR2123p	-0.139603	-0.60684	1.9793	0.0477822	0.799076	FALSE	0.467237	0.097412	0.097412	hsamiR206NND | hsamiR2123p
hsalet7a5ppNND	hsamiR3423p	-0.157155	-0.61109	1.93998	0.0523821	0.809986	FALSE	0.453935	0.0915225	0.0915225	hsalet7a5ppNND | hsamiR3423p
hsamiR4253p	hsamiR26b5p	0.223003	0.651908	-1.93859	0.0525514	0.809986	FALSE	-0.428905	0.0915225	0.0915225	hsamiR4253p | hsamiR26b5p
hsamiR638NND	hsamir451a	-0.341322	0.190309	-1.92612	0.0540894	0.813244	FALSE	-0.531631	0.089779	0.089779	hsamiR638NND | hsamir451a
hsamiR146b3pNND	hsamiR378a3p	0.566725	0.0947356	1.92408	0.0543448	0.814355	FALSE	0.47199	0.089186	0.089186	hsamiR146b3pNND | hsamiR378a3p
hsamiR15a5p	hsamiR26b5p	0.361441	-0.158981	1.89322	0.058328	0.818306	FALSE	0.520421	0.0870843	0.0870843	hsamiR15a5p | hsamiR26b5p
hsamiR1955p	hsamiR125a5p	-0.514781	-0.0351544	-1.87623	0.0606242	0.819244	FALSE	-0.479627	0.0865867	0.0865867	hsamiR1955p | hsamiR125a5p
hsamiR20a	hsamiR378a3p	0.0954291	0.556917	-1.87127	0.061308	0.819244	FALSE	-0.461488	0.0865867	0.0865867	hsamiR20a | hsamiR378a3p
hsamiR452	hsamiR15a5p	0.148376	-0.360897	1.85287	0.063901	0.819244	FALSE	0.509273	0.0865867	0.0865867	hsamiR452 | hsamiR15a5p
hsamiR29b3p	hsamiR29a3p	-0.128308	0.373273	-1.83124	0.0670643	0.819244	FALSE	-0.501582	0.0865867	0.0865867	hsamiR29b3p | hsamiR29a3p
hsamiR12075pNND	hsalet7b5p	0.477822	8.11e-05	1.82716	0.0676763	0.819244	FALSE	0.477741	0.0865867	0.0865867	hsamiR12075pNND | hsalet7b5p
hsamiR1955p	hsamiR29c3pNND	0.468935	0.773159	-1.82488	0.0680184	0.819244	FALSE	-0.304224	0.0865867	0.0865867	hsamiR1955p | hsamiR29c3pNND
hsalet7a5ppNND	hsamiR15a5p	0.341239	-0.161925	1.82287	0.0683234	0.819244	FALSE	0.503164	0.0865867	0.0865867	hsalet7a5ppNND | hsamiR15a5p
hsamiR133b3p	hsamiR20a	0.387927	-0.108382	1.82044	0.0686913	0.819244	FALSE	0.496309	0.0865867	0.0865867	hsamiR133b3p | hsamiR20a
hsamiR638NND	hsalet7b5p	0.417056	-0.0718123	1.81304	0.0698255	0.819244	FALSE	0.488869	0.0865867	0.0865867	hsamiR638NND | hsalet7b5p
hsamiR638NND	hsamiR4253p	0.00207582	-0.47296	1.81266	0.0698837	0.819244	FALSE	0.475036	0.0865867	0.0865867	hsamiR638NND | hsamiR4253p
hsamiR638NND	hsamiR378a3p	0.499234	0.0346208	1.80458	0.0711405	0.819244	FALSE	0.464614	0.0865867	0.0865867	hsamiR638NND | hsamiR378a3p
hsamiR29b3p	hsamiR15a5p	0.357303	-0.136443	1.79558	0.0725607	0.820434	FALSE	0.493746	0.0859566	0.0859566	hsamiR29b3p | hsamiR15a5p
hsamiR206NND	hsamiR1323p	-0.026467	-0.489664	1.78875	0.0736556	0.82232	FALSE	0.463197	0.0849593	0.0849593	hsamiR206NND | hsamiR1323p
hsamiR23a3p	hsamiR15a5p	0.364277	-0.126277	1.78741	0.073872	0.822373	FALSE	0.490553	0.0849313	0.0849313	hsamiR23a3p | hsamiR15a5p
hsamiR133a3p	hsamiR15a5p	0.326602	-0.165648	1.77843	0.0753328	0.822631	FALSE	0.49225	0.0847948	0.0847948	hsamiR133a3p | hsamiR15a5p
hsamiR125b5p	hsamir451a	0.127249	-0.360097	1.77398	0.0760672	0.824392	FALSE	0.487346	0.083866	0.083866	hsamiR125b5p | hsamir451a
hsalet7b5p	hsamiR378a3p	0.28609	-0.206982	1.77179	0.0764287	0.824881	FALSE	0.493072	0.0836085	0.0836085	hsalet7b5p | hsamiR378a3p
hsamiR12075pNND	hsamiR223p	-0.140721	-0.568202	1.76787	0.0770828	0.826157	FALSE	0.427481	0.0829376	0.0829376	hsamiR12075pNND | hsamiR223p
hsamiR133b3p	hsamiR3423p	0.172946	-0.315209	1.7602	0.0783731	0.829408	FALSE	0.488155	0.0812317	0.0812317	hsamiR133b3p | hsamiR3423p
hsalet7b5p	hsamiR146b3pNND	0.543221	0.109928	1.75079	0.0799827	0.829917	FALSE	0.433293	0.0809653	0.0809653	hsalet7b5p | hsamiR146b3pNND
hsamiR199a5pNND	hsamiR29a3p	-0.360178	0.119065	-1.7451	0.0809667	0.831354	FALSE	-0.479242	0.0802138	0.0802138	hsamiR199a5pNND | hsamiR29a3p
hsamiR29b3p	hsamiR29c3pNND	0.408996	0.73108	-1.74481	0.0810178	0.831499	FALSE	-0.322084	0.0801383	0.0801383	hsamiR29b3p | hsamiR29c3pNND
hsamiR125b5p	hsamiR2123p	0.139405	0.561519	-1.73811	0.0821918	0.831515	FALSE	-0.422114	0.08013	0.08013	hsamiR125b5p | hsamiR2123p
hsamiR29a3p	hsalet7e5pNND	0.810004	0.560553	1.73344	0.083017	0.832145	FALSE	0.249451	0.0798009	0.0798009	hsamiR29a3p | hsalet7e5pNND
hsamiR12075pNND	hsamiR23a3p	-0.246039	-0.631786	1.7327	0.0831489	0.832145	FALSE	0.385748	0.0798009	0.0798009	hsamiR12075pNND | hsamiR23a3p
hsamiR15a5p	hsamiR125b5p	0.415898	-0.0493281	1.72883	0.0838394	0.833224	FALSE	0.465226	0.0792381	0.0792381	hsamiR15a5p | hsamiR125b5p
hsamiR23b3p	hsamiR125a5p	-0.486419	-0.0405781	-1.72415	0.0846805	0.833985	FALSE	-0.445841	0.0788419	0.0788419	hsamiR23b3p | hsamiR125a5p
hsamiR1323p	hsamiR223p	0.256591	0.637048	-1.72406	0.0846961	0.833985	FALSE	-0.380457	0.0788419	0.0788419	hsamiR1323p | hsamiR223p
hsalet7c5p	hsamiR146b3pNND	0.548016	0.126362	1.71622	0.086122	0.836458	FALSE	0.421654	0.0775559	0.0775559	hsalet7c5p | hsamiR146b3pNND
hsamiR2123p	hsamir451a	-0.0601278	-0.495543	1.69753	0.089597	0.840089	FALSE	0.435415	0.0756745	0.0756745	hsamiR2123p | hsamir451a
hsamiR34aNND	hsamiR125a5p	-0.425023	0.0291882	-1.6969	0.0897147	0.840089	FALSE	-0.454211	0.0756745	0.0756745	hsamiR34aNND | hsamiR125a5p
hsamiR2123p	hsamiR223p	0.304858	0.66244	-1.69438	0.0901938	0.840089	FALSE	-0.357582	0.0756745	0.0756745	hsamiR2123p | hsamiR223p
hsamiR29b3p	hsamiR3423p	-0.0670201	-0.498703	1.68796	0.0914184	0.840089	FALSE	0.431683	0.0756745	0.0756745	hsamiR29b3p | hsamiR3423p
hsamiR20a	hsalet7e5pNND	-0.66149	-0.305377	-1.68642	0.0917147	0.840089	FALSE	-0.356113	0.0756745	0.0756745	hsamiR20a | hsalet7e5pNND
hsalet7c5p	hsamiR4253p	-0.435922	0.0126851	-1.6859	0.091815	0.840089	FALSE	-0.448607	0.0756745	0.0756745	hsalet7c5p | hsamiR4253p
hsamiR23a3p	hsamiR223p	0.31118	0.662553	-1.67054	0.0948116	0.844381	FALSE	-0.351373	0.0734617	0.0734617	hsamiR23a3p | hsamiR223p
hsamiR13p	hsamiR206NND	-0.0141157	-0.453509	1.66876	0.0951641	0.845011	FALSE	0.439394	0.0731374	0.0731374	hsamiR13p | hsamiR206NND
hsamiR208a3p	hsalet7e5pNND	0.588855	0.199465	1.66435	0.0960426	0.846098	FALSE	0.38939	0.0725791	0.0725791	hsamiR208a3p | hsalet7e5pNND
hsamiR133b3p	hsalet7a5ppNND	-0.292004	0.166065	-1.64551	0.0998653	0.849858	FALSE	-0.458069	0.0706536	0.0706536	hsamiR133b3p | hsalet7a5ppNND
hsamiR315p	hsamiR5395p	-0.342672	0.105341	-1.6261	0.103928	0.853664	FALSE	-0.448013	0.068713	0.068713	hsamiR315p | hsamiR5395p
hsamiR12075pNND	hsamiR5395p	0.365993	-0.0772112	1.62014	0.105201	0.853664	FALSE	0.443204	0.068713	0.068713	hsamiR12075pNND | hsamiR5395p
hsamiR34aNND	hsamiR146b3pNND	-0.458211	-0.0386515	-1.60335	0.108857	0.853664	FALSE	-0.41956	0.068713	0.068713	hsamiR34aNND | hsamiR146b3pNND
hsamiR315p	hsamiR1555p	-0.0770674	0.35991	-1.59502	0.110707	0.855052	FALSE	-0.436977	0.0680073	0.0680073	hsamiR315p | hsamiR1555p
hsalet7e5pNND	hsamiR4253p	-0.324704	0.116537	-1.59489	0.110737	0.855121	FALSE	-0.441241	0.0679723	0.0679723	hsalet7e5pNND | hsamiR4253p
hsamiR8863p	hsamiR1323p	0.449967	0.0326188	1.58809	0.112267	0.857662	FALSE	0.417348	0.0666837	0.0666837	hsamiR8863p | hsamiR1323p
hsamiR20a	hsamiR1555p	0	0.423547	-1.58801	0.112285	0.857662	FALSE	-0.423547	0.0666837	0.0666837	hsamiR20a | hsamiR1555p
hsamiR5395p	hsamiR1955p	-0.36376	0.0694098	-1.58354	0.113299	0.857662	FALSE	-0.43317	0.0666837	0.0666837	hsamiR5395p | hsamiR1955p
hsamiR208a3p	hsamiR146b3pNND	0.394205	-0.0336075	1.58233	0.113575	0.857662	FALSE	0.427813	0.0666837	0.0666837	hsamiR208a3p | hsamiR146b3pNND
hsamiR206NND	hsamiR146b3pNND	0.428324	0.00781554	1.58105	0.113866	0.857938	FALSE	0.420509	0.0665441	0.0665441	hsamiR206NND | hsamiR146b3pNND
hsamiR208a3p	hsamiR5395p	0.28885	-0.14916	1.5725	0.115835	0.861158	FALSE	0.43801	0.0649171	0.0649171	hsamiR208a3p | hsamiR5395p
hsamiR34aNND	hsamir451a	0.365574	-0.0592254	1.55496	0.119956	0.862595	FALSE	0.424799	0.064193	0.064193	hsamiR34aNND | hsamir451a
hsamiR23a3p	hsamiR3423p	0.051891	-0.370278	1.54822	0.121568	0.863749	FALSE	0.422169	0.0636124	0.0636124	hsamiR23a3p | hsamiR3423p
hsamiR1403p	hsalet7e5pNND	-0.295874	0.134451	-1.54674	0.121925	0.863749	FALSE	-0.430325	0.0636124	0.0636124	hsamiR1403p | hsalet7e5pNND
hsamiR34aNND	hsamiR378a3p	-0.353219	0.0707705	-1.54585	0.122142	0.863911	FALSE	-0.423989	0.063531	0.063531	hsamiR34aNND | hsamiR378a3p
hsamiR452	hsamiR146b3pNND	-0.42036	-0.00938911	-1.5414	0.12322	0.864422	FALSE	-0.410971	0.0632743	0.0632743	hsamiR452 | hsamiR146b3pNND
hsamiR20a	hsamiR29c3pNND	-0.505967	-0.118445	-1.53982	0.123604	0.864576	FALSE	-0.387522	0.0631967	0.0631967	hsamiR20a | hsamiR29c3pNND
hsamiR2123p	hsalet7e5pNND	0.0171794	0.424433	-1.53144	0.12566	0.867765	FALSE	-0.407254	0.0615981	0.0615981	hsamiR2123p | hsalet7e5pNND
hsamiR638NND	hsamiR2123p	-0.211081	-0.571708	1.53091	0.125793	0.867765	FALSE	0.360626	0.0615981	0.0615981	hsamiR638NND | hsamiR2123p
hsamiR23a3p	hsalet7e5pNND	-0.0325276	0.382049	-1.52824	0.126452	0.86798	FALSE	-0.414576	0.0614904	0.0614904	hsamiR23a3p | hsalet7e5pNND
hsamiR2123p	hsamiR26b5p	0.564781	0.791091	-1.52656	0.126871	0.868623	FALSE	-0.226311	0.0611686	0.0611686	hsamiR2123p | hsamiR26b5p
hsamiR34aNND	hsamiR4253p	-0.0285078	0.383567	-1.52036	0.128421	0.868623	FALSE	-0.412075	0.0611686	0.0611686	hsamiR34aNND | hsamiR4253p
hsamiR206NND	hsamiR133a3p	0.306001	-0.11592	1.51973	0.12858	0.868623	FALSE	0.421921	0.0611686	0.0611686	hsamiR206NND | hsamiR133a3p
hsamiR34aNND	hsamiR5395p	-0.268391	0.154584	-1.51407	0.130007	0.868719	FALSE	-0.422975	0.0611206	0.0611206	hsamiR34aNND | hsamiR5395p
hsamiR23b3p	hsamiR125b5p	0.121551	0.499229	-1.49708	0.134374	0.874022	FALSE	-0.377678	0.0584777	0.0584777	hsamiR23b3p | hsamiR125b5p
hsamiR8863p	hsamiR223p	0.583495	0.237797	1.49421	0.135121	0.874224	FALSE	0.345698	0.0583771	0.0583771	hsamiR8863p | hsamiR223p
hsamiR206NND	hsamiR29a3p	0.590214	0.247949	1.49231	0.135617	0.874224	FALSE	0.342265	0.0583771	0.0583771	hsamiR206NND | hsamiR29a3p
hsamiR125b5p	hsamiR26b5p	0.147937	0.517148	-1.48754	0.136874	0.874539	FALSE	-0.369211	0.0582206	0.0582206	hsamiR125b5p | hsamiR26b5p
hsamiR1403p	hsamiR1323p	0.389109	0.682535	-1.48643	0.137164	0.874539	FALSE	-0.293426	0.0582206	0.0582206	hsamiR1403p | hsamiR1323p
hsamiR3423p	hsamiR26b5p	0.161545	-0.253691	1.48374	0.137879	0.875115	FALSE	0.415237	0.0579349	0.0579349	hsamiR3423p | hsamiR26b5p
hsamiR208a3p	hsamiR26b5p	-0.122037	-0.496599	1.48306	0.13806	0.875115	FALSE	0.374562	0.0579349	0.0579349	hsamiR208a3p | hsamiR26b5p
hsamiR125a5p	hsamiR146b3pNND	0.26614	-0.148216	1.48266	0.138165	0.875115	FALSE	0.414356	0.0579349	0.0579349	hsamiR125a5p | hsamiR146b3pNND
hsalet7b5p	hsalet7e5pNND	0.740351	0.485566	1.47912	0.139108	0.875267	FALSE	0.254785	0.0578595	0.0578595	hsalet7b5p | hsalet7e5pNND
hsamiR638NND	hsamiR1323p	-0.147383	-0.514891	1.47871	0.139217	0.875267	FALSE	0.367508	0.0578595	0.0578595	hsamiR638NND | hsamiR1323p
hsamiR1955p	hsamiR2123p	0.63393	0.823772	-1.47725	0.139608	0.875267	FALSE	-0.189842	0.0578595	0.0578595	hsamiR1955p | hsamiR2123p
hsamiR133b3p	hsamiR2123p	0.176502	0.535837	-1.47531	0.14013	0.875267	FALSE	-0.359335	0.0578595	0.0578595	hsamiR133b3p | hsamiR2123p
hsamiR208a3p	hsamiR29a3p	0.812994	0.61463	1.47369	0.140565	0.875267	FALSE	0.198364	0.0578595	0.0578595	hsamiR208a3p | hsamiR29a3p
hsamiR206NND	hsamiR5395p	0.324662	-0.0783105	1.45912	0.144532	0.875909	FALSE	0.402972	0.0575411	0.0575411	hsamiR206NND | hsamiR5395p
hsamiR13p	hsamiR2123p	-0.0997795	0.305063	-1.45872	0.144643	0.875909	FALSE	-0.404843	0.0575411	0.0575411	hsamiR13p | hsamiR2123p
hsamiR12075pNND	hsamiR2123p	-0.278099	-0.604845	1.45845	0.144715	0.875909	FALSE	0.326745	0.0575411	0.0575411	hsamiR12075pNND | hsamiR2123p
hsamiR34aNND	hsamiR223p	0.108564	0.480811	-1.45815	0.144799	0.875909	FALSE	-0.372246	0.0575411	0.0575411	hsamiR34aNND | hsamiR223p
hsamiR638NND	hsamiR1555p	0.0632847	-0.337404	1.45634	0.145298	0.876007	FALSE	0.400689	0.0574922	0.0574922	hsamiR638NND | hsamiR1555p
hsamiR29c3pNND	hsamiR223p	0.269653	0.598473	-1.45545	0.145546	0.876599	FALSE	-0.32882	0.0571991	0.0571991	hsamiR29c3pNND | hsamiR223p
hsamiR12075pNND	hsalet7a5ppNND	0.101494	-0.301331	1.45036	0.146958	0.878177	FALSE	0.402825	0.056418	0.056418	hsamiR12075pNND | hsalet7a5ppNND
hsamiR5395p	hsalet7c5p	0.340434	-0.0550577	1.43936	0.150047	0.880986	FALSE	0.395492	0.0550312	0.0550312	hsamiR5395p | hsalet7c5p
hsalet7e5pNND	hsamiR223p	-0.101889	0.297292	-1.43618	0.150952	0.881	FALSE	-0.399181	0.0550242	0.0550242	hsalet7e5pNND | hsamiR223p
hsamiR34aNND	hsalet7e5pNND	-0.219622	0.179059	-1.4203	0.155522	0.88257	FALSE	-0.398681	0.0542509	0.0542509	hsamiR34aNND | hsalet7e5pNND
hsamiR133a3p	hsamiR26b5p	0.47828	0.116214	1.41939	0.155787	0.882685	FALSE	0.362066	0.0541944	0.0541944	hsamiR133a3p | hsamiR26b5p
hsamiR12075pNND	hsamir451a	-0.375934	0.00483068	-1.40581	0.159781	0.883134	FALSE	-0.380764	0.0539734	0.0539734	hsamiR12075pNND | hsamir451a
hsamiR12075pNND	hsamiR1323p	-0.183216	-0.523158	1.38903	0.164824	0.885765	FALSE	0.339942	0.0526815	0.0526815	hsamiR12075pNND | hsamiR1323p
hsamiR12075pNND	hsamiR1403p	-0.246154	-0.568039	1.38179	0.167037	0.887685	FALSE	0.321885	0.051741	0.051741	hsamiR12075pNND | hsamiR1403p
hsamiR125b5p	hsamiR4253p	0.0755048	0.43734	-1.38172	0.167059	0.887685	FALSE	-0.361835	0.051741	0.051741	hsamiR125b5p | hsamiR4253p
hsamiR208a3p	hsamiR29c3pNND	0.246599	-0.137189	1.36963	0.170802	0.889034	FALSE	0.383788	0.0510818	0.0510818	hsamiR208a3p | hsamiR29c3pNND
hsamiR638NND	hsamiR125b5p	0.110537	-0.271575	1.3686	0.171125	0.889034	FALSE	0.382112	0.0510818	0.0510818	hsamiR638NND | hsamiR125b5p
hsamiR1403p	hsalet7c5p	-0.347333	0.0249638	-1.36095	0.17353	0.889631	FALSE	-0.372297	0.0507899	0.0507899	hsamiR1403p | hsalet7c5p
hsamiR208a3p	hsamiR378a3p	-0.00614574	-0.371428	1.34885	0.177386	0.891315	FALSE	0.365282	0.0499686	0.0499686	hsamiR208a3p | hsamiR378a3p
hsamiR3423p	hsamiR378a3p	0.000877963	0.366625	-1.34782	0.177717	0.891315	FALSE	-0.365747	0.0499686	0.0499686	hsamiR3423p | hsamiR378a3p
hsamiR133b3p	hsamiR206NND	-0.287757	-0.590754	1.34453	0.178776	0.891315	FALSE	0.302997	0.0499686	0.0499686	hsamiR133b3p | hsamiR206NND
hsamiR12075pNND	hsamiR378a3p	0.538225	0.215974	1.34285	0.179322	0.891315	FALSE	0.322251	0.0499686	0.0499686	hsamiR12075pNND | hsamiR378a3p
hsamiR12075pNND	hsamiR125b5p	0.163445	-0.213235	1.34024	0.180168	0.891315	FALSE	0.37668	0.0499686	0.0499686	hsamiR12075pNND | hsamiR125b5p
hsalet7a5ppNND	hsamiR2123p	0.128902	0.470772	-1.34009	0.180217	0.891315	FALSE	-0.341871	0.0499686	0.0499686	hsalet7a5ppNND | hsamiR2123p
hsamiR13p	hsamiR3423p	0.19842	-0.177143	1.33545	0.18173	0.891315	FALSE	0.375562	0.0499686	0.0499686	hsamiR13p | hsamiR3423p
hsamiR638NND	hsamiR13p	-0.0970445	-0.444099	1.33494	0.181896	0.891315	FALSE	0.347054	0.0499686	0.0499686	hsamiR638NND | hsamiR13p
hsamiR15a5p	hsalet7e5pNND	0.0553117	-0.313254	1.33334	0.182422	0.891315	FALSE	0.368565	0.0499686	0.0499686	hsamiR15a5p | hsalet7e5pNND
hsamiR34aNND	hsamiR1403p	0.13495	0.473238	-1.32961	0.183648	0.891315	FALSE	-0.338288	0.0499686	0.0499686	hsamiR34aNND | hsamiR1403p
hsamiR125b5p	hsamiR223p	0.115114	0.455375	-1.3204	0.186703	0.894529	FALSE	-0.340261	0.0484057	0.0484057	hsamiR125b5p | hsamiR223p
hsamiR1955p	hsamiR4253p	0.164023	0.493231	-1.31677	0.187915	0.895555	FALSE	-0.329208	0.0479076	0.0479076	hsamiR1955p | hsamiR4253p
hsalet7a5ppNND	hsalet7c5p	0.727574	0.501111	1.30961	0.190326	0.89783	FALSE	0.226463	0.046806	0.046806	hsalet7a5ppNND | hsalet7c5p
hsamiR1955p	hsamiR1403p	0.303928	0.594962	-1.30506	0.191871	0.898607	FALSE	-0.291034	0.0464302	0.0464302	hsamiR1955p | hsamiR1403p
hsamiR29b3p	hsamiR23a3p	0.877212	0.758773	1.30068	0.193368	0.898607	FALSE	0.118438	0.0464302	0.0464302	hsamiR29b3p | hsamiR23a3p
hsamiR452	hsamiR125b5p	-0.143045	0.222154	-1.29974	0.193691	0.898607	FALSE	-0.365199	0.0464302	0.0464302	hsamiR452 | hsamiR125b5p
hsamiR12075pNND	hsamiR29b3p	-0.293912	-0.584339	1.28649	0.198272	0.899229	FALSE	0.290427	0.0461296	0.0461296	hsamiR12075pNND | hsamiR29b3p
hsamiR5395p	hsamiR23b3p	-0.287433	0.0693033	-1.28297	0.199504	0.900683	FALSE	-0.356736	0.0454281	0.0454281	hsamiR5395p | hsamiR23b3p
hsamiR315p	hsamiR125b5p	-0.0114224	0.339514	-1.28221	0.199768	0.900683	FALSE	-0.350936	0.0454281	0.0454281	hsamiR315p | hsamiR125b5p
hsamiR206NND	hsamiR1403p	-0.350401	-0.623392	1.28105	0.200177	0.901231	FALSE	0.272992	0.045164	0.045164	hsamiR206NND | hsamiR1403p
hsamiR206NND	hsalet7b5p	0.530872	0.223932	1.2773	0.201498	0.902114	FALSE	0.30694	0.0447387	0.0447387	hsamiR206NND | hsalet7b5p
hsamiR133a3p	hsamiR1955p	-0.263555	0.0927297	-1.27503	0.202298	0.902157	FALSE	-0.356285	0.0447177	0.0447177	hsamiR133a3p | hsamiR1955p
hsamiR4253p	hsamiR29c3pNND	0.0342255	0.377283	-1.27407	0.202637	0.902157	FALSE	-0.343058	0.0447177	0.0447177	hsamiR4253p | hsamiR29c3pNND
hsamiR125b5p	hsamiR29c3pNND	0.380869	0.642402	-1.2689	0.204475	0.904024	FALSE	-0.261533	0.04382	0.04382	hsamiR125b5p | hsamiR29c3pNND
hsamiR452	hsalet7a5ppNND	-0.30803	0.0416603	-1.26495	0.20589	0.904192	FALSE	-0.34969	0.0437392	0.0437392	hsamiR452 | hsalet7a5ppNND
hsamiR315p	hsamiR146b3pNND	-0.31602	0.0305692	-1.25703	0.208743	0.904521	FALSE	-0.346589	0.0435813	0.0435813	hsamiR315p | hsamiR146b3pNND
hsamiR1555p	hsamiR378a3p	0.358929	0.624704	-1.25432	0.209725	0.904521	FALSE	-0.265775	0.0435813	0.0435813	hsamiR1555p | hsamiR378a3p
hsamiR133a3p	hsamiR20a	0.174185	-0.179029	1.25408	0.209811	0.90455	FALSE	0.353215	0.0435676	0.0435676	hsamiR133a3p | hsamiR20a
hsamiR1403p	hsamiR29c3pNND	0.135206	0.456522	-1.25377	0.209926	0.904698	FALSE	-0.321316	0.0434963	0.0434963	hsamiR1403p | hsamiR29c3pNND
hsamiR638NND	hsamiR23b3p	-0.171307	-0.483864	1.24722	0.212318	0.90527	FALSE	0.312557	0.0432219	0.0432219	hsamiR638NND | hsamiR23b3p
hsamiR23b3p	hsamiR29c3pNND	0.437393	0.676761	-1.24408	0.213471	0.906069	FALSE	-0.239368	0.0428388	0.0428388	hsamiR23b3p | hsamiR29c3pNND
hsamiR133b3p	hsalet7e5pNND	-0.227989	0.121389	-1.24389	0.213541	0.906169	FALSE	-0.349378	0.0427908	0.0427908	hsamiR133b3p | hsalet7e5pNND
hsamiR12075pNND	hsalet7c5p	0.435266	0.114377	1.23489	0.216871	0.906874	FALSE	0.320889	0.0424532	0.0424532	hsamiR12075pNND | hsalet7c5p
hsamiR1403p	hsamiR4253p	0.953008	0.907309	1.23487	0.216879	0.906874	FALSE	0.0456994	0.0424532	0.0424532	hsamiR1403p | hsamiR4253p
hsamiR133b3p	hsamiR638NND	-0.223714	-0.521947	1.23473	0.216931	0.906874	FALSE	0.298234	0.0424532	0.0424532	hsamiR133b3p | hsamiR638NND
hsamiR1955p	hsamiR23b3p	0.496493	0.714287	-1.234	0.217205	0.906874	FALSE	-0.217794	0.0424532	0.0424532	hsamiR1955p | hsamiR23b3p
hsamiR13p	hsamiR20a	0.324666	-0.0138721	1.23219	0.217878	0.90703	FALSE	0.338539	0.0423783	0.0423783	hsamiR13p | hsamiR20a
hsamiR2123p	hsamiR29c3pNND	0.493429	0.710046	-1.21801	0.223219	0.907671	FALSE	-0.216616	0.0420717	0.0420717	hsamiR2123p | hsamiR29c3pNND
hsamiR452	hsalet7c5p	-0.45233	-0.14177	-1.2117	0.225628	0.908495	FALSE	-0.31056	0.0416774	0.0416774	hsamiR452 | hsalet7c5p
hsamiR29a3p	hsalet7c5p	0.69021	0.467294	1.20066	0.229883	0.910369	FALSE	0.222916	0.0407825	0.0407825	hsamiR29a3p | hsalet7c5p
hsamiR29a3p	hsamiR3423p	-0.0974539	-0.41285	1.19899	0.230532	0.910369	FALSE	0.315396	0.0407825	0.0407825	hsamiR29a3p | hsamiR3423p
hsamiR133a3p	hsamiR3423p	0.232558	-0.103416	1.19689	0.23135	0.91114	FALSE	0.335974	0.0404148	0.0404148	hsamiR133a3p | hsamiR3423p
hsamiR15a5p	hsalet7b5p	0.395962	0.0781962	1.19624	0.231604	0.911515	FALSE	0.317765	0.0402361	0.0402361	hsamiR15a5p | hsalet7b5p
hsamiR125a5p	hsamiR2123p	-0.219229	0.116047	-1.19246	0.233082	0.911835	FALSE	-0.335276	0.0400839	0.0400839	hsamiR125a5p | hsamiR2123p
hsamiR5395p	hsamiR1323p	-0.263389	0.0669639	-1.1833	0.236691	0.91331	FALSE	-0.330353	0.0393819	0.0393819	hsamiR5395p | hsamiR1323p
hsamiR20a	hsalet7c5p	-0.387492	-0.0723975	-1.18158	0.237373	0.913678	FALSE	-0.315095	0.039207	0.039207	hsamiR20a | hsalet7c5p
hsamiR13p	hsamiR1955p	-0.0401238	0.287549	-1.18058	0.237769	0.913786	FALSE	-0.327673	0.0391555	0.0391555	hsamiR13p | hsamiR1955p
hsamiR34aNND	hsamiR29c3pNND	0.105641	0.413058	-1.17081	0.241677	0.917162	FALSE	-0.307416	0.0375539	0.0375539	hsamiR34aNND | hsamiR29c3pNND
hsamiR199a5pNND	hsamiR3423p	0.0457368	-0.2798	1.17073	0.241707	0.917162	FALSE	0.325537	0.0375539	0.0375539	hsamiR199a5pNND | hsamiR3423p
hsamiR15a5p	hsamir451a	-0.33626	-0.0166626	-1.17063	0.241747	0.917162	FALSE	-0.319597	0.0375539	0.0375539	hsamiR15a5p | hsamir451a
hsamiR199a5pNND	hsalet7e5pNND	-0.119054	0.208717	-1.16447	0.244235	0.918367	FALSE	-0.327771	0.0369839	0.0369839	hsamiR199a5pNND | hsalet7e5pNND
hsamiR206NND	hsamiR4253p	-0.270846	-0.542958	1.16135	0.245499	0.918868	FALSE	0.272112	0.0367469	0.0367469	hsamiR206NND | hsamiR4253p
hsamiR5395p	hsamir451a	-0.306275	0.0140891	-1.16119	0.245563	0.918868	FALSE	-0.320364	0.0367469	0.0367469	hsamiR5395p | hsamir451a
hsamiR12075pNND	hsamiR13p	-0.056239	-0.368014	1.15876	0.246556	0.918868	FALSE	0.311775	0.0367469	0.0367469	hsamiR12075pNND | hsamiR13p
hsalet7e5pNND	hsamiR26b5p	0.117595	0.419405	-1.15525	0.247989	0.918915	FALSE	-0.301809	0.0367246	0.0367246	hsalet7e5pNND | hsamiR26b5p
hsamiR15a5p	hsamiR146b3pNND	0.381203	0.0726235	1.15486	0.24815	0.918915	FALSE	0.30858	0.0367246	0.0367246	hsamiR15a5p | hsamiR146b3pNND
hsamiR199a5pNND	hsamiR29c3pNND	0.230489	0.51012	-1.153	0.248911	0.918915	FALSE	-0.279631	0.0367246	0.0367246	hsamiR199a5pNND | hsamiR29c3pNND
hsamiR29a3p	hsamiR146b3pNND	0.424495	0.124364	1.15288	0.248962	0.918915	FALSE	0.300131	0.0367246	0.0367246	hsamiR29a3p | hsamiR146b3pNND
hsamiR5395p	hsamiR15a5p	0.317084	0.000356749	1.1525	0.249115	0.918915	FALSE	0.316727	0.0367246	0.0367246	hsamiR5395p | hsamiR15a5p
hsamiR23b3p	hsamiR2123p	0.449456	0.670099	-1.14849	0.250765	0.918915	FALSE	-0.220643	0.0367246	0.0367246	hsamiR23b3p | hsamiR2123p
hsamiR1403p	hsamiR2123p	0.499117	0.70372	-1.14708	0.251347	0.918915	FALSE	-0.204603	0.0367246	0.0367246	hsamiR1403p | hsamiR2123p
hsamiR206NND	hsamiR223p	-0.259163	-0.530749	1.14523	0.252112	0.919063	FALSE	0.271586	0.0366546	0.0366546	hsamiR206NND | hsamiR223p
hsamiR20a	hsamiR146b3pNND	-0.21679	0.104701	-1.14311	0.252994	0.919362	FALSE	-0.321491	0.0365137	0.0365137	hsamiR20a | hsamiR146b3pNND
hsamiR3423p	hsamiR29c3pNND	-0.140412	-0.432198	1.12863	0.259055	0.920314	FALSE	0.291785	0.0360639	0.0360639	hsamiR3423p | hsamiR29c3pNND
hsamiR15a5p	hsamiR2123p	-0.0119406	-0.320056	1.12342	0.261258	0.921731	FALSE	0.308115	0.0353957	0.0353957	hsamiR15a5p | hsamiR2123p
hsamiR1955p	hsalet7e5pNND	0.136626	0.426714	-1.11857	0.263324	0.922285	FALSE	-0.290088	0.0351347	0.0351347	hsamiR1955p | hsalet7e5pNND
hsamiR13p	hsamiR26b5p	0.522827	0.25607	1.11835	0.263418	0.922285	FALSE	0.266757	0.0351347	0.0351347	hsamiR13p | hsamiR26b5p
hsamiR1323p	hsamiR125a5p	-0.272288	0.0373642	-1.1127	0.265839	0.922285	FALSE	-0.309652	0.0351347	0.0351347	hsamiR1323p | hsamiR125a5p
hsamiR208a3p	hsamir451a	0.162352	0.445586	-1.108	0.267862	0.922285	FALSE	-0.283234	0.0351347	0.0351347	hsamiR208a3p | hsamir451a
hsamiR1323p	hsamiR125b5p	-0.0149254	0.290473	-1.10319	0.269945	0.922799	FALSE	-0.305398	0.0348928	0.0348928	hsamiR1323p | hsamiR125b5p
hsamiR315p	hsamiR26b5p	0.281753	0.539554	-1.10295	0.270049	0.922799	FALSE	-0.257801	0.0348928	0.0348928	hsamiR315p | hsamiR26b5p
hsamiR29a3p	hsamiR125a5p	0.217391	-0.0907234	1.09574	0.273191	0.922799	FALSE	0.308115	0.0348928	0.0348928	hsamiR29a3p | hsamiR125a5p
hsamiR29b3p	hsamiR26b5p	0.471345	0.677059	-1.09566	0.273229	0.922799	FALSE	-0.205714	0.0348928	0.0348928	hsamiR29b3p | hsamiR26b5p
hsamiR29a3p	hsamiR15a5p	0.277558	-0.0262586	1.09367	0.2741	0.923393	FALSE	0.303817	0.0346136	0.0346136	hsamiR29a3p | hsamiR15a5p
hsamiR1323p	hsamiR378a3p	-0.0847234	0.220936	-1.08758	0.276778	0.92481	FALSE	-0.30566	0.0339475	0.0339475	hsamiR1323p | hsamiR378a3p
hsamiR12075pNND	hsamiR23b3p	-0.190359	-0.463593	1.08618	0.277399	0.925016	FALSE	0.273233	0.0338509	0.0338509	hsamiR12075pNND | hsamiR23b3p
hsamiR1403p	hsamiR23a3p	0.345799	0.584765	-1.08562	0.277646	0.925021	FALSE	-0.238966	0.0338482	0.0338482	hsamiR1403p | hsamiR23a3p
hsamiR638NND	hsamiR133a3p	0.159768	-0.143076	1.07229	0.283592	0.926882	FALSE	0.302844	0.0329755	0.0329755	hsamiR638NND | hsamiR133a3p
hsamiR638NND	hsamiR5395p	0.224188	-0.0765105	1.07056	0.284366	0.926882	FALSE	0.300699	0.0329755	0.0329755	hsamiR638NND | hsamiR5395p
hsamiR29c3pNND	hsamiR378a3p	0.293111	-0.00199352	1.06788	0.285573	0.926882	FALSE	0.295105	0.0329755	0.0329755	hsamiR29c3pNND | hsamiR378a3p
hsamiR1403p	hsamiR125b5p	0.155468	0.430587	-1.0676	0.285703	0.926882	FALSE	-0.275119	0.0329755	0.0329755	hsamiR1403p | hsamiR125b5p
hsamiR315p	hsamiR1955p	0.65252	0.44412	1.06214	0.288174	0.927257	FALSE	0.2084	0.0327997	0.0327997	hsamiR315p | hsamiR1955p
hsalet7c5p	hsamiR223p	-0.252953	0.0427283	-1.05861	0.289778	0.927841	FALSE	-0.295681	0.0325266	0.0325266	hsalet7c5p | hsamiR223p
hsamiR133b3p	hsamiR15a5p	-0.0677044	-0.353198	1.05849	0.289833	0.927841	FALSE	0.285494	0.0325266	0.0325266	hsamiR133b3p | hsamiR15a5p
hsamiR125b5p	hsamiR146b3pNND	0.51712	0.264795	1.05799	0.290061	0.927973	FALSE	0.252325	0.0324647	0.0324647	hsamiR125b5p | hsamiR146b3pNND
hsamiR2123p	hsamiR4253p	0.396731	0.616206	-1.05082	0.293341	0.929747	FALSE	-0.219475	0.031635	0.031635	hsamiR2123p | hsamiR4253p
hsamiR206NND	hsamir451a	-0.204588	0.089982	-1.04604	0.295542	0.931234	FALSE	-0.29457	0.030941	0.030941	hsamiR206NND | hsamir451a
hsamiR1955p	hsamiR1323p	0.450181	0.654027	-1.04475	0.296137	0.931253	FALSE	-0.203846	0.0309323	0.0309323	hsamiR1955p | hsamiR1323p
hsamiR29b3p	hsalet7b5p	0.0978416	0.375367	-1.04168	0.297562	0.931436	FALSE	-0.277525	0.0308471	0.0308471	hsamiR29b3p | hsalet7b5p
hsamiR1955p	hsamiR29a3p	-0.113317	0.180652	-1.04154	0.297623	0.931436	FALSE	-0.293969	0.0308471	0.0308471	hsamiR1955p | hsamiR29a3p
hsamiR315p	hsamiR125a5p	-0.268068	0.0205703	-1.03765	0.299432	0.931597	FALSE	-0.288639	0.0307719	0.0307719	hsamiR315p | hsamiR125a5p
hsamiR5395p	hsamiR2123p	-0.157547	0.135275	-1.03633	0.300047	0.932385	FALSE	-0.292822	0.0304047	0.0304047	hsamiR5395p | hsamiR2123p
hsamiR133b3p	hsamiR125b5p	-0.147882	0.142845	-1.02869	0.303627	0.933186	FALSE	-0.290727	0.0300319	0.0300319	hsamiR133b3p | hsamiR125b5p
hsamiR12075pNND	hsamiR4253p	-0.159051	-0.424044	1.02657	0.304625	0.933186	FALSE	0.264993	0.0300319	0.0300319	hsamiR12075pNND | hsamiR4253p
hsamiR8863p	hsamiR29c3pNND	0.33551	0.0572377	1.02489	0.305413	0.933186	FALSE	0.278272	0.0300319	0.0300319	hsamiR8863p | hsamiR29c3pNND
hsamiR3423p	hsamiR223p	0.214851	-0.0729248	1.02343	0.306106	0.933305	FALSE	0.287775	0.0299762	0.0299762	hsamiR3423p | hsamiR223p
hsamiR13p	hsamiR208a3p	-0.0307287	-0.310065	1.01841	0.308481	0.933309	FALSE	0.279336	0.0299744	0.0299744	hsamiR13p | hsamiR208a3p
hsamiR1323p	hsamiR1555p	0.322949	0.554243	-1.01725	0.309032	0.933516	FALSE	-0.231294	0.0298782	0.0298782	hsamiR1323p | hsamiR1555p
hsamiR199a5pNND	hsamiR146b3pNND	-0.103384	0.183267	-1.01573	0.309756	0.933516	FALSE	-0.286651	0.0298782	0.0298782	hsamiR199a5pNND | hsamiR146b3pNND
hsamiR1955p	hsamiR125b5p	0.306881	0.541385	-1.01538	0.309927	0.933516	FALSE	-0.234504	0.0298782	0.0298782	hsamiR1955p | hsamiR125b5p
hsamiR208a3p	hsamiR133a3p	0.186047	-0.0996386	1.01255	0.311276	0.934259	FALSE	0.285685	0.0295327	0.0295327	hsamiR208a3p | hsamiR133a3p
hsamiR1323p	hsamiR4253p	0.341528	0.567277	-1.01068	0.312169	0.934326	FALSE	-0.225749	0.0295014	0.0295014	hsamiR1323p | hsamiR4253p
hsamiR133b3p	hsamiR1955p	0.197627	0.45221	-1.00905	0.312951	0.934326	FALSE	-0.254583	0.0295014	0.0295014	hsamiR133b3p | hsamiR1955p
hsamiR23a3p	hsamiR4253p	0.231311	0.47937	-1.00687	0.313998	0.934326	FALSE	-0.24806	0.0295014	0.0295014	hsamiR23a3p | hsamiR4253p
hsamiR13p	hsamiR1323p	-0.116769	0.167595	-1.00653	0.314162	0.934326	FALSE	-0.284364	0.0295014	0.0295014	hsamiR13p | hsamiR1323p
hsamiR206NND	hsalet7a5ppNND	0.0599919	-0.220258	0.997731	0.31841	0.93452	FALSE	0.28025	0.0294116	0.0294116	hsamiR206NND | hsalet7a5ppNND
hsamir451a	hsamiR29c3pNND	-0.00350877	-0.279606	0.996869	0.318828	0.934625	FALSE	0.276098	0.0293625	0.0293625	hsamir451a | hsamiR29c3pNND
hsalet7c5p	hsamir451a	0.315386	0.0435808	0.993919	0.320262	0.934801	FALSE	0.271805	0.0292809	0.0292809	hsalet7c5p | hsamir451a
hsamiR13p	hsamiR133a3p	0.899517	0.829662	0.992961	0.320729	0.934801	FALSE	0.0698553	0.0292809	0.0292809	hsamiR13p | hsamiR133a3p
hsamiR1955p	hsamiR378a3p	-0.242066	0.0345487	-0.989082	0.322623	0.9355	FALSE	-0.276615	0.0289562	0.0289562	hsamiR1955p | hsamiR378a3p
hsalet7a5ppNND	hsamiR378a3p	0.00965759	-0.264769	0.986828	0.323727	0.935968	FALSE	0.274427	0.028739	0.028739	hsalet7a5ppNND | hsamiR378a3p
hsamiR1323p	hsamir451a	-0.214129	-0.46065	0.985958	0.324154	0.935968	FALSE	0.246521	0.028739	0.028739	hsamiR1323p | hsamir451a
hsamiR5395p	hsamiR133a3p	0.217639	-0.0585602	0.983019	0.325598	0.936277	FALSE	0.2762	0.0285954	0.0285954	hsamiR5395p | hsamiR133a3p
hsamiR638NND	hsamiR3423p	-0.0581229	0.216917	-0.978815	0.327672	0.937555	FALSE	-0.27504	0.0280035	0.0280035	hsamiR638NND | hsamiR3423p
hsamiR3423p	hsamiR2123p	-0.0926183	-0.354694	0.976394	0.328869	0.937685	FALSE	0.262076	0.0279433	0.0279433	hsamiR3423p | hsamiR2123p
hsamiR206NND	hsamiR3423p	0.071902	0.335776	-0.974215	0.32995	0.93828	FALSE	-0.263874	0.0276674	0.0276674	hsamiR206NND | hsamiR3423p
hsamiR29a3p	hsamiR1555p	0.0175516	-0.253396	0.971732	0.331184	0.938574	FALSE	0.270947	0.0275315	0.0275315	hsamiR29a3p | hsamiR1555p
hsamiR452	hsamiR29a3p	-0.397543	-0.143166	-0.97166	0.33122	0.938574	FALSE	-0.254377	0.0275315	0.0275315	hsamiR452 | hsamiR29a3p
hsamiR638NND	hsamiR23a3p	-0.363908	-0.575439	0.963447	0.335323	0.939104	FALSE	0.211531	0.0272864	0.0272864	hsamiR638NND | hsamiR23a3p
hsalet7c5p	hsamiR2123p	-0.104976	0.167114	-0.962842	0.335627	0.93913	FALSE	-0.272091	0.0272741	0.0272741	hsalet7c5p | hsamiR2123p
hsamiR199a5pNND	hsalet7b5p	-0.0180962	0.250164	-0.961526	0.336288	0.9393	FALSE	-0.268261	0.0271955	0.0271955	hsamiR199a5pNND | hsalet7b5p
hsamiR8863p	hsamiR125b5p	0.227582	-0.0417992	0.960734	0.336686	0.9393	FALSE	0.269381	0.0271955	0.0271955	hsamiR8863p | hsamiR125b5p
hsalet7b5p	hsamiR29c3pNND	0.526316	0.302786	0.957187	0.338473	0.9393	FALSE	0.22353	0.0271955	0.0271955	hsalet7b5p | hsamiR29c3pNND
hsalet7c5p	hsamiR378a3p	0.245984	-0.0211582	0.956639	0.338749	0.9393	FALSE	0.267143	0.0271955	0.0271955	hsalet7c5p | hsamiR378a3p
hsalet7a5ppNND	hsamiR4253p	-0.289728	-0.0260786	-0.95625	0.338946	0.9393	FALSE	-0.263649	0.0271955	0.0271955	hsalet7a5ppNND | hsamiR4253p
hsamiR133b3p	hsamiR8863p	0.385676	0.134353	0.953985	0.340091	0.9393	FALSE	0.251323	0.0271955	0.0271955	hsamiR133b3p | hsamiR8863p
hsamiR20a	hsamiR4253p	0.338151	0.553206	-0.952039	0.341077	0.939837	FALSE	-0.215055	0.0269475	0.0269475	hsamiR20a | hsamiR4253p
hsamiR34aNND	hsamiR23b3p	0.258969	0.48975	-0.951135	0.341536	0.939837	FALSE	-0.230781	0.0269475	0.0269475	hsamiR34aNND | hsamiR23b3p
hsamir451a	hsalet7e5pNND	0.205263	-0.0612328	0.946926	0.343677	0.940197	FALSE	0.266496	0.026781	0.026781	hsamir451a | hsalet7e5pNND
hsalet7c5p	hsalet7e5pNND	0.677457	0.505065	0.942663	0.345853	0.940366	FALSE	0.172393	0.026703	0.026703	hsalet7c5p | hsalet7e5pNND
hsamiR315p	hsamiR20a	-0.0697244	0.195864	-0.942482	0.345946	0.940366	FALSE	-0.265588	0.026703	0.026703	hsamiR315p | hsamiR20a
hsamiR15a5p	hsalet7c5p	0.402886	0.157804	0.941389	0.346506	0.940366	FALSE	0.245081	0.026703	0.026703	hsamiR15a5p | hsalet7c5p
hsamiR133b3p	hsamiR12075pNND	-0.339298	-0.551846	0.940611	0.346904	0.940442	FALSE	0.212548	0.0266682	0.0266682	hsamiR133b3p | hsamiR12075pNND
hsamiR206NND	hsamiR23a3p	-0.421566	-0.61494	0.938852	0.347807	0.940871	FALSE	0.193374	0.02647	0.02647	hsamiR206NND | hsamiR23a3p
hsamiR15a5p	hsamiR23b3p	0.165478	-0.0997143	0.938247	0.348117	0.94119	FALSE	0.265192	0.0263226	0.0263226	hsamiR15a5p | hsamiR23b3p
hsamiR15a5p	hsamiR223p	0.119121	-0.145956	0.936965	0.348777	0.941563	FALSE	0.265077	0.0261506	0.0261506	hsamiR15a5p | hsamiR223p
hsamiR34aNND	hsamiR206NND	-0.737822	-0.591581	-0.933072	0.350783	0.942072	FALSE	-0.146241	0.025916	0.025916	hsamiR34aNND | hsamiR206NND
hsamiR1955p	hsamiR146b3pNND	-0.175928	0.0875208	-0.932844	0.3509	0.942072	FALSE	-0.263448	0.025916	0.025916	hsamiR1955p | hsamiR146b3pNND
hsalet7c5p	hsalet7b5p	0.557113	0.348053	0.93245	0.351104	0.942072	FALSE	0.20906	0.025916	0.025916	hsalet7c5p | hsalet7b5p
hsamiR452	hsalet7b5p	-0.473684	-0.244362	-0.932422	0.351119	0.942072	FALSE	-0.229323	0.025916	0.025916	hsamiR452 | hsalet7b5p
hsamiR20a	hsamiR223p	0.0571002	0.310926	-0.928927	0.352927	0.942581	FALSE	-0.253826	0.0256811	0.0256811	hsamiR20a | hsamiR223p
hsamiR208a3p	hsamiR125a5p	0.346509	0.0971351	0.927594	0.353618	0.942972	FALSE	0.249373	0.0255012	0.0255012	hsamiR208a3p | hsamiR125a5p
hsamiR8863p	hsamiR1955p	0.397157	0.155537	0.925596	0.354656	0.942972	FALSE	0.24162	0.0255012	0.0255012	hsamiR8863p | hsamiR1955p
hsamiR452	hsamiR5395p	-0.0798596	0.179238	-0.917747	0.358751	0.944842	FALSE	-0.259098	0.0246408	0.0246408	hsamiR452 | hsamiR5395p
hsamiR5395p	hsamiR23a3p	-0.2146	0.0425736	-0.915508	0.359925	0.945016	FALSE	-0.257174	0.0245608	0.0245608	hsamiR5395p | hsamiR23a3p
hsamiR133b3p	hsamiR1323p	0.115298	0.358968	-0.913051	0.361216	0.945216	FALSE	-0.243671	0.0244691	0.0244691	hsamiR133b3p | hsamiR1323p
hsamiR12075pNND	hsamiR3423p	0.127417	0.369524	-0.912596	0.361455	0.94535	FALSE	-0.242108	0.0244075	0.0244075	hsamiR12075pNND | hsamiR3423p
hsamiR34aNND	hsamiR1555p	-0.0264103	0.226985	-0.904394	0.365786	0.946094	FALSE	-0.253395	0.0240659	0.0240659	hsamiR34aNND | hsamiR1555p
hsamiR12075pNND	hsamiR208a3p	0.684095	0.52309	0.900044	0.368097	0.946896	FALSE	0.161005	0.0236976	0.0236976	hsamiR12075pNND | hsamiR208a3p
hsalet7a5ppNND	hsamiR29a3p	0.529412	0.688423	-0.898069	0.369149	0.947422	FALSE	-0.159011	0.0234564	0.0234564	hsalet7a5ppNND | hsamiR29a3p
hsamiR5395p	hsamiR29a3p	0.0935031	-0.160284	0.897476	0.369465	0.947422	FALSE	0.253787	0.0234564	0.0234564	hsamiR5395p | hsamiR29a3p
hsamiR23a3p	hsamiR2123p	0.525123	0.685162	-0.897253	0.369584	0.947422	FALSE	-0.160039	0.0234564	0.0234564	hsamiR23a3p | hsamiR2123p
hsamiR8863p	hsalet7a5ppNND	-0.104958	0.148627	-0.896164	0.370165	0.947706	FALSE	-0.253585	0.0233263	0.0233263	hsamiR8863p | hsalet7a5ppNND
hsamiR12075pNND	hsamiR1555p	0.109794	-0.142862	0.892658	0.372041	0.948864	FALSE	0.252655	0.0227959	0.0227959	hsamiR12075pNND | hsamiR1555p
hsamiR34aNND	hsamiR26b5p	0.313586	0.521478	-0.891834	0.372482	0.948864	FALSE	-0.207892	0.0227959	0.0227959	hsamiR34aNND | hsamiR26b5p
hsamiR8863p	hsamiR23a3p	0.458046	0.237136	0.889196	0.373898	0.948864	FALSE	0.22091	0.0227959	0.0227959	hsamiR8863p | hsamiR23a3p
hsamiR315p	hsamiR199a5pNND	0.563533	0.367245	0.888009	0.374536	0.948864	FALSE	0.196288	0.0227959	0.0227959	hsamiR315p | hsamiR199a5pNND
hsamiR1955p	hsamiR3423p	-0.238098	-0.457753	0.884311	0.376528	0.948864	FALSE	0.219655	0.0227959	0.0227959	hsamiR1955p | hsamiR3423p
hsamiR638NND	hsamiR452	-0.0601723	-0.301689	0.882286	0.377622	0.948864	FALSE	0.241517	0.0227959	0.0227959	hsamiR638NND | hsamiR452
hsamiR23b3p	hsalet7b5p	0.511721	0.304175	0.881631	0.377977	0.948864	FALSE	0.207546	0.0227959	0.0227959	hsamiR23b3p | hsalet7b5p
hsamiR8863p	hsamiR146b3pNND	0.00467633	0.250166	-0.881519	0.378037	0.948864	FALSE	-0.24549	0.0227959	0.0227959	hsamiR8863p | hsamiR146b3pNND
hsamiR133b3p	hsalet7c5p	-0.330385	-0.0925536	-0.879859	0.378936	0.948864	FALSE	-0.237831	0.0227959	0.0227959	hsamiR133b3p | hsalet7c5p
hsamiR208a3p	hsamiR199a5pNND	-0.548366	-0.350856	-0.87698	0.380498	0.948935	FALSE	-0.197509	0.0227637	0.0227637	hsamiR208a3p | hsamiR199a5pNND
hsamiR315p	hsamiR452	0.163649	0.392316	-0.876205	0.380919	0.948935	FALSE	-0.228667	0.0227637	0.0227637	hsamiR315p | hsamiR452
hsamiR13p	hsamiR378a3p	0.209833	-0.0362741	0.875805	0.381136	0.948969	FALSE	0.246107	0.0227478	0.0227478	hsamiR13p | hsamiR378a3p
hsamiR20a	hsamiR125b5p	-0.150405	0.0955276	-0.869085	0.384801	0.950047	FALSE	-0.245932	0.0222549	0.0222549	hsamiR20a | hsamiR125b5p
hsamiR133a3p	hsamiR2123p	-0.0916232	0.154091	-0.868504	0.385119	0.950243	FALSE	-0.245714	0.0221653	0.0221653	hsamiR133a3p | hsamiR2123p
hsamiR452	hsamiR29b3p	0.262674	0.0221182	0.867266	0.385796	0.950428	FALSE	0.240556	0.0220807	0.0220807	hsamiR452 | hsamiR29b3p
hsamiR1555p	hsamiR223p	0.738692	0.60488	0.867021	0.385931	0.950428	FALSE	0.133812	0.0220807	0.0220807	hsamiR1555p | hsamiR223p
hsamiR23a3p	hsamiR1323p	0.402815	0.587296	-0.866096	0.386437	0.950428	FALSE	-0.184481	0.0220807	0.0220807	hsamiR23a3p | hsamiR1323p
hsamiR133b3p	hsamiR26b5p	0.569595	0.380728	0.864299	0.387423	0.950684	FALSE	0.188867	0.0219637	0.0219637	hsamiR133b3p | hsamiR26b5p
hsamiR34aNND	hsalet7b5p	-0.294683	-0.0576995	-0.863989	0.387594	0.950712	FALSE	-0.236984	0.0219512	0.0219512	hsamiR34aNND | hsalet7b5p
hsamiR1955p	hsamiR23a3p	0.682865	0.793229	-0.862922	0.38818	0.951104	FALSE	-0.110365	0.0217719	0.0217719	hsamiR1955p | hsamiR23a3p
hsalet7e5pNND	hsamiR378a3p	0.0658183	-0.177413	0.861529	0.388947	0.951574	FALSE	0.243231	0.0215573	0.0215573	hsalet7e5pNND | hsamiR378a3p
hsamiR206NND	hsalet7c5p	0.382244	0.156713	0.859584	0.390018	0.952094	FALSE	0.225531	0.0213201	0.0213201	hsamiR206NND | hsalet7c5p
hsamiR146b3pNND	hsamiR223p	0.237258	-0.00171855	0.855775	0.392122	0.952937	FALSE	0.238977	0.0209358	0.0209358	hsamiR146b3pNND | hsamiR223p
hsamiR125b5p	hsalet7e5pNND	0.219394	0.434523	-0.851745	0.394356	0.953642	FALSE	-0.215128	0.0206146	0.0206146	hsamiR125b5p | hsalet7e5pNND
hsamiR29b3p	hsalet7a5ppNND	0.491186	0.651762	-0.84575	0.397692	0.953856	FALSE	-0.160575	0.0205173	0.0205173	hsamiR29b3p | hsalet7a5ppNND
hsamiR1555p	hsamiR146b3pNND	0.462484	0.254247	0.844998	0.398112	0.953879	FALSE	0.208237	0.0205065	0.0205065	hsamiR1555p | hsamiR146b3pNND
hsamiR5395p	hsamiR199a5pNND	-0.0971908	0.141374	-0.842567	0.399471	0.954414	FALSE	-0.238565	0.0202632	0.0202632	hsamiR5395p | hsamiR199a5pNND
hsamiR29a3p	hsamiR29c3pNND	0.614305	0.44483	0.834639	0.403921	0.954944	FALSE	0.169475	0.0200221	0.0200221	hsamiR29a3p | hsamiR29c3pNND
hsamiR199a5pNND	hsalet7c5p	-0.0732186	0.161352	-0.829561	0.406787	0.955189	FALSE	-0.23457	0.0199105	0.0199105	hsamiR199a5pNND | hsalet7c5p
hsamiR208a3p	hsalet7c5p	0.543864	0.357228	0.82885	0.40719	0.955199	FALSE	0.186636	0.0199061	0.0199061	hsamiR208a3p | hsalet7c5p
hsamiR34aNND	hsamiR315p	0.502812	0.307614	0.826156	0.408715	0.955568	FALSE	0.195198	0.0197386	0.0197386	hsamiR34aNND | hsamiR315p
hsamiR452	hsamiR199a5pNND	0.217155	-0.0143102	0.825538	0.409066	0.955685	FALSE	0.231465	0.0196852	0.0196852	hsamiR452 | hsamiR199a5pNND
hsamiR208a3p	hsamiR1555p	-0.198333	-0.408467	0.81779	0.413477	0.955782	FALSE	0.210134	0.019641	0.019641	hsamiR208a3p | hsamiR1555p
hsamiR315p	hsamiR29b3p	0.473734	0.276353	0.812068	0.416752	0.956128	FALSE	0.197381	0.019484	0.019484	hsamiR315p | hsamiR29b3p
hsamiR34aNND	hsamiR29a3p	-0.272563	-0.0493553	-0.808869	0.41859	0.956392	FALSE	-0.223207	0.0193639	0.0193639	hsamiR34aNND | hsamiR29a3p
hsamiR23a3p	hsamir451a	-0.0158242	-0.240204	0.805113	0.420755	0.957247	FALSE	0.22438	0.0189761	0.0189761	hsamiR23a3p | hsamir451a
hsalet7a5ppNND	hsamiR146b3pNND	0.394205	0.185451	0.805052	0.42079	0.957247	FALSE	0.208755	0.0189761	0.0189761	hsalet7a5ppNND | hsamiR146b3pNND
hsamiR1403p	hsalet7a5ppNND	-0.235397	-0.0113662	-0.802878	0.422045	0.957518	FALSE	-0.224031	0.0188531	0.0188531	hsamiR1403p | hsalet7a5ppNND
hsamiR208a3p	hsamiR125b5p	0.143108	-0.0841922	0.802737	0.422127	0.957518	FALSE	0.2273	0.0188531	0.0188531	hsamiR208a3p | hsamiR125b5p
hsamiR15a5p	hsamiR378a3p	0.543698	0.363536	0.80255	0.422235	0.957518	FALSE	0.180162	0.0188531	0.0188531	hsamiR15a5p | hsamiR378a3p
hsamiR1323p	hsalet7e5pNND	0.0307152	0.252792	-0.799853	0.423796	0.958848	FALSE	-0.222077	0.0182502	0.0182502	hsamiR1323p | hsalet7e5pNND
hsamiR23b3p	hsalet7c5p	-0.000563511	0.222792	-0.798053	0.42484	0.958901	FALSE	-0.223356	0.0182262	0.0182262	hsamiR23b3p | hsalet7c5p
hsalet7b5p	hsamiR26b5p	0.246599	0.0250891	0.796432	0.425781	0.958901	FALSE	0.22151	0.0182262	0.0182262	hsalet7b5p | hsamiR26b5p
hsamiR1403p	hsamiR15a5p	0.0013181	-0.220419	0.791934	0.428399	0.959581	FALSE	0.221737	0.0179183	0.0179183	hsamiR1403p | hsamiR15a5p
hsamiR23b3p	hsalet7e5pNND	0.212502	0.414207	-0.790088	0.429476	0.960124	FALSE	-0.201705	0.0176726	0.0176726	hsamiR23b3p | hsalet7e5pNND
hsamiR23a3p	hsamiR29a3p	-0.096746	0.126208	-0.786733	0.431438	0.961122	FALSE	-0.222954	0.0172216	0.0172216	hsamiR23a3p | hsamiR29a3p
hsamiR13p	hsamiR125a5p	0.128239	-0.0940898	0.784569	0.432706	0.961275	FALSE	0.222329	0.0171525	0.0171525	hsamiR13p | hsamiR125a5p
hsamiR23a3p	hsamiR125a5p	-0.269248	-0.052827	-0.784073	0.432997	0.961478	FALSE	-0.216421	0.0170607	0.0170607	hsamiR23a3p | hsamiR125a5p
hsamiR23b3p	hsamiR3423p	-0.0834176	-0.296932	0.781834	0.434312	0.96187	FALSE	0.213514	0.0168837	0.0168837	hsamiR23b3p | hsamiR3423p
hsamiR12075pNND	hsamiR133a3p	0.198507	-0.0211762	0.781194	0.434688	0.961899	FALSE	0.219683	0.0168705	0.0168705	hsamiR12075pNND | hsamiR133a3p
hsamiR1403p	hsamiR20a	0.303017	0.489015	-0.77968	0.435579	0.96227	FALSE	-0.185998	0.016703	0.016703	hsamiR1403p | hsamiR20a
hsamiR638NND	hsamiR29b3p	-0.403446	-0.571363	0.779189	0.435868	0.962318	FALSE	0.167917	0.0166813	0.0166813	hsamiR638NND | hsamiR29b3p
hsamiR13p	hsamiR5395p	0.257243	0.0415854	0.778339	0.436369	0.962318	FALSE	0.215658	0.0166813	0.0166813	hsamiR13p | hsamiR5395p
hsalet7b5p	hsamir451a	-0.17193	0.046757	-0.774479	0.438648	0.962361	FALSE	-0.218687	0.0166619	0.0166619	hsalet7b5p | hsamir451a
hsamiR1955p	hsalet7b5p	-0.0343768	0.183825	-0.774068	0.438891	0.962361	FALSE	-0.218202	0.0166619	0.0166619	hsamiR1955p | hsalet7b5p
hsalet7a5ppNND	hsamiR223p	-0.0399824	0.178321	-0.773796	0.439051	0.962361	FALSE	-0.218303	0.0166619	0.0166619	hsalet7a5ppNND | hsamiR223p
hsamir451a	hsamiR26b5p	-0.272927	-0.461283	0.769106	0.441831	0.962467	FALSE	0.188356	0.0166143	0.0166143	hsamir451a | hsamiR26b5p
hsamiR8863p	hsalet7e5pNND	-0.110105	0.107023	-0.765844	0.443769	0.962467	FALSE	-0.217128	0.0166143	0.0166143	hsamiR8863p | hsalet7e5pNND
hsamiR315p	hsamiR3423p	-0.274138	-0.0637805	-0.764007	0.444863	0.962467	FALSE	-0.210357	0.0166143	0.0166143	hsamiR315p | hsamiR3423p
hsamiR29b3p	hsamiR223p	0.350399	0.524957	-0.763284	0.445294	0.962467	FALSE	-0.174558	0.0166143	0.0166143	hsamiR29b3p | hsamiR223p
hsamiR1955p	hsalet7a5ppNND	0.455472	0.609855	-0.762753	0.445611	0.962467	FALSE	-0.154383	0.0166143	0.0166143	hsamiR1955p | hsalet7a5ppNND
hsalet7a5ppNND	hsamiR1555p	0.206231	-0.00731039	0.760764	0.446798	0.962467	FALSE	0.213541	0.0166143	0.0166143	hsalet7a5ppNND | hsamiR1555p
hsamiR1955p	hsamiR1555p	0.182461	0.380506	-0.759293	0.447677	0.962625	FALSE	-0.198045	0.0165428	0.0165428	hsamiR1955p | hsamiR1555p
hsamiR2123p	hsamiR146b3pNND	-0.208152	0.00392303	-0.755917	0.449699	0.962625	FALSE	-0.212075	0.0165428	0.0165428	hsamiR2123p | hsamiR146b3pNND
hsamiR638NND	hsalet7a5ppNND	-0.0254288	-0.236002	0.755705	0.449826	0.962625	FALSE	0.210574	0.0165428	0.0165428	hsamiR638NND | hsalet7a5ppNND
hsamiR29c3pNND	hsamiR146b3pNND	0.314173	0.109784	0.755138	0.450166	0.962625	FALSE	0.204389	0.0165428	0.0165428	hsamiR29c3pNND | hsamiR146b3pNND
hsamiR315p	hsalet7a5ppNND	0.305073	0.101415	0.749512	0.453549	0.963053	FALSE	0.203658	0.0163497	0.0163497	hsamiR315p | hsalet7a5ppNND
hsamiR29b3p	hsamiR378a3p	0.0903889	-0.121328	0.746792	0.455189	0.963385	FALSE	0.211717	0.0162002	0.0162002	hsamiR29b3p | hsamiR378a3p
hsamiR208a3p	hsamiR223p	-0.308875	-0.485931	0.74276	0.457627	0.963896	FALSE	0.177055	0.01597	0.01597	hsamiR208a3p | hsamiR223p
hsamiR638NND	hsamiR8863p	0.00859952	-0.199599	0.740995	0.458696	0.964293	FALSE	0.208199	0.0157912	0.0157912	hsamiR638NND | hsamiR8863p
hsamiR315p	hsalet7b5p	-0.0256891	-0.232143	0.740446	0.459029	0.964609	FALSE	0.206454	0.0156486	0.0156486	hsamiR315p | hsalet7b5p
hsamiR208a3p	hsamiR4253p	-0.554873	-0.683564	0.739113	0.459839	0.964609	FALSE	0.128691	0.0156486	0.0156486	hsamiR208a3p | hsamiR4253p
hsamiR12075pNND	hsamiR20a	-0.219057	-0.0128013	-0.7373	0.46094	0.964679	FALSE	-0.206256	0.0156171	0.0156171	hsamiR12075pNND | hsamiR20a
hsamir451a	hsamiR146b3pNND	-0.357174	-0.162369	-0.737163	0.461023	0.964679	FALSE	-0.194805	0.0156171	0.0156171	hsamir451a | hsamiR146b3pNND
hsamiR3423p	hsamir451a	-0.10882	-0.307979	0.734474	0.46266	0.964679	FALSE	0.199159	0.0156171	0.0156171	hsamiR3423p | hsamir451a
hsamiR452	hsamiR23a3p	0.368353	0.175851	0.733628	0.463176	0.964935	FALSE	0.192502	0.0155019	0.0155019	hsamiR452 | hsamiR23a3p
hsamiR133b3p	hsamiR146b3pNND	-0.259419	-0.0567405	-0.733158	0.463462	0.965132	FALSE	-0.202679	0.0154132	0.0154132	hsamiR133b3p | hsamiR146b3pNND
hsamiR133a3p	hsamiR223p	0.280193	0.079162	0.732736	0.46372	0.965132	FALSE	0.201031	0.0154132	0.0154132	hsamiR133a3p | hsamiR223p
hsamiR208a3p	hsamiR1323p	-0.322651	-0.4952	0.731888	0.464237	0.965132	FALSE	0.172549	0.0154132	0.0154132	hsamiR208a3p | hsamiR1323p
hsamiR23a3p	hsamiR29c3pNND	0.488792	0.630658	-0.73088	0.464852	0.965132	FALSE	-0.141866	0.0154132	0.0154132	hsamiR23a3p | hsamiR29c3pNND
hsalet7e5pNND	hsamiR146b3pNND	0.358929	0.166229	0.730299	0.465208	0.965132	FALSE	0.1927	0.0154132	0.0154132	hsalet7e5pNND | hsamiR146b3pNND
hsamiR20a	hsamiR15a5p	0.0249055	0.227741	-0.726871	0.467305	0.965132	FALSE	-0.202835	0.0154132	0.0154132	hsamiR20a | hsamiR15a5p
hsamiR206NND	hsamiR23b3p	-0.163815	-0.354426	0.720891	0.470977	0.966063	FALSE	0.190611	0.0149945	0.0149945	hsamiR206NND | hsamiR23b3p
hsamiR13p	hsalet7e5pNND	-0.191312	0.0113711	-0.720461	0.471241	0.966063	FALSE	-0.202683	0.0149945	0.0149945	hsamiR13p | hsalet7e5pNND
hsamiR199a5pNND	hsamiR125b5p	0.134828	0.327857	-0.719408	0.47189	0.966063	FALSE	-0.193028	0.0149945	0.0149945	hsamiR199a5pNND | hsamiR125b5p
hsamiR206NND	hsamiR208a3p	0.776807	0.682043	0.717908	0.472814	0.966063	FALSE	0.0947639	0.0149945	0.0149945	hsamiR206NND | hsamiR208a3p
hsamiR133b3p	hsalet7b5p	-0.261811	-0.064079	-0.716296	0.473808	0.966063	FALSE	-0.197732	0.0149945	0.0149945	hsamiR133b3p | hsalet7b5p
hsamiR206NND	hsamiR378a3p	0.274375	0.0798664	0.708099	0.478884	0.967071	FALSE	0.194508	0.0145417	0.0145417	hsamiR206NND | hsamiR378a3p
hsamiR208a3p	hsamiR29b3p	-0.437835	-0.26326	-0.70244	0.482405	0.967707	FALSE	-0.174575	0.0142562	0.0142562	hsamiR208a3p | hsamiR29b3p
hsamiR34aNND	hsalet7a5ppNND	0.144625	0.331341	-0.698036	0.485155	0.967871	FALSE	-0.186716	0.0141823	0.0141823	hsamiR34aNND | hsalet7a5ppNND
hsamiR8863p	hsamiR378a3p	0.0940462	-0.103637	0.696799	0.485929	0.967871	FALSE	0.197683	0.0141823	0.0141823	hsamiR8863p | hsamiR378a3p
hsamiR34aNND	hsamiR1323p	0.2225	0.399881	-0.692889	0.488379	0.967871	FALSE	-0.177381	0.0141823	0.0141823	hsamiR34aNND | hsamiR1323p
hsamiR5395p	hsamiR378a3p	0.350307	0.167726	0.69024	0.490043	0.967871	FALSE	0.182581	0.0141823	0.0141823	hsamiR5395p | hsamiR378a3p
hsamiR638NND	hsamiR20a	-0.312692	-0.127263	-0.68708	0.492032	0.967871	FALSE	-0.185428	0.0141823	0.0141823	hsamiR638NND | hsamiR20a
hsamiR1323p	hsamiR15a5p	0.0707071	-0.123989	0.686682	0.492283	0.967871	FALSE	0.194696	0.0141823	0.0141823	hsamiR1323p | hsamiR15a5p
hsamiR23a3p	hsamiR378a3p	0.181179	-0.00982427	0.678146	0.497679	0.969589	FALSE	0.191003	0.0134124	0.0134124	hsamiR23a3p | hsamiR378a3p
hsamiR133b3p	hsamiR208a3p	-0.293257	-0.458209	0.677759	0.497925	0.969646	FALSE	0.164952	0.0133867	0.0133867	hsamiR133b3p | hsamiR208a3p
hsamiR2123p	hsamiR378a3p	-0.077341	0.11319	-0.671635	0.501816	0.969665	FALSE	-0.190531	0.0133782	0.0133782	hsamiR2123p | hsamiR378a3p
hsamiR29a3p	hsamiR23b3p	0.0243103	0.212108	-0.67125	0.502062	0.969665	FALSE	-0.187798	0.0133782	0.0133782	hsamiR29a3p | hsamiR23b3p
hsamiR133b3p	hsamiR29b3p	0.0541272	0.239245	-0.66679	0.504907	0.970051	FALSE	-0.185118	0.0132056	0.0132056	hsamiR133b3p | hsamiR29b3p
hsamiR133a3p	hsamiR378a3p	0.226415	0.0408663	0.665824	0.505523	0.970051	FALSE	0.185549	0.0132056	0.0132056	hsamiR133a3p | hsamiR378a3p
hsamiR34aNND	hsamiR638NND	-0.726634	-0.624384	-0.665408	0.505789	0.970051	FALSE	-0.10225	0.0132056	0.0132056	hsamiR34aNND | hsamiR638NND
hsamiR199a5pNND	hsamiR23b3p	0.702535	0.593473	0.664978	0.506065	0.970051	FALSE	0.109062	0.0132056	0.0132056	hsamiR199a5pNND | hsamiR23b3p
hsamiR3423p	hsalet7e5pNND	-0.190434	-0.363353	0.660335	0.509039	0.971317	FALSE	0.172919	0.0126391	0.0126391	hsamiR3423p | hsalet7e5pNND
hsamiR1403p	hsamiR23b3p	0.317126	0.474428	-0.658103	0.510472	0.972023	FALSE	-0.157302	0.0123232	0.0123232	hsamiR1403p | hsamiR23b3p
hsamiR133b3p	hsamiR23b3p	0.198002	0.369162	-0.656276	0.511647	0.972097	FALSE	-0.17116	0.0122905	0.0122905	hsamiR133b3p | hsamiR23b3p
hsamiR29c3pNND	hsamiR26b5p	0.637999	0.735911	-0.655955	0.511853	0.972117	FALSE	-0.0979123	0.0122814	0.0122814	hsamiR29c3pNND | hsamiR26b5p
hsamiR29a3p	hsamiR2123p	-0.104076	0.0803657	-0.649928	0.515739	0.972935	FALSE	-0.184442	0.0119161	0.0119161	hsamiR29a3p | hsamiR2123p
hsalet7c5p	hsamiR26b5p	0.0851085	0.263341	-0.647771	0.517133	0.972935	FALSE	-0.178232	0.0119161	0.0119161	hsalet7c5p | hsamiR26b5p
hsamiR452	hsamiR208a3p	-0.502852	-0.353353	-0.645894	0.518348	0.972935	FALSE	-0.149499	0.0119161	0.0119161	hsamiR452 | hsamiR208a3p
hsamiR34aNND	hsamiR1955p	0.693497	0.586178	0.642351	0.520645	0.972935	FALSE	0.107318	0.0119161	0.0119161	hsamiR34aNND | hsamiR1955p
hsamiR133a3p	hsalet7a5ppNND	-0.207108	-0.0275112	-0.641624	0.521118	0.973117	FALSE	-0.179597	0.0118351	0.0118351	hsamiR133a3p | hsalet7a5ppNND
hsamiR8863p	hsamiR208a3p	-0.298246	-0.124493	-0.640994	0.521527	0.973224	FALSE	-0.173753	0.0117871	0.0117871	hsamiR8863p | hsamiR208a3p
hsamiR125b5p	hsamiR3423p	-0.0140474	-0.193377	0.638688	0.523026	0.973672	FALSE	0.179329	0.0115871	0.0115871	hsamiR125b5p | hsamiR3423p
hsamiR5395p	hsamiR3423p	-0.0930641	0.0863601	-0.632067	0.527343	0.975455	FALSE	-0.179424	0.0107929	0.0107929	hsamiR5395p | hsamiR3423p
hsamiR8863p	hsamiR26b5p	0.360597	0.195161	0.631943	0.527424	0.975455	FALSE	0.165436	0.0107929	0.0107929	hsamiR8863p | hsamiR26b5p
hsalet7a5ppNND	hsamir451a	0.264151	0.0913128	0.628862	0.52944	0.975928	FALSE	0.172838	0.010582	0.010582	hsalet7a5ppNND | hsamir451a
hsamiR5395p	hsalet7b5p	0.0307152	-0.147013	0.628204	0.52987	0.975983	FALSE	0.177728	0.0105577	0.0105577	hsamiR5395p | hsalet7b5p
hsamiR452	hsamiR125a5p	-0.0640913	0.112747	-0.623276	0.533103	0.976559	FALSE	-0.176838	0.0103015	0.0103015	hsamiR452 | hsamiR125a5p
hsamiR15a5p	hsamiR4253p	-0.00702679	-0.182128	0.62239	0.533685	0.976559	FALSE	0.175101	0.0103015	0.0103015	hsamiR15a5p | hsamiR4253p
hsamiR315p	hsamiR13p	0.162769	0.327976	-0.619485	0.535597	0.976559	FALSE	-0.165207	0.0103015	0.0103015	hsamiR315p | hsamiR13p
hsamiR199a5pNND	hsamiR20a	0.279186	0.111105	0.615638	0.538134	0.97679	FALSE	0.168081	0.0101989	0.0101989	hsamiR199a5pNND | hsamiR20a
hsamiR1323p	hsalet7c5p	-0.20862	-0.0370411	-0.613657	0.539442	0.97679	FALSE	-0.171579	0.0101989	0.0101989	hsamiR1323p | hsalet7c5p
hsalet7a5ppNND	hsamiR125b5p	0.555312	0.423429	0.611889	0.540611	0.97679	FALSE	0.131883	0.0101989	0.0101989	hsalet7a5ppNND | hsamiR125b5p
hsamiR206NND	hsamiR452	-0.23898	-0.394454	0.609094	0.542462	0.976916	FALSE	0.155473	0.0101426	0.0101426	hsamiR206NND | hsamiR452
hsamiR12075pNND	hsamiR125a5p	0.504176	0.364804	0.605941	0.544554	0.977012	FALSE	0.139372	0.0101001	0.0101001	hsamiR12075pNND | hsamiR125a5p
hsamiR206NND	hsamiR15a5p	0.329659	0.473601	-0.605178	0.545061	0.977012	FALSE	-0.143942	0.0101001	0.0101001	hsamiR206NND | hsamiR15a5p
hsamiR133b3p	hsamiR315p	0.203809	0.361228	-0.60285	0.546608	0.977404	FALSE	-0.157419	0.00992603	0.00992603	hsamiR133b3p | hsamiR315p
hsamiR125a5p	hsamiR3423p	0.309618	0.147778	0.601658	0.547402	0.977464	FALSE	0.16184	0.00989906	0.00989906	hsamiR125a5p | hsamiR3423p
hsamiR5395p	hsamiR1555p	0.200965	0.034116	0.595878	0.551257	0.978112	FALSE	0.166849	0.00961154	0.00961154	hsamiR5395p | hsamiR1555p
hsamiR638NND	hsalet7c5p	0.234356	0.0691361	0.595659	0.551403	0.978112	FALSE	0.16522	0.00961154	0.00961154	hsamiR638NND | hsalet7c5p
hsamiR452	hsamiR1323p	0.332602	0.175597	0.591332	0.554298	0.978267	FALSE	0.157005	0.00954247	0.00954247	hsamiR452 | hsamiR1323p
hsamiR34aNND	hsamiR2123p	0.355408	0.492756	-0.590486	0.554865	0.978267	FALSE	-0.137349	0.00954247	0.00954247	hsamiR34aNND | hsamiR2123p
hsamiR5395p	hsamiR26b5p	-0.095698	0.071388	-0.588473	0.556215	0.978399	FALSE	-0.167086	0.00948392	0.00948392	hsamiR5395p | hsamiR26b5p
hsamiR23b3p	hsamiR26b5p	0.64303	0.730905	-0.587917	0.556588	0.97848	FALSE	-0.0878741	0.00944806	0.00944806	hsamiR23b3p | hsamiR26b5p
hsamiR315p	hsamiR1323p	0.281753	0.427219	-0.586378	0.557621	0.978531	FALSE	-0.145467	0.00942557	0.00942557	hsamiR315p | hsamiR1323p
hsamiR4253p	hsamiR378a3p	0.438982	0.563149	-0.58483	0.558662	0.978531	FALSE	-0.124168	0.00942557	0.00942557	hsamiR4253p | hsamiR378a3p
hsamiR199a5pNND	hsamiR223p	0.443465	0.566826	-0.584245	0.559056	0.978531	FALSE	-0.123361	0.00942557	0.00942557	hsamiR199a5pNND | hsamiR223p
hsamir451a	hsamiR223p	-0.61748	-0.504644	-0.581102	0.561172	0.978712	FALSE	-0.112835	0.00934494	0.00934494	hsamir451a | hsamiR223p
hsamiR8863p	hsamiR29a3p	-0.0665078	0.0982385	-0.580256	0.561742	0.97878	FALSE	-0.164746	0.0093149	0.0093149	hsamiR8863p | hsamiR29a3p
hsamiR1323p	hsamiR146b3pNND	-0.164618	-0.00178297	-0.57739	0.563676	0.979393	FALSE	-0.162835	0.00904315	0.00904315	hsamiR1323p | hsamiR146b3pNND
hsamiR8863p	hsamir451a	-0.331355	-0.178135	-0.577203	0.563802	0.979405	FALSE	-0.15322	0.00903759	0.00903759	hsamiR8863p | hsamir451a
hsamiR125a5p	hsalet7e5pNND	-0.106234	0.0569812	-0.575043	0.565262	0.979448	FALSE	-0.163215	0.00901848	0.00901848	hsamiR125a5p | hsalet7e5pNND
hsamiR315p	hsamiR208a3p	-0.435003	-0.557726	0.574326	0.565747	0.979448	FALSE	0.122722	0.00901848	0.00901848	hsamiR315p | hsamiR208a3p
hsamiR315p	hsamiR206NND	-0.387381	-0.516927	0.574141	0.565872	0.979448	FALSE	0.129546	0.00901848	0.00901848	hsamiR315p | hsamiR206NND
hsamiR34aNND	hsamiR8863p	0.366232	0.217229	0.573777	0.566119	0.979448	FALSE	0.149003	0.00901848	0.00901848	hsamiR34aNND | hsamiR8863p
hsamiR133a3p	hsamir451a	-0.301754	-0.148501	-0.568589	0.569635	0.980261	FALSE	-0.153254	0.00865829	0.00865829	hsamiR133a3p | hsamir451a
hsamiR23b3p	hsamiR1555p	0.519344	0.395536	0.551917	0.581005	0.982722	FALSE	0.123809	0.00756939	0.00756939	hsamiR23b3p | hsamiR1555p
hsamiR208a3p	hsamiR1403p	-0.548968	-0.649246	0.551902	0.581016	0.982722	FALSE	0.100278	0.00756939	0.00756939	hsamiR208a3p | hsamiR1403p
hsamiR1555p	hsamiR26b5p	0.350154	0.479586	-0.550972	0.581653	0.982722	FALSE	-0.129432	0.00756939	0.00756939	hsamiR1555p | hsamiR26b5p
hsamiR208a3p	hsamiR2123p	-0.337532	-0.46823	0.549809	0.58245	0.982722	FALSE	0.130698	0.00756939	0.00756939	hsamiR208a3p | hsamiR2123p
hsamiR29b3p	hsamiR2123p	0.537546	0.638075	-0.54182	0.587942	0.982795	FALSE	-0.100529	0.00753686	0.00753686	hsamiR29b3p | hsamiR2123p
hsamiR133b3p	hsamiR34aNND	0.458541	0.329397	0.538618	0.590151	0.98284	FALSE	0.129144	0.00751724	0.00751724	hsamiR133b3p | hsamiR34aNND
hsamiR34aNND	hsamiR13p	0.31011	0.166504	0.536113	0.591881	0.98284	FALSE	0.143606	0.00751724	0.00751724	hsamiR34aNND | hsamiR13p
hsamiR206NND	hsamiR199a5pNND	-0.486403	-0.36193	-0.534828	0.592769	0.98284	FALSE	-0.124472	0.00751724	0.00751724	hsamiR206NND | hsamiR199a5pNND
hsamiR15a5p	hsamiR125a5p	0.370826	0.233727	0.531384	0.595152	0.98284	FALSE	0.137099	0.00751724	0.00751724	hsamiR15a5p | hsamiR125a5p
hsamiR5395p	hsamiR146b3pNND	0.28446	0.14175	0.526344	0.598649	0.98284	FALSE	0.14271	0.00751724	0.00751724	hsamiR5395p | hsamiR146b3pNND
hsamiR34aNND	hsamiR133a3p	0.0333604	-0.115206	0.523799	0.600418	0.98284	FALSE	0.148567	0.00751724	0.00751724	hsamiR34aNND | hsamiR133a3p
hsamiR15a5p	hsamiR3423p	0.0729029	0.218211	-0.522575	0.60127	0.98284	FALSE	-0.145308	0.00751724	0.00751724	hsamiR15a5p | hsamiR3423p
hsamiR23b3p	hsamiR4253p	0.264553	0.396656	-0.522337	0.601435	0.98284	FALSE	-0.132103	0.00751724	0.00751724	hsamiR23b3p | hsamiR4253p
hsamiR29b3p	hsamiR1555p	0.365804	0.231768	0.518249	0.604284	0.983456	FALSE	0.134036	0.00724526	0.00724526	hsamiR29b3p | hsamiR1555p
hsamiR5395p	hsamiR20a	0.147293	0.287406	-0.517728	0.604648	0.983456	FALSE	-0.140114	0.00724526	0.00724526	hsamiR5395p | hsamiR20a
hsamiR34aNND	hsamiR23a3p	0.612256	0.513772	0.508298	0.611245	0.983456	FALSE	0.0984837	0.00724526	0.00724526	hsamiR34aNND | hsamiR23a3p
hsamiR125a5p	hsamiR26b5p	-0.0702679	0.0739966	-0.50772	0.61165	0.983456	FALSE	-0.144265	0.00724526	0.00724526	hsamiR125a5p | hsamiR26b5p
hsamiR13p	hsalet7a5ppNND	-0.143547	-0.00033297	-0.506653	0.612399	0.983456	FALSE	-0.143214	0.00724526	0.00724526	hsamiR13p | hsalet7a5ppNND
hsamiR315p	hsamiR133a3p	0.0256891	0.166956	-0.501827	0.615789	0.983456	FALSE	-0.141267	0.00724526	0.00724526	hsamiR315p | hsamiR133a3p
hsamiR133a3p	hsalet7b5p	0.0859649	-0.0558474	0.499172	0.617658	0.983456	FALSE	0.141812	0.00724526	0.00724526	hsamiR133a3p | hsalet7b5p
hsamiR315p	hsamiR23b3p	0.310595	0.432251	-0.496974	0.619207	0.983492	FALSE	-0.121656	0.0072291	0.0072291	hsamiR315p | hsamiR23b3p
hsamiR23b3p	hsamiR223p	0.504762	0.602456	-0.496482	0.619554	0.983492	FALSE	-0.0976938	0.0072291	0.0072291	hsamiR23b3p | hsamiR223p
hsalet7c5p	hsamiR125b5p	0.659072	0.571583	0.496425	0.619595	0.983492	FALSE	0.0874895	0.0072291	0.0072291	hsalet7c5p | hsamiR125b5p
hsamiR29b3p	hsamir451a	0.0379026	-0.10278	0.495596	0.620179	0.983492	FALSE	0.140683	0.0072291	0.0072291	hsamiR29b3p | hsamir451a
hsamiR133b3p	hsamiR23a3p	0.26427	0.38972	-0.494582	0.620895	0.983492	FALSE	-0.12545	0.0072291	0.0072291	hsamiR133b3p | hsamiR23a3p
hsamiR638NND	hsamiR208a3p	0.61548	0.520514	0.494141	0.621207	0.983492	FALSE	0.0949658	0.0072291	0.0072291	hsamiR638NND | hsamiR208a3p
hsamiR34aNND	hsamiR3423p	-0.068836	-0.205472	0.490076	0.62408	0.984004	FALSE	0.136636	0.00700304	0.00700304	hsamiR34aNND | hsamiR3423p
hsamiR199a5pNND	hsamiR29b3p	0.728324	0.786883	-0.484986	0.627686	0.984739	FALSE	-0.0585593	0.00667878	0.00667878	hsamiR199a5pNND | hsamiR29b3p
hsalet7c5p	hsamiR29c3pNND	0.519764	0.412453	0.482908	0.629161	0.984838	FALSE	0.107312	0.00663528	0.00663528	hsalet7c5p | hsamiR29c3pNND
hsalet7a5ppNND	hsamiR125a5p	-0.175231	-0.0399916	-0.481472	0.630181	0.984955	FALSE	-0.135239	0.00658373	0.00658373	hsalet7a5ppNND | hsamiR125a5p
hsamiR206NND	hsamiR20a	-0.213675	-0.0802817	-0.479784	0.631381	0.984955	FALSE	-0.133394	0.00658373	0.00658373	hsamiR206NND | hsamiR20a
hsamiR29b3p	hsamiR20a	-0.00937671	-0.14488	0.479662	0.631468	0.984955	FALSE	0.135503	0.00658373	0.00658373	hsamiR29b3p | hsamiR20a
hsamiR13p	hsamiR1555p	-0.022817	0.112179	-0.475954	0.634107	0.985019	FALSE	-0.134996	0.00655524	0.00655524	hsamiR13p | hsamiR1555p
hsamiR206NND	hsamiR125b5p	-0.0291137	-0.162616	0.474113	0.635419	0.985019	FALSE	0.133502	0.00655524	0.00655524	hsamiR206NND | hsamiR125b5p
hsamiR13p	hsamiR23a3p	0.190853	0.315582	-0.469054	0.639031	0.985439	FALSE	-0.124729	0.00637009	0.00637009	hsamiR13p | hsamiR23a3p
hsamiR208a3p	hsalet7a5ppNND	0.19842	0.068246	0.466329	0.64098	0.985873	FALSE	0.130174	0.00617915	0.00617915	hsamiR208a3p | hsalet7a5ppNND
hsamiR133b3p	hsamiR199a5pNND	0.299229	0.174632	0.464564	0.642244	0.986021	FALSE	0.124597	0.00611383	0.00611383	hsamiR133b3p | hsamiR199a5pNND
hsamiR125a5p	hsamiR223p	0.00483516	0.135517	-0.462063	0.644036	0.986284	FALSE	-0.130682	0.00599786	0.00599786	hsamiR125a5p | hsamiR223p
hsamiR452	hsamiR2123p	0.451435	0.340994	0.461233	0.644632	0.986284	FALSE	0.110441	0.00599786	0.00599786	hsamiR452 | hsamiR2123p
hsamiR8863p	hsamiR29b3p	0.325658	0.204526	0.45852	0.646579	0.986284	FALSE	0.121132	0.00599786	0.00599786	hsamiR8863p | hsamiR29b3p
hsalet7a5ppNND	hsalet7e5pNND	0.690654	0.752581	-0.455585	0.648688	0.986551	FALSE	-0.0619275	0.00588039	0.00588039	hsalet7a5ppNND | hsalet7e5pNND
hsamiR34aNND	hsamiR20a	0.0492888	0.17711	-0.455559	0.648707	0.986551	FALSE	-0.127822	0.00588039	0.00588039	hsamiR34aNND | hsamiR20a
hsamiR638NND	hsamiR125a5p	0.43819	0.328277	0.453534	0.650165	0.986698	FALSE	0.109913	0.00581584	0.00581584	hsamiR638NND | hsamiR125a5p
hsamiR208a3p	hsamiR20a	-0.462624	-0.355984	-0.450975	0.652007	0.987277	FALSE	-0.106639	0.0055611	0.0055611	hsamiR208a3p | hsamiR20a
hsalet7c5p	hsamiR1555p	-0.00622472	0.121367	-0.450374	0.652441	0.987277	FALSE	-0.127592	0.0055611	0.0055611	hsalet7c5p | hsamiR1555p
hsamiR13p	hsamir451a	-0.19219	-0.0671701	-0.44737	0.654608	0.98774	FALSE	-0.125019	0.00535717	0.00535717	hsamiR13p | hsamir451a
hsamiR23b3p	hsamir451a	-0.283972	-0.395767	0.444855	0.656425	0.987746	FALSE	0.111795	0.0053547	0.0053547	hsamiR23b3p | hsamir451a
hsamiR20a	hsamiR1323p	-0.0176336	0.108342	-0.444088	0.656979	0.987882	FALSE	-0.125975	0.00529503	0.00529503	hsamiR20a | hsamiR1323p
hsamiR20a	hsalet7b5p	-0.427169	-0.318924	-0.442599	0.658056	0.988145	FALSE	-0.108245	0.00517944	0.00517944	hsamiR20a | hsalet7b5p
hsamiR3423p	hsamiR1555p	0.139535	0.259677	-0.440247	0.659758	0.988235	FALSE	-0.120142	0.00513992	0.00513992	hsamiR3423p | hsamiR1555p
hsamiR133a3p	hsamiR29c3pNND	0.214035	0.0918376	0.440207	0.659788	0.988235	FALSE	0.122198	0.00513992	0.00513992	hsamiR133a3p | hsamiR29c3pNND
hsamiR34aNND	hsamiR15a5p	-0.130081	-0.250307	0.438867	0.660758	0.98842	FALSE	0.120226	0.00505832	0.00505832	hsamiR34aNND | hsamiR15a5p
hsamiR5395p	hsamiR29c3pNND	-0.0745941	0.0493077	-0.435925	0.662891	0.98842	FALSE	-0.123902	0.00505832	0.00505832	hsamiR5395p | hsamiR29c3pNND
hsamiR20a	hsamir451a	-0.263352	-0.37454	0.435595	0.66313	0.98842	FALSE	0.111188	0.00505832	0.00505832	hsamiR20a | hsamir451a
hsamiR29b3p	hsamiR146b3pNND	0.0745157	0.195807	-0.43464	0.663824	0.98842	FALSE	-0.121292	0.00505832	0.00505832	hsamiR29b3p | hsamiR146b3pNND
hsamiR1955p	hsamiR20a	-0.195869	-0.0754498	-0.431565	0.666057	0.988563	FALSE	-0.120419	0.00499585	0.00499585	hsamiR1955p | hsamiR20a
hsamiR125a5p	hsamiR4253p	0.11682	0.234536	-0.427309	0.669155	0.988606	FALSE	-0.117716	0.00497694	0.00497694	hsamiR125a5p | hsamiR4253p
hsamiR29b3p	hsamiR1323p	0.42108	0.51575	-0.42696	0.669409	0.988606	FALSE	-0.0946705	0.00497694	0.00497694	hsamiR29b3p | hsamiR1323p
hsalet7b5p	hsamiR1555p	0.226316	0.10855	0.426238	0.669934	0.988606	FALSE	0.117766	0.00497694	0.00497694	hsalet7b5p | hsamiR1555p
hsamiR133b3p	hsamiR29a3p	-0.218063	-0.100256	-0.425197	0.670693	0.988606	FALSE	-0.117807	0.00497694	0.00497694	hsamiR133b3p | hsamiR29a3p
hsamiR638NND	hsamiR199a5pNND	-0.558714	-0.47041	-0.422873	0.672388	0.988606	FALSE	-0.0883045	0.00497694	0.00497694	hsamiR638NND | hsamiR199a5pNND
hsalet7a5ppNND	hsamiR26b5p	0.327041	0.429738	-0.421814	0.67316	0.988606	FALSE	-0.102697	0.00497694	0.00497694	hsalet7a5ppNND | hsamiR26b5p
hsamiR8863p	hsalet7c5p	-0.259828	-0.144852	-0.421753	0.673206	0.988606	FALSE	-0.114977	0.00497694	0.00497694	hsamiR8863p | hsalet7c5p
hsamiR452	hsamiR4253p	0.451953	0.35173	0.420658	0.674005	0.988606	FALSE	0.100223	0.00497694	0.00497694	hsamiR452 | hsamiR4253p
hsamiR5395p	hsamiR29b3p	-0.0233688	0.0957378	-0.419498	0.674852	0.988606	FALSE	-0.119107	0.00497694	0.00497694	hsamiR5395p | hsamiR29b3p
hsamiR12075pNND	hsamiR452	-0.218709	-0.328843	0.418887	0.675299	0.988606	FALSE	0.110134	0.00497694	0.00497694	hsamiR12075pNND | hsamiR452
hsamiR1955p	hsamiR29b3p	0.687777	0.745312	-0.41667	0.67692	0.988606	FALSE	-0.0575352	0.00497694	0.00497694	hsamiR1955p | hsamiR29b3p
hsamiR133a3p	hsamiR199a5pNND	0.0552411	-0.0630365	0.41603	0.677388	0.988606	FALSE	0.118278	0.00497694	0.00497694	hsamiR133a3p | hsamiR199a5pNND
hsamiR8863p	hsamiR133a3p	0.127764	0.241866	-0.415578	0.677719	0.988606	FALSE	-0.114102	0.00497694	0.00497694	hsamiR8863p | hsamiR133a3p
hsamiR20a	hsamiR29a3p	-0.674227	-0.604724	-0.414185	0.678738	0.988876	FALSE	-0.0695036	0.0048581	0.0048581	hsamiR20a | hsamiR29a3p
hsamiR13p	hsamiR452	0.220272	0.329056	-0.413957	0.678906	0.988876	FALSE	-0.108784	0.0048581	0.0048581	hsamiR13p | hsamiR452
hsamiR206NND	hsamiR1555p	-0.0767207	-0.191481	0.411057	0.681031	0.988924	FALSE	0.11476	0.00483697	0.00483697	hsamiR206NND | hsamiR1555p
hsamiR34aNND	hsalet7c5p	-0.0813764	0.034788	-0.408796	0.682689	0.988973	FALSE	-0.116164	0.00481549	0.00481549	hsamiR34aNND | hsalet7c5p
hsamiR23a3p	hsalet7b5p	0.0914288	0.204861	-0.407943	0.683315	0.989049	FALSE	-0.113432	0.00478206	0.00478206	hsamiR23a3p | hsalet7b5p
hsamiR13p	hsamiR4253p	0.119403	0.231366	-0.406329	0.684501	0.989049	FALSE	-0.111963	0.00478206	0.00478206	hsamiR13p | hsamiR4253p
hsamiR133b3p	hsamiR29c3pNND	0.174123	0.28319	-0.404834	0.685599	0.989049	FALSE	-0.109067	0.00478206	0.00478206	hsamiR133b3p | hsamiR29c3pNND
hsamiR146b3pNND	hsamiR26b5p	0.0359965	0.148954	-0.400714	0.688631	0.989396	FALSE	-0.112957	0.00462989	0.00462989	hsamiR146b3pNND | hsamiR26b5p
hsamiR8863p	hsamiR15a5p	-0.00311892	-0.115893	0.398042	0.690599	0.989583	FALSE	0.112775	0.00454764	0.00454764	hsamiR8863p | hsamiR15a5p
hsamiR133a3p	hsamiR146b3pNND	-0.00438789	0.108344	-0.397555	0.690958	0.989583	FALSE	-0.112732	0.00454764	0.00454764	hsamiR133a3p | hsamiR146b3pNND
hsamiR315p	hsamiR2123p	0.352486	0.446499	-0.393623	0.69386	0.989583	FALSE	-0.0940133	0.00454764	0.00454764	hsamiR315p | hsamiR2123p
hsamiR1323p	hsalet7a5ppNND	0.162423	0.268494	-0.391254	0.69561	0.989583	FALSE	-0.106071	0.00454764	0.00454764	hsamiR1323p | hsalet7a5ppNND
hsamiR199a5pNND	hsamiR1555p	0.427642	0.3326	0.390881	0.695885	0.989583	FALSE	0.0950427	0.00454764	0.00454764	hsamiR199a5pNND | hsamiR1555p
hsamiR8863p	hsalet7b5p	-0.0924469	0.0181294	-0.389418	0.696967	0.989635	FALSE	-0.110576	0.00452514	0.00452514	hsamiR8863p | hsalet7b5p
hsamiR133b3p	hsamir451a	-0.300644	-0.196797	-0.389371	0.697002	0.989635	FALSE	-0.103847	0.00452514	0.00452514	hsamiR133b3p | hsamir451a
hsamiR2123p	hsamiR1555p	0.321636	0.416798	-0.38765	0.698275	0.989907	FALSE	-0.0951619	0.00440562	0.00440562	hsamiR2123p | hsamiR1555p
hsamiR34aNND	hsamiR12075pNND	-0.728632	-0.672673	-0.387146	0.698648	0.990126	FALSE	-0.0559593	0.00430975	0.00430975	hsamiR34aNND | hsamiR12075pNND
hsamiR20a	hsamiR125a5p	0.222074	0.322928	-0.38321	0.701564	0.99108	FALSE	-0.100854	0.00389128	0.00389128	hsamiR20a | hsamiR125a5p
hsamiR29b3p	hsamiR23b3p	0.602782	0.66768	-0.383081	0.70166	0.99108	FALSE	-0.0648978	0.00389128	0.00389128	hsamiR29b3p | hsamiR23b3p
hsamiR638NND	hsamiR206NND	0.742064	0.786843	-0.379536	0.70429	0.991515	FALSE	-0.0447786	0.00370089	0.00370089	hsamiR638NND | hsamiR206NND
hsamiR133a3p	hsamiR23a3p	-0.00263737	0.103618	-0.374611	0.70795	0.991515	FALSE	-0.106255	0.00370089	0.00370089	hsamiR133a3p | hsamiR23a3p
hsamiR12075pNND	hsamiR8863p	-0.131052	-0.233902	0.374172	0.708277	0.991515	FALSE	0.10285	0.00370089	0.00370089	hsamiR12075pNND | hsamiR8863p
hsamiR23a3p	hsamiR125b5p	0.436236	0.51828	-0.373852	0.708515	0.991556	FALSE	-0.0820438	0.00368289	0.00368289	hsamiR23a3p | hsamiR125b5p
hsamiR452	hsamiR29c3pNND	0.147368	0.249	-0.372042	0.709861	0.991932	FALSE	-0.101632	0.00351799	0.00351799	hsamiR452 | hsamiR29c3pNND
hsamiR12075pNND	hsamiR15a5p	0.538462	0.460326	0.366295	0.714145	0.991956	FALSE	0.0781354	0.00350758	0.00350758	hsamiR12075pNND | hsamiR15a5p
hsamiR15a5p	hsamiR1555p	0.132572	0.0292115	0.36586	0.714469	0.992103	FALSE	0.103361	0.00344313	0.00344313	hsamiR15a5p | hsamiR1555p
hsamiR208a3p	hsamiR23b3p	-0.28505	-0.377415	0.364927	0.715166	0.992106	FALSE	0.0923652	0.00344181	0.00344181	hsamiR208a3p | hsamiR23b3p
hsamiR125a5p	hsamiR1555p	0.131695	0.231589	-0.363281	0.716395	0.992254	FALSE	-0.099894	0.00337719	0.00337719	hsamiR125a5p | hsamiR1555p
hsamiR133a3p	hsamiR125b5p	-0.159719	-0.0577784	-0.362762	0.716783	0.992254	FALSE	-0.101941	0.00337719	0.00337719	hsamiR133a3p | hsamiR125b5p
hsamiR133b3p	hsamiR378a3p	0.132843	0.0307061	0.361572	0.717672	0.992254	FALSE	0.102137	0.00337719	0.00337719	hsamiR133b3p | hsamiR378a3p
hsamiR8863p	hsamiR125a5p	-0.212087	-0.112519	-0.359609	0.719139	0.992668	FALSE	-0.0995681	0.00319609	0.00319609	hsamiR8863p | hsamiR125a5p
hsamiR13p	hsamiR199a5pNND	0.239166	0.140643	0.359431	0.719273	0.992668	FALSE	0.0985226	0.00319609	0.00319609	hsamiR13p | hsamiR199a5pNND
hsamiR133b3p	hsamiR1403p	0.484588	0.403768	0.354203	0.723187	0.992912	FALSE	0.0808194	0.00308942	0.00308942	hsamiR133b3p | hsamiR1403p
hsamiR315p	hsamiR8863p	0.0371798	0.136153	-0.350645	0.725855	0.992912	FALSE	-0.098973	0.00308942	0.00308942	hsamiR315p | hsamiR8863p
hsamiR315p	hsamiR378a3p	0.0675826	0.16557	-0.349295	0.726867	0.992912	FALSE	-0.0979874	0.00308942	0.00308942	hsamiR315p | hsamiR378a3p
hsamiR8863p	hsamiR199a5pNND	0.0930455	0.190246	-0.348786	0.72725	0.992912	FALSE	-0.097201	0.00308942	0.00308942	hsamiR8863p | hsamiR199a5pNND
hsamiR13p	hsamiR1403p	0.190602	0.283249	-0.345175	0.729962	0.992912	FALSE	-0.0926477	0.00308942	0.00308942	hsamiR13p | hsamiR1403p
hsamiR29a3p	hsamir451a	0.129882	0.224909	-0.345004	0.730091	0.992912	FALSE	-0.0950273	0.00308942	0.00308942	hsamiR29a3p | hsamir451a
hsamiR23a3p	hsamiR26b5p	0.611698	0.669471	-0.344838	0.730216	0.992912	FALSE	-0.057773	0.00308942	0.00308942	hsamiR23a3p | hsamiR26b5p
hsamiR3423p	hsamiR146b3pNND	0.115013	0.0178467	0.343158	0.731479	0.992912	FALSE	0.0971664	0.00308942	0.00308942	hsamiR3423p | hsamiR146b3pNND
hsamir451a	hsamiR1555p	-0.692982	-0.739347	0.335049	0.737588	0.992912	FALSE	0.046365	0.00308942	0.00308942	hsamir451a | hsamiR1555p
hsamiR638NND	hsamiR1955p	-0.553044	-0.61548	0.333548	0.738721	0.992912	FALSE	0.0624363	0.00308942	0.00308942	hsamiR638NND | hsamiR1955p
hsamiR1403p	hsamiR223p	0.813187	0.778936	0.329211	0.741996	0.992912	FALSE	0.0342504	0.00308942	0.00308942	hsamiR1403p | hsamiR223p
hsamiR133a3p	hsamiR1555p	-0.0333333	0.058979	-0.324599	0.745484	0.992996	FALSE	-0.0923123	0.00305229	0.00305229	hsamiR133a3p | hsamiR1555p
hsamiR133b3p	hsamiR125a5p	-0.00877649	-0.100337	0.322864	0.746799	0.993183	FALSE	0.0915606	0.00297086	0.00297086	hsamiR133b3p | hsamiR125a5p
hsamiR638NND	hsamiR12075pNND	0.788985	0.820768	-0.317702	0.750711	0.994184	FALSE	-0.0317833	0.00253325	0.00253325	hsamiR638NND | hsamiR12075pNND
hsalet7b5p	hsamiR223p	0.122091	0.0348232	0.308692	0.757556	0.99459	FALSE	0.0872674	0.00235601	0.00235601	hsalet7b5p | hsamiR223p
hsamiR29a3p	hsamiR26b5p	0.0877963	0.00178273	0.302983	0.761903	0.99459	FALSE	0.0860136	0.00235601	0.00235601	hsamiR29a3p | hsamiR26b5p
hsamiR133b3p	hsamiR4253p	0.417954	0.344359	0.302774	0.762062	0.99459	FALSE	0.0735951	0.00235601	0.00235601	hsamiR133b3p | hsamiR4253p
hsamiR315p	hsamiR29a3p	-0.169432	-0.250122	0.296729	0.766673	0.99459	FALSE	0.0806892	0.00235601	0.00235601	hsamiR315p | hsamiR29a3p
hsamiR452	hsamiR20a	0.201143	0.119044	0.296208	0.767071	0.99459	FALSE	0.0820986	0.00235601	0.00235601	hsamiR452 | hsamiR20a
hsamiR4253p	hsamiR1555p	0.701185	0.740911	-0.291139	0.770945	0.99459	FALSE	-0.0397264	0.00235601	0.00235601	hsamiR4253p | hsamiR1555p
hsamiR4253p	hsamiR146b3pNND	0.100966	0.181694	-0.289573	0.772143	0.99459	FALSE	-0.0807287	0.00235601	0.00235601	hsamiR4253p | hsamiR146b3pNND
hsalet7e5pNND	hsamiR1555p	0.0666667	0.147701	-0.288171	0.773216	0.99459	FALSE	-0.0810348	0.00235601	0.00235601	hsalet7e5pNND | hsamiR1555p
hsamiR315p	hsamiR15a5p	-0.125702	-0.204694	0.285476	0.775279	0.99459	FALSE	0.0789927	0.00235601	0.00235601	hsamiR315p | hsamiR15a5p
hsamiR8863p	hsamiR23b3p	0.275332	0.348586	-0.28531	0.775406	0.99459	FALSE	-0.0732548	0.00235601	0.00235601	hsamiR8863p | hsamiR23b3p
hsamiR125b5p	hsamiR378a3p	0.257682	0.180457	0.285168	0.775516	0.99459	FALSE	0.0772254	0.00235601	0.00235601	hsamiR125b5p | hsamiR378a3p
hsamiR13p	hsamiR146b3pNND	-0.0798946	0.000599355	-0.283394	0.776875	0.99459	FALSE	-0.080494	0.00235601	0.00235601	hsamiR13p | hsamiR146b3pNND
hsamiR23a3p	hsalet7c5p	0.189232	0.265637	-0.283248	0.776987	0.99459	FALSE	-0.0764047	0.00235601	0.00235601	hsamiR23a3p | hsalet7c5p
hsamiR23a3p	hsalet7a5ppNND	0.473176	0.53331	-0.283183	0.777037	0.99459	FALSE	-0.0601338	0.00235601	0.00235601	hsamiR23a3p | hsalet7a5ppNND
hsamiR133a3p	hsamiR125a5p	0.112379	0.0330264	0.280419	0.779156	0.994646	FALSE	0.079353	0.00233144	0.00233144	hsamiR133a3p | hsamiR125a5p
hsamiR452	hsamiR1955p	0.2424	0.315743	-0.279615	0.779773	0.994734	FALSE	-0.0733426	0.00229283	0.00229283	hsamiR452 | hsamiR1955p
hsamiR199a5pNND	hsamiR26b5p	0.552653	0.605202	-0.277971	0.781034	0.995007	FALSE	-0.0525481	0.00217381	0.00217381	hsamiR199a5pNND | hsamiR26b5p
hsamiR20a	hsamiR3423p	0.452251	0.512602	-0.276585	0.782099	0.99515	FALSE	-0.060351	0.00211129	0.00211129	hsamiR20a | hsamiR3423p
hsamiR315p	hsamiR29c3pNND	0.331104	0.260641	0.271477	0.786024	0.995676	FALSE	0.0704638	0.00188188	0.00188188	hsamiR315p | hsamiR29c3pNND
hsamiR452	hsamiR1403p	0.401229	0.334468	0.271441	0.786052	0.995676	FALSE	0.0667609	0.00188188	0.00188188	hsamiR452 | hsamiR1403p
hsamiR208a3p	hsamiR23a3p	-0.474935	-0.413272	-0.270073	0.787104	0.995774	FALSE	-0.0616632	0.00183909	0.00183909	hsamiR208a3p | hsamiR23a3p
hsamiR452	hsamiR23b3p	0.0228702	0.0988947	-0.268218	0.788532	0.995789	FALSE	-0.0760245	0.0018325	0.0018325	hsamiR452 | hsamiR23b3p
hsamiR452	hsamiR223p	0.198507	0.270285	-0.266982	0.789483	0.995789	FALSE	-0.0717777	0.0018325	0.0018325	hsamiR452 | hsamiR223p
hsamiR1403p	hsamir451a	-0.575944	-0.6244	0.266348	0.789971	0.995874	FALSE	0.0484562	0.00179567	0.00179567	hsamiR1403p | hsamir451a
hsamiR4253p	hsamiR223p	0.757909	0.723774	0.266153	0.790122	0.995924	FALSE	0.0341349	0.00177392	0.00177392	hsamiR4253p | hsamiR223p
hsamiR452	hsamiR3423p	-0.139535	-0.210614	0.257739	0.796608	0.996181	FALSE	0.0710789	0.0016616	0.0016616	hsamiR452 | hsamiR3423p
hsamiR5395p	hsamiR1403p	0.187967	0.116442	0.257366	0.796897	0.996181	FALSE	0.0715246	0.0016616	0.0016616	hsamiR5395p | hsamiR1403p
hsalet7c5p	hsamiR3423p	-0.110537	-0.182168	0.257285	0.796959	0.996181	FALSE	0.0716303	0.0016616	0.0016616	hsalet7c5p | hsamiR3423p
hsamiR1323p	hsalet7b5p	0.201843	0.270203	-0.254464	0.799137	0.996181	FALSE	-0.0683603	0.0016616	0.0016616	hsamiR1323p | hsalet7b5p
hsamiR199a5pNND	hsamiR4253p	0.38257	0.319267	0.253781	0.799665	0.996249	FALSE	0.0633025	0.00163211	0.00163211	hsamiR199a5pNND | hsamiR4253p
hsalet7b5p	hsamiR4253p	-0.194822	-0.263209	0.253685	0.799739	0.996288	FALSE	0.0683868	0.00161507	0.00161507	hsalet7b5p | hsamiR4253p
hsamiR29b3p	hsalet7c5p	0.222052	0.28915	-0.252339	0.800779	0.996417	FALSE	-0.0670982	0.00155886	0.00155886	hsamiR29b3p | hsalet7c5p
hsamiR452	hsamir451a	-0.222807	-0.153629	-0.252085	0.800975	0.996417	FALSE	-0.0691782	0.00155886	0.00155886	hsamiR452 | hsamir451a
hsamiR8863p	hsamiR20a	-0.149785	-0.079175	-0.251477	0.801445	0.996417	FALSE	-0.0706104	0.00155886	0.00155886	hsamiR8863p | hsamiR20a
hsamiR452	hsamiR133a3p	0.149123	0.217897	-0.250156	0.802466	0.996431	FALSE	-0.0687741	0.00155271	0.00155271	hsamiR452 | hsamiR133a3p
hsamiR199a5pNND	hsamiR1403p	0.451373	0.394072	0.245265	0.806252	0.996841	FALSE	0.0573008	0.00137393	0.00137393	hsamiR199a5pNND | hsamiR1403p
hsamiR452	hsamiR1555p	0.0421053	0.111267	-0.24452	0.806828	0.996841	FALSE	-0.0691617	0.00137393	0.00137393	hsamiR452 | hsamiR1555p
hsamiR5395p	hsamiR125b5p	0.334504	0.271529	0.24374	0.807432	0.996841	FALSE	0.0629751	0.00137393	0.00137393	hsamiR5395p | hsamiR125b5p
hsamiR133b3p	hsamiR223p	0.471003	0.415409	0.243216	0.807838	0.996841	FALSE	0.0555946	0.00137393	0.00137393	hsamiR133b3p | hsamiR223p
hsamiR125a5p	hsamiR29c3pNND	-0.0131695	0.0553908	-0.241071	0.8095	0.996841	FALSE	-0.0685602	0.00137393	0.00137393	hsamiR125a5p | hsamiR29c3pNND
hsamiR29b3p	hsamiR4253p	0.193124	0.257316	-0.237677	0.812131	0.996841	FALSE	-0.0641921	0.00137393	0.00137393	hsamiR29b3p | hsamiR4253p
hsamiR199a5pNND	hsamiR23a3p	0.629511	0.668618	-0.237611	0.812183	0.996841	FALSE	-0.0391064	0.00137393	0.00137393	hsamiR199a5pNND | hsamiR23a3p
hsamiR125a5p	hsamiR125b5p	0.214317	0.149673	0.234988	0.814218	0.996841	FALSE	0.0646446	0.00137393	0.00137393	hsamiR125a5p | hsamiR125b5p
hsamiR452	hsamiR26b5p	0.342255	0.28266	0.232136	0.816432	0.996841	FALSE	0.0595958	0.00137393	0.00137393	hsamiR452 | hsamiR26b5p
hsamiR133a3p	hsalet7e5pNND	-0.0684211	-0.00278845	-0.230959	0.817346	0.996841	FALSE	-0.0656326	0.00137393	0.00137393	hsamiR133a3p | hsalet7e5pNND
hsamiR638NND	hsamiR315p	-0.436607	-0.382348	-0.22915	0.818752	0.99687	FALSE	-0.0542594	0.0013614	0.0013614	hsamiR638NND | hsamiR315p
hsalet7a5ppNND	hsalet7b5p	0.602896	0.560004	0.227819	0.819787	0.996895	FALSE	0.0428922	0.00135037	0.00135037	hsalet7a5ppNND | hsalet7b5p
hsamiR34aNND	hsamiR199a5pNND	0.417305	0.468974	-0.226007	0.821196	0.99704	FALSE	-0.051669	0.00128746	0.00128746	hsamiR34aNND | hsamiR199a5pNND
hsamiR133b3p	hsamiR13p	0.777005	0.750352	0.224876	0.822076	0.997074	FALSE	0.0266532	0.00127269	0.00127269	hsamiR133b3p | hsamiR13p
hsamir451a	hsamiR378a3p	-0.56165	-0.602609	0.2178	0.827585	0.997074	FALSE	0.0409593	0.00127269	0.00127269	hsamir451a | hsamiR378a3p
hsamiR5395p	hsalet7e5pNND	-0.0526547	-0.114169	0.217698	0.827664	0.997074	FALSE	0.0615138	0.00127269	0.00127269	hsamiR5395p | hsalet7e5pNND
hsamiR125b5p	hsamiR1555p	0.313295	0.367805	-0.216722	0.828425	0.997074	FALSE	-0.0545098	0.00127269	0.00127269	hsamiR125b5p | hsamiR1555p
hsamiR23b3p	hsamiR378a3p	0.0266936	0.0880416	-0.216311	0.828746	0.997074	FALSE	-0.0613479	0.00127269	0.00127269	hsamiR23b3p | hsamiR378a3p
hsamiR29c3pNND	hsamiR1555p	0.249123	0.305638	-0.215182	0.829625	0.997074	FALSE	-0.0565147	0.00127269	0.00127269	hsamiR29c3pNND | hsamiR1555p
hsamiR133b3p	hsamiR452	0.350752	0.402236	-0.210842	0.833011	0.997074	FALSE	-0.0514847	0.00127269	0.00127269	hsamiR133b3p | hsamiR452
hsamiR29a3p	hsalet7b5p	0.636244	0.670346	-0.209154	0.834328	0.997074	FALSE	-0.0341017	0.00127269	0.00127269	hsamiR29a3p | hsalet7b5p
hsamiR1403p	hsamiR125a5p	0.0716169	0.130522	-0.209146	0.834335	0.997074	FALSE	-0.0589046	0.00127269	0.00127269	hsamiR1403p | hsamiR125a5p
hsamiR125a5p	hsamir451a	-0.278314	-0.332042	0.208221	0.835056	0.997074	FALSE	0.0537276	0.00127269	0.00127269	hsamiR125a5p | hsamir451a
hsamiR1323p	hsamiR29a3p	-0.115013	-0.172607	0.206676	0.836263	0.997074	FALSE	0.0575934	0.00127269	0.00127269	hsamiR1323p | hsamiR29a3p
hsamiR133b3p	hsamiR1555p	0.191661	0.247015	-0.204368	0.838066	0.997074	FALSE	-0.0553544	0.00127269	0.00127269	hsamiR133b3p | hsamiR1555p
hsamiR133a3p	hsamiR1323p	-0.0254498	0.0319521	-0.201724	0.840132	0.997074	FALSE	-0.0574019	0.00127269	0.00127269	hsamiR133a3p | hsamiR1323p
hsamiR208a3p	hsalet7b5p	0.402808	0.449743	-0.201595	0.840233	0.997074	FALSE	-0.0469347	0.00127269	0.00127269	hsamiR208a3p | hsalet7b5p
hsamiR23b3p	hsamiR146b3pNND	0.175415	0.121367	0.194212	0.84601	0.997074	FALSE	0.054048	0.00127269	0.00127269	hsamiR23b3p | hsamiR146b3pNND
hsamiR315p	hsalet7c5p	0.0607649	0.00564347	0.193918	0.84624	0.997074	FALSE	0.0551215	0.00127269	0.00127269	hsamiR315p | hsalet7c5p
hsamiR34aNND	hsamiR29b3p	0.5622	0.523766	0.191573	0.848077	0.997074	FALSE	0.0384341	0.00127269	0.00127269	hsamiR34aNND | hsamiR29b3p
hsamiR1955p	hsamiR199a5pNND	0.610605	0.576443	0.185382	0.852929	0.997074	FALSE	0.0341623	0.00127269	0.00127269	hsamiR1955p | hsamiR199a5pNND
hsamiR13p	hsamiR8863p	0.113791	0.1653	-0.184602	0.853541	0.997074	FALSE	-0.051509	0.00127269	0.00127269	hsamiR13p | hsamiR8863p
hsamiR1403p	hsamiR146b3pNND	0.0869565	0.0351694	0.182663	0.855062	0.997074	FALSE	0.0517872	0.00127269	0.00127269	hsamiR1403p | hsamiR146b3pNND
hsamiR1955p	hsalet7c5p	0.114675	0.165467	-0.182059	0.855536	0.997074	FALSE	-0.0507921	0.00127269	0.00127269	hsamiR1955p | hsalet7c5p
hsamiR208a3p	hsamiR3423p	0.0904302	0.0390506	0.181309	0.856125	0.997074	FALSE	0.0513796	0.00127269	0.00127269	hsamiR208a3p | hsamiR3423p
hsamiR13p	hsamiR23b3p	0.109635	0.158525	-0.174948	0.861121	0.997074	FALSE	-0.0488909	0.00127269	0.00127269	hsamiR13p | hsamiR23b3p
hsamiR125a5p	hsamiR378a3p	0.498902	0.461284	0.171805	0.863591	0.997074	FALSE	0.037618	0.00127269	0.00127269	hsamiR125a5p | hsamiR378a3p
hsamiR3423p	hsamiR4253p	0.0816506	0.129601	-0.170397	0.864698	0.997074	FALSE	-0.0479505	0.00127269	0.00127269	hsamiR3423p | hsamiR4253p
hsamiR206NND	hsamiR1955p	-0.595924	-0.625937	0.168303	0.866345	0.997074	FALSE	0.0300132	0.00127269	0.00127269	hsamiR206NND | hsamiR1955p
hsamiR8863p	hsamiR206NND	-0.213025	-0.169224	-0.159749	0.873079	0.997074	FALSE	-0.0438012	0.00127269	0.00127269	hsamiR8863p | hsamiR206NND
hsamiR378a3p	hsamiR26b5p	0.111501	0.155325	-0.15678	0.875419	0.997074	FALSE	-0.0438234	0.00127269	0.00127269	hsamiR378a3p | hsamiR26b5p
hsalet7b5p	hsamiR2123p	0.0458116	0.0901443	-0.156501	0.875638	0.997074	FALSE	-0.0443326	0.00127269	0.00127269	hsalet7b5p | hsamiR2123p
hsamiR206NND	hsamiR125a5p	0.363199	0.324177	0.155491	0.876435	0.997074	FALSE	0.039022	0.00127269	0.00127269	hsamiR206NND | hsamiR125a5p
hsamiR199a5pNND	hsamiR15a5p	0.0571962	0.0997898	-0.150593	0.880297	0.997074	FALSE	-0.0425936	0.00127269	0.00127269	hsamiR199a5pNND | hsamiR15a5p
hsamiR5395p	hsamiR4253p	0.160667	0.119169	0.148727	0.881769	0.997074	FALSE	0.041498	0.00127269	0.00127269	hsamiR5395p | hsamiR4253p
hsamiR34aNND	hsamiR125b5p	0.184258	0.223061	-0.142245	0.886886	0.997074	FALSE	-0.0388031	0.00127269	0.00127269	hsamiR34aNND | hsamiR125b5p
hsamiR5395p	hsalet7a5ppNND	-0.144864	-0.106011	-0.138702	0.889686	0.997074	FALSE	-0.0388532	0.00127269	0.00127269	hsamiR5395p | hsalet7a5ppNND
hsamiR638NND	hsamiR15a5p	0.377965	0.411256	-0.138557	0.8898	0.997074	FALSE	-0.033291	0.00127269	0.00127269	hsamiR638NND | hsamiR15a5p
hsamiR29b3p	hsamiR125b5p	0.495155	0.466869	0.129314	0.897109	0.997074	FALSE	0.0282859	0.00127269	0.00127269	hsamiR29b3p | hsamiR125b5p
hsamiR1403p	hsamiR1555p	0.656717	0.676698	-0.126403	0.899413	0.997074	FALSE	-0.0199814	0.00127269	0.00127269	hsamiR1403p | hsamiR1555p
hsamiR12075pNND	hsamiR199a5pNND	-0.50021	-0.526436	0.12513	0.900421	0.997074	FALSE	0.0262267	0.00127269	0.00127269	hsamiR12075pNND | hsamiR199a5pNND
hsamiR29a3p	hsamiR125b5p	0.329236	0.297347	0.124245	0.901121	0.997074	FALSE	0.0318894	0.00127269	0.00127269	hsamiR29a3p | hsamiR125b5p
hsamiR199a5pNND	hsamiR125a5p	-0.178738	-0.144367	-0.124002	0.901314	0.997074	FALSE	-0.0343706	0.00127269	0.00127269	hsamiR199a5pNND | hsamiR125a5p
hsamiR29a3p	hsamiR4253p	-0.430202	-0.457871	0.1211	0.903612	0.997074	FALSE	0.0276688	0.00127269	0.00127269	hsamiR29a3p | hsamiR4253p
hsamiR1323p	hsamiR29c3pNND	0.412462	0.440086	-0.118621	0.905576	0.997074	FALSE	-0.0276246	0.00127269	0.00127269	hsamiR1323p | hsamiR29c3pNND
hsamiR20a	hsamiR26b5p	0.185672	0.153076	0.117911	0.906138	0.997074	FALSE	0.0325957	0.00127269	0.00127269	hsamiR20a | hsamiR26b5p
hsamiR133a3p	hsamiR29a3p	0.0421237	0.00885085	0.116982	0.906874	0.997074	FALSE	0.0332729	0.00127269	0.00127269	hsamiR133a3p | hsamiR29a3p
hsamiR12075pNND	hsamiR206NND	0.865349	0.873244	-0.113565	0.909583	0.997074	FALSE	-0.00789548	0.00127269	0.00127269	hsamiR12075pNND | hsamiR206NND
hsamiR34aNND	hsamiR452	0.190432	0.2211	-0.112517	0.910414	0.997074	FALSE	-0.0306675	0.00127269	0.00127269	hsamiR34aNND | hsamiR452
hsamiR133b3p	hsamiR5395p	0.0125323	0.0445048	-0.112428	0.910484	0.997074	FALSE	-0.0319725	0.00127269	0.00127269	hsamiR133b3p | hsamiR5395p
hsamiR13p	hsalet7c5p	-0.0591608	-0.0906448	0.111244	0.911423	0.997074	FALSE	0.031484	0.00127269	0.00127269	hsamiR13p | hsalet7c5p
hsamiR23a3p	hsamiR146b3pNND	0.051891	0.0833847	-0.111163	0.911487	0.997074	FALSE	-0.0314937	0.00127269	0.00127269	hsamiR23a3p | hsamiR146b3pNND
hsamiR208a3p	hsamiR1955p	-0.462527	-0.486979	0.110918	0.911681	0.997074	FALSE	0.0244522	0.00127269	0.00127269	hsamiR208a3p | hsamiR1955p
hsamiR23a3p	hsamiR1555p	0.356924	0.329096	0.110814	0.911764	0.997074	FALSE	0.0278277	0.00127269	0.00127269	hsamiR23a3p | hsamiR1555p
hsamiR13p	hsamiR29b3p	0.102735	0.132971	-0.107731	0.914209	0.997074	FALSE	-0.0302358	0.00127269	0.00127269	hsamiR13p | hsamiR29b3p
hsamiR5395p	hsamiR223p	0.122144	0.152108	-0.107298	0.914553	0.997074	FALSE	-0.0299642	0.00127269	0.00127269	hsamiR5395p | hsamiR223p
hsamiR208a3p	hsamiR15a5p	0.11726	0.147207	-0.107093	0.914715	0.997074	FALSE	-0.0299473	0.00127269	0.00127269	hsamiR208a3p | hsamiR15a5p
hsalet7e5pNND	hsamiR29c3pNND	0.631579	0.649026	-0.103905	0.917245	0.997074	FALSE	-0.0174469	0.00127269	0.00127269	hsalet7e5pNND | hsamiR29c3pNND
hsamiR1323p	hsamiR3423p	-0.130817	-0.102342	-0.101423	0.919215	0.997074	FALSE	-0.0284743	0.00127269	0.00127269	hsamiR1323p | hsamiR3423p
hsalet7b5p	hsamiR3423p	-0.135147	-0.161796	0.0957407	0.923726	0.997074	FALSE	0.0266489	0.00127269	0.00127269	hsalet7b5p | hsamiR3423p
hsamiR133a3p	hsamiR1403p	0.100088	0.0739491	0.0925376	0.926271	0.997191	FALSE	0.0261387	0.00122178	0.00122178	hsamiR133a3p | hsamiR1403p
hsamiR1403p	hsamiR3423p	0.0891524	0.115172	-0.0923826	0.926394	0.997191	FALSE	-0.0260196	0.00122178	0.00122178	hsamiR1403p | hsamiR3423p
hsamiR34aNND	hsamiR208a3p	-0.494367	-0.474381	-0.0917517	0.926895	0.997252	FALSE	-0.0199868	0.00119519	0.00119519	hsamiR34aNND | hsamiR208a3p
hsamiR13p	hsamiR29c3pNND	0.191312	0.166049	0.0916865	0.926947	0.997252	FALSE	0.0252626	0.00119519	0.00119519	hsamiR13p | hsamiR29c3pNND
hsamiR12075pNND	hsamiR1955p	-0.650489	-0.635695	-0.0886429	0.929366	0.99745	FALSE	-0.0147946	0.00110888	0.00110888	hsamiR12075pNND | hsamiR1955p
hsamiR206NND	hsamiR29b3p	-0.445281	-0.465179	0.0881858	0.929729	0.99759	FALSE	0.0198975	0.00104787	0.00104787	hsamiR206NND | hsamiR29b3p
hsamir451a	hsamiR4253p	-0.685388	-0.698399	0.0876961	0.930118	0.997658	FALSE	0.0130104	0.00101846	0.00101846	hsamir451a | hsamiR4253p
hsamiR12075pNND	hsamiR315p	-0.484926	-0.503745	0.087503	0.930272	0.997673	FALSE	0.0188186	0.00101176	0.00101176	hsamiR12075pNND | hsamiR315p
hsamiR29a3p	hsamiR223p	-0.111599	-0.135882	0.086641	0.930957	0.997696	FALSE	0.0242824	0.00100179	0.00100179	hsamiR29a3p | hsamiR223p
hsamiR199a5pNND	hsamiR378a3p	-0.0171513	0.00716578	-0.0854381	0.931913	0.99777	FALSE	-0.0243171	0.000969386	0.000969386	hsamiR199a5pNND | hsamiR378a3p
hsalet7b5p	hsamiR125b5p	0.171128	0.194324	-0.0843128	0.932808	0.998021	FALSE	-0.0231961	0.000860296	0.000860296	hsalet7b5p | hsamiR125b5p
hsamiR1323p	hsamiR26b5p	0.604039	0.618865	-0.0832028	0.93369	0.9981	FALSE	-0.0148268	0.000826082	0.000826082	hsamiR1323p | hsamiR26b5p
hsamiR133b3p	hsamiR133a3p	0.615068	0.600131	0.0831955	0.933696	0.9981	FALSE	0.0149368	0.000826082	0.000826082	hsamiR133b3p | hsamiR133a3p
hsamiR133a3p	hsamiR29b3p	-0.079331	-0.0563006	-0.081289	0.935212	0.998174	FALSE	-0.0230305	0.000793827	0.000793827	hsamiR133a3p | hsamiR29b3p
hsamiR133a3p	hsalet7c5p	-0.12242	-0.142615	0.0722224	0.942425	0.998324	FALSE	0.0201954	0.000728667	0.000728667	hsamiR133a3p | hsalet7c5p
hsamiR20a	hsamiR2123p	-0.0496357	-0.0297495	-0.0699778	0.944211	0.998324	FALSE	-0.0198863	0.000728667	0.000728667	hsamiR20a | hsamiR2123p
hsamiR20a	hsamiR23a3p	0.0654632	0.0456635	0.0697791	0.944369	0.998324	FALSE	0.0197998	0.000728667	0.000728667	hsamiR20a | hsamiR23a3p
hsamiR23a3p	hsamiR23b3p	0.597366	0.58466	0.0686073	0.945302	0.998324	FALSE	0.0127062	0.000728667	0.000728667	hsamiR23a3p | hsamiR23b3p
hsamiR133a3p	hsamiR23b3p	0.124833	0.106169	0.0664599	0.947012	0.998324	FALSE	0.018664	0.000728667	0.000728667	hsamiR133a3p | hsamiR23b3p
hsamiR13p	hsamiR125b5p	0.00219491	0.0209604	-0.0659386	0.947427	0.998324	FALSE	-0.0187655	0.000728667	0.000728667	hsamiR13p | hsamiR125b5p
hsamiR13p	hsamiR223p	0.303603	0.287314	0.062704	0.950002	0.998324	FALSE	0.0162893	0.000728667	0.000728667	hsamiR13p | hsamiR223p
hsamiR199a5pNND	hsalet7a5ppNND	0.373518	0.359395	0.0573124	0.954296	0.998324	FALSE	0.0141221	0.000728667	0.000728667	hsamiR199a5pNND | hsalet7a5ppNND
hsamiR8863p	hsamiR5395p	-0.102879	-0.0872505	-0.0554097	0.955812	0.998324	FALSE	-0.0156288	0.000728667	0.000728667	hsamiR8863p | hsamiR5395p
hsamiR13p	hsamiR29a3p	-0.0992098	-0.114666	0.0549288	0.956195	0.998324	FALSE	0.0154557	0.000728667	0.000728667	hsamiR13p | hsamiR29a3p
hsamiR13p	hsalet7b5p	-0.10882	-0.124127	0.0545195	0.956521	0.998324	FALSE	0.0153075	0.000728667	0.000728667	hsamiR13p | hsalet7b5p
hsamiR125a5p	hsalet7b5p	-0.141352	-0.127038	-0.0512106	0.959158	0.998324	FALSE	-0.0143137	0.000728667	0.000728667	hsamiR125a5p | hsalet7b5p
hsamiR29b3p	hsamiR1403p	0.335689	0.348043	-0.0491503	0.9608	0.998324	FALSE	-0.0123547	0.000728667	0.000728667	hsamiR29b3p | hsamiR1403p
hsamiR1403p	hsamiR378a3p	0.421607	0.410269	0.0481676	0.961583	0.998341	FALSE	0.0113381	0.000721227	0.000721227	hsamiR1403p | hsamiR378a3p
hsamiR133a3p	hsamiR4253p	0.0666959	0.0801452	-0.0475075	0.962109	0.998359	FALSE	-0.0134493	0.000713404	0.000713404	hsamiR133a3p | hsamiR4253p
hsamiR20a	hsamiR23b3p	-0.0506849	-0.064065	0.0471633	0.962383	0.998393	FALSE	0.0133801	0.000698362	0.000698362	hsamiR20a | hsamiR23b3p
hsamiR20a	hsalet7a5ppNND	-0.46781	-0.458812	-0.0402549	0.96789	0.998692	FALSE	-0.00899835	0.000568352	0.000568352	hsamiR20a | hsalet7a5ppNND
hsalet7a5ppNND	hsamiR23b3p	0.514329	0.506812	0.0357225	0.971504	0.998692	FALSE	0.00751724	0.000568352	0.000568352	hsalet7a5ppNND | hsamiR23b3p
hsamiR8863p	hsamiR3423p	0.0576748	0.0675972	-0.0349975	0.972082	0.998692	FALSE	-0.00992244	0.000568352	0.000568352	hsamiR8863p | hsamiR3423p
hsamiR1403p	hsalet7b5p	-0.160667	-0.169888	0.0333038	0.973432	0.998692	FALSE	0.0092205	0.000568352	0.000568352	hsamiR1403p | hsalet7b5p
hsamiR1403p	hsamiR29a3p	-0.39877	-0.406394	0.0319664	0.974499	0.998692	FALSE	0.00762408	0.000568352	0.000568352	hsamiR1403p | hsamiR29a3p
hsamiR29b3p	hsamiR125a5p	-0.182181	-0.190732	0.0311249	0.97517	0.998692	FALSE	0.00855124	0.000568352	0.000568352	hsamiR29b3p | hsamiR125a5p
hsamiR315p	hsalet7e5pNND	0.103708	0.11213	-0.029939	0.976116	0.998692	FALSE	-0.00842246	0.000568352	0.000568352	hsamiR315p | hsalet7e5pNND
hsamiR315p	hsamiR23a3p	0.483446	0.477935	0.0251795	0.979912	0.998931	FALSE	0.00551095	0.000464437	0.000464437	hsamiR315p | hsamiR23a3p
hsamiR199a5pNND	hsamir451a	-0.103815	-0.10993	0.0217328	0.982661	0.999105	FALSE	0.0061153	0.000388921	0.000388921	hsamiR199a5pNND | hsamir451a
hsamiR199a5pNND	hsamiR2123p	0.433162	0.438131	-0.0215492	0.982808	0.999105	FALSE	-0.00496957	0.000388921	0.000388921	hsamiR199a5pNND | hsamiR2123p
hsamiR1323p	hsamiR23b3p	0.592027	0.595767	-0.0202999	0.983804	0.999106	FALSE	-0.00374008	0.000388246	0.000388246	hsamiR1323p | hsamiR23b3p
hsamiR199a5pNND	hsamiR1323p	0.434976	0.43934	-0.0189521	0.984879	0.999106	FALSE	-0.00436354	0.000388246	0.000388246	hsamiR199a5pNND | hsamiR1323p
hsalet7a5ppNND	hsamiR29c3pNND	0.623958	0.621833	0.0121972	0.990268	0.999472	FALSE	0.00212472	0.00022933	0.00022933	hsalet7a5ppNND | hsamiR29c3pNND
hsamiR378a3p	hsamiR223p	0.31283	0.309957	0.0111764	0.991083	0.999475	FALSE	0.00287275	0.000227904	0.000227904	hsamiR378a3p | hsamiR223p
hsamiR452	hsamiR378a3p	0.0544098	0.0514385	0.0104685	0.991647	0.999475	FALSE	0.00297138	0.000227904	0.000227904	hsamiR452 | hsamiR378a3p
hsamiR1955p	hsamiR15a5p	-0.236438	-0.235003	-0.00533795	0.995741	0.999709	FALSE	-0.00143496	0.000126579	0.000126579	hsamiR1955p | hsamiR15a5p
hsalet7c5p	hsamiR125a5p	0.233113	0.233147	-0.000128328	0.999898	0.999948	FALSE	-3.4542e-05	2.2788e-05	2.2788e-05	hsalet7c5p | hsamiR125a5p
