# Supplementary material for: Identifying Platelet Lipidomic Networks and Evaluating Machine-Learning Models to Identify Distinctive Features Between Chronic and Acute Coronary Syndrome
Source: Cells. 2026 Jun 30;15(13):1190. doi: 10.3390/cells15131190 (PMC13359697; doi:10.3390/cells15131190)
Supplement: Supplementary file 1 [file cells-15-01190-s001.zip › Kanpa_2026_Supplemental_Table S3.xlsx]

## Sheet: All Clinical
accuracy	auroc	auprc	precision	sensitivity	specificity	f1
0.711667	0.673485	0.501992	0.433333	0.433333	0.807576	0.428571
0.7925	0.795518	0.652778	0.7	0.366667	0.933333	0.48
0.698333	0.612121	0.371667	0.473333	0.433333	0.790909	0.429206
0.738333	0.695833	0.556389	0.36	0.35	0.860606	0.344444
0.7375	0.765025	0.588599	0	0	0.983333	0

## Sheet: Lipids
accuracy	auroc	auprc	precision	sensitivity	specificity	f1
0.7375	0.786237	0.616151	0.495714	0.683333	0.754545	0.56798
0.750833	0.740467	0.565841	0.266667	0.15	0.94697	0.190476
0.591667	0.442424	0.253333	0.106667	0.15	0.734848	0.124444
0.698333	0.626768	0.49102	0.433333	0.25	0.842424	0.291429
0.75	0.740152	0.551052	0	0	1	0

## Sheet: PC
accuracy	auroc	auprc	precision	sensitivity	specificity	f1
0.6975	0.776768	0.620662	0.491667	0.516667	0.75303	0.427619
0.7225	0.753725	0.567011	0.34	0.2	0.890909	0.224444
0.685	0.618182	0.35	0.38	0.483333	0.75303	0.406593
0.7625	0.833586	0.66246	0.5	0.433333	0.875758	0.416508
0.75	0.761869	0.578889	0	0	1	0

## Sheet: LPC
accuracy	auroc	auprc	precision	sensitivity	specificity	f1
0.765	0.748106	0.575008	0.522222	0.633333	0.806061	0.530696
0.79	0.808523	0.649722	0.633333	0.466667	0.893939	0.486667
0.630833	0.568182	0.287738	0.35381	0.433333	0.70303	0.358153
0.751667	0.745391	0.538916	0.539048	0.483333	0.840909	0.455758
0.750833	0.705051	0.595628	0.466667	0.166667	0.94697	0.237143

## Sheet: Ceramides
accuracy	auroc	auprc	precision	sensitivity	specificity	f1
0.7125	0.713889	0.516257	0.376667	0.416667	0.807576	0.394444
0.763333	0.757323	0.619293	0.4	0.2	0.945455	0.251429
0.709167	0.612121	0.375	0.533333	0.416667	0.807576	0.422063
0.683333	0.622854	0.546804	0.25	0.25	0.824242	0.25
0.75	0.740278	0.585285	0	0	1	0

## Sheet: OxPL
accuracy	auroc	auprc	precision	sensitivity	specificity	f1
0.75	0.698737	0.536694	0.466667	0.216667	0.930303	0.28381
0.711667	0.642803	0.400873	0.05	0.05	0.931818	0.05
0.620833	0.519697	0.295833	0.29	0.316667	0.722727	0.3
0.710833	0.588005	0.420481	0.28	0.2	0.877273	0.222222
0.75	0.305556	0.235694	0	0	1	0

## Sheet: UK
accuracy	auroc	auprc	precision	sensitivity	specificity	f1
0.763333	0.754167	0.566944	0.535714	0.733333	0.772727	0.612424
0.763333	0.714331	0.538869	0.2	0.05	1	0.08
0.645	0.518182	0.274127	0.20381	0.266667	0.769697	0.228283
0.724167	0.607576	0.447163	0.28	0.25	0.877273	0.260317
0.75	0.572601	0.395996	0	0	1	0

## Sheet: TG
accuracy	auroc	auprc	precision	sensitivity	specificity	f1
0.591667	0.536111	0.400758	0.241667	0.266667	0.698485	0.237143
0.736667	0.612626	0.428011	0.2	0.05	0.965152	0.08
0.6825	0.60303	0.331944	0.393333	0.433333	0.772727	0.390476
0.670833	0.59154	0.441932	0.206667	0.233333	0.822727	0.215873
0.75	0.400758	0.384774	0	0	1	0

## Sheet: PE
accuracy	auroc	auprc	precision	sensitivity	specificity	f1
0.7375	0.731061	0.616329	0.546667	0.533333	0.809091	0.474921
0.803333	0.756187	0.599365	0.533333	0.3	0.965152	0.365714
0.644167	0.551515	0.286786	0.332381	0.366667	0.736364	0.327345
0.698333	0.706439	0.58109	0.416667	0.433333	0.790909	0.392222
0.776667	0.800379	0.658182	0.4	0.1	1	0.16

## Sheet: SM
accuracy	auroc	auprc	precision	sensitivity	specificity	f1
0.709167	0.739773	0.617103	0.557143	0.483333	0.789394	0.454286
0.763333	0.638826	0.515936	0.4	0.216667	0.945455	0.271429
0.685	0.561364	0.295833	0.366667	0.316667	0.806061	0.337143
0.749167	0.665025	0.594991	0.566667	0.366667	0.875758	0.413333
0.763333	0.650126	0.480251	0.2	0.05	1	0.08

[truncated: 10 more sheets: DG, CAR, FA, LPE, CE, OxPC, PI, PG, OxPE, PS]
