# Supplementary material for: Identifying Platelet Lipidomic Networks and Evaluating Machine-Learning Models to Identify Distinctive Features Between Chronic and Acute Coronary Syndrome
Source: Cells. 2026 Jun 30;15(13):1190. doi: 10.3390/cells15131190 (PMC13359697; doi:10.3390/cells15131190)
Supplement: Supplementary file 1 [file cells-15-01190-s001.zip › Kanpa_2026_Supplemental_Table S4.xlsx]

## Sheet: Sheet1
feature	mean_importance	std_importance	feature_set	model_name	rank_within_fs
PC 17:0-20:4(2)	0.00464015	0.00678641	Lipids	LogisticRegression	0.999799
UK1946	0.00409091	0.00818182	Lipids	LogisticRegression	0.999532
PC 17:0-20:4(1)	0.00382576	0.00550045	Lipids	LogisticRegression	0.999264
PC 18:0-20:4	0.00355114	0.00681473	Lipids	LogisticRegression	0.998997
LPE 18:0	0.00324811	0.00854065	Lipids	LogisticRegression	0.998729
UK665	0.00318182	0.00636364	Lipids	LogisticRegression	0.998328
UK2348	0.00318182	0.00636364	Lipids	LogisticRegression	0.998328
LPC 0:0/18:0	0.00281881	0.00465874	Lipids	LogisticRegression	0.997926
PC 15:0-20:4	0.00275568	0.0056041	Lipids	LogisticRegression	0.997659
SM d30:1	0.0025	0.00527645	Lipids	LogisticRegression	0.997391
UK865	0.00227273	0.00454545	Lipids	LogisticRegression	0.997123
PC 16:0-18:3(2)	0.0021875	0.00532984	Lipids	LogisticRegression	0.996856
UK1118	0.00208333	0.00416667	Lipids	LogisticRegression	0.996588
SM d35:2	0.00204545	0.0042458	Lipids	LogisticRegression	0.996321
UK996	0.00189394	0.00608895	Lipids	LogisticRegression	0.996053
UK2636	0.00181818	0.00363636	Lipids	LogisticRegression	0.995384
UK1636	0.00181818	0.00363636	Lipids	LogisticRegression	0.995384
UK2421	0.00181818	0.00363636	Lipids	LogisticRegression	0.995384
UK1863	0.00181818	0.00363636	Lipids	LogisticRegression	0.995384
LPC 18:0/0:0	0.00148674	0.00390366	Lipids	LogisticRegression	0.994715
SM d31:1	0.00147727	0.00576194	Lipids	LogisticRegression	0.994447
UK2665	0.00143939	0.00521793	Lipids	LogisticRegression	0.99418
Cer-NS d17:1/22:0	0.00141098	0.00468361	Lipids	LogisticRegression	0.993912
UK2877	0.00136364	0.00272727	Lipids	LogisticRegression	0.992173
UK607	0.00136364	0.00272727	Lipids	LogisticRegression	0.992173
UK666	0.00136364	0.00272727	Lipids	LogisticRegression	0.992173
UK2517	0.00136364	0.00272727	Lipids	LogisticRegression	0.992173
UK970	0.00136364	0.00272727	Lipids	LogisticRegression	0.992173
UK1119	0.00136364	0.00272727	Lipids	LogisticRegression	0.992173
UK1182	0.00136364	0.00272727	Lipids	LogisticRegression	0.992173
UK181	0.00136364	0.00272727	Lipids	LogisticRegression	0.992173
UK2188	0.00136364	0.00272727	Lipids	LogisticRegression	0.992173
UK2269	0.00136364	0.00272727	Lipids	LogisticRegression	0.992173
UK624	0.00136364	0.00272727	Lipids	LogisticRegression	0.992173
UK1787	0.00136364	0.00272727	Lipids	LogisticRegression	0.992173
Cer-NS d18:1/22:0	0.00127104	0.00831309	Lipids	LogisticRegression	0.990434
UK427	0.00125	0.0025	Lipids	LogisticRegression	0.990166
UK1956	0.000984848	0.00436248	Lipids	LogisticRegression	0.989898
SM d42:2	0.00094697	0.00304447	Lipids	LogisticRegression	0.989497
UK2879	0.00094697	0.00304447	Lipids	LogisticRegression	0.989497
UK2811	0.000909091	0.00181818	Lipids	LogisticRegression	0.986955
SM d28:1	0.000909091	0.00181818	Lipids	LogisticRegression	0.986955
UK1034	0.000909091	0.00181818	Lipids	LogisticRegression	0.986955
UK1332	0.000909091	0.00181818	Lipids	LogisticRegression	0.986955
SM d18:1/22:0	0.000909091	0.00181818	Lipids	LogisticRegression	0.986955
UK568	0.000909091	0.00181818	Lipids	LogisticRegression	0.986955
UK1209	0.000909091	0.00181818	Lipids	LogisticRegression	0.986955
SM d17:0/19:0	0.000909091	0.00181818	Lipids	LogisticRegression	0.986955
UK715	0.000909091	0.00181818	Lipids	LogisticRegression	0.986955
UK1747	0.000909091	0.00181818	Lipids	LogisticRegression	0.986955
UK739	0.000909091	0.00181818	Lipids	LogisticRegression	0.986955
PE 36:5e	0.000909091	0.00181818	Lipids	LogisticRegression	0.986955
UK1827	0.000909091	0.00181818	Lipids	LogisticRegression	0.986955
UK1562	0.000909091	0.00181818	Lipids	LogisticRegression	0.986955
PC 19:0-20:4	0.000909091	0.00181818	Lipids	LogisticRegression	0.986955
UK2733	0.000909091	0.00181818	Lipids	LogisticRegression	0.986955
UK2778	0.000909091	0.00181818	Lipids	LogisticRegression	0.986955
PC 18:0	0.000833333	0.00166667	Lipids	LogisticRegression	0.984546
SM d43:2(1)	0.000795455	0.00180034	Lipids	LogisticRegression	0.984279
TG 14:0-16:0-18:0	0.000748106	0.00417332	Lipids	LogisticRegression	0.984011
LPC 19:0	0.000729167	0.00336582	Lipids	LogisticRegression	0.983744
TG 16:0-18:0-18:0	0.000710227	0.0021106	Lipids	LogisticRegression	0.983476
PC 16:0-16:2	0.000691288	0.00175971	Lipids	LogisticRegression	0.983208
PC 18:2-20:4	0.000681818	0.00162305	Lipids	LogisticRegression	0.982941
PC 16:0-20:4(2)	0.000672348	0.00303945	Lipids	LogisticRegression	0.982673
PE 20:4-20:4	0.000625	0.0033422	Lipids	LogisticRegression	0.982406
LPC 17:0/0:0	0.000568182	0.00121861	Lipids	LogisticRegression	0.982004
SM d32:2	0.000568182	0.00141476	Lipids	LogisticRegression	0.982004
LPE 16:0	0.000558712	0.00506163	Lipids	LogisticRegression	0.981469
PC 37:4e	0.000558712	0.00187631	Lipids	LogisticRegression	0.981469
UK1776	0.000530303	0.00353391	Lipids	LogisticRegression	0.981068
PE 16:0-20:4	0.000511364	0.00475077	Lipids	LogisticRegression	0.9808
UK2635	0.000492424	0.00218124	Lipids	LogisticRegression	0.980399
UK2679	0.000492424	0.00218124	Lipids	LogisticRegression	0.980399
PC 20:4-20:4	0.000473485	0.00282095	Lipids	LogisticRegression	0.979997
UK2567	0.000454545	0.00363636	Lipids	LogisticRegression	0.971969
PC 40:4e(1)	0.000454545	0.00115887	Lipids	LogisticRegression	0.971969
SM d21:0/19:0	0.000454545	0.000909091	Lipids	LogisticRegression	0.971969
UK1277	0.000454545	0.000909091	Lipids	LogisticRegression	0.971969
UK2330	0.000454545	0.000909091	Lipids	LogisticRegression	0.971969
UK234	0.000454545	0.000909091	Lipids	LogisticRegression	0.971969
UK1519	0.000454545	0.000909091	Lipids	LogisticRegression	0.971969
UK1501	0.000454545	0.000909091	Lipids	LogisticRegression	0.971969
UK1213	0.000454545	0.000909091	Lipids	LogisticRegression	0.971969
SM d33:2	0.000454545	0.000909091	Lipids	LogisticRegression	0.971969
UK663	0.000454545	0.000909091	Lipids	LogisticRegression	0.971969
UK1494	0.000454545	0.000909091	Lipids	LogisticRegression	0.971969
UK1289	0.000454545	0.000909091	Lipids	LogisticRegression	0.971969
UK1220	0.000454545	0.000909091	Lipids	LogisticRegression	0.971969
UK1889	0.000454545	0.000909091	Lipids	LogisticRegression	0.971969
UK1535	0.000454545	0.000909091	Lipids	LogisticRegression	0.971969
UK1708	0.000454545	0.000909091	Lipids	LogisticRegression	0.971969
UK1053	0.000454545	0.000909091	Lipids	LogisticRegression	0.971969
UK2138	0.000454545	0.000909091	Lipids	LogisticRegression	0.971969
UK2057	0.000454545	0.000909091	Lipids	LogisticRegression	0.971969
UK1211	0.000454545	0.000909091	Lipids	LogisticRegression	0.971969
UK714	0.000454545	0.000909091	Lipids	LogisticRegression	0.971969
UK571	0.000454545	0.000909091	Lipids	LogisticRegression	0.971969
UK2494	0.000454545	0.000909091	Lipids	LogisticRegression	0.971969
UK2053	0.000454545	0.000909091	Lipids	LogisticRegression	0.971969
UK1989	0.000454545	0.000909091	Lipids	LogisticRegression	0.971969
UK1680	0.000454545	0.000909091	Lipids	LogisticRegression	0.971969
UK707	0.000454545	0.000909091	Lipids	LogisticRegression	0.971969
PE 17:0-18:1	0.000454545	0.000909091	Lipids	LogisticRegression	0.971969
UK2453	0.000454545	0.000909091	Lipids	LogisticRegression	0.971969
UK2219	0.000454545	0.000909091	Lipids	LogisticRegression	0.971969
UK55	0.000454545	0.000909091	Lipids	LogisticRegression	0.971969
UK1797	0.000454545	0.000909091	Lipids	LogisticRegression	0.971969
UK164	0.000454545	0.000909091	Lipids	LogisticRegression	0.971969
UK1851	0.000454545	0.000909091	Lipids	LogisticRegression	0.971969
UK474	0.000454545	0.000909091	Lipids	LogisticRegression	0.971969
UK2402	0.000454545	0.000909091	Lipids	LogisticRegression	0.971969
UK1771	0.000454545	0.000909091	Lipids	LogisticRegression	0.971969
UK1809	0.000454545	0.000909091	Lipids	LogisticRegression	0.971969
UK2372	0.000454545	0.000909091	Lipids	LogisticRegression	0.971969
UK694	0.000454545	0.000909091	Lipids	LogisticRegression	0.971969
UK949	0.000454545	0.000909091	Lipids	LogisticRegression	0.971969
PE 38:5	0.000454545	0.00136364	Lipids	LogisticRegression	0.971969
UK335	0.000454545	0.000909091	Lipids	LogisticRegression	0.971969
UK1572	0.000454545	0.000909091	Lipids	LogisticRegression	0.971969
UK2389	0.000454545	0.000909091	Lipids	LogisticRegression	0.971969
UK1679	0.000454545	0.000909091	Lipids	LogisticRegression	0.971969
UK1862	0.000454545	0.000909091	Lipids	LogisticRegression	0.971969
UK1347	0.000454545	0.000909091	Lipids	LogisticRegression	0.971969
UK904	0.000454545	0.000909091	Lipids	LogisticRegression	0.971969
UK2867	0.000454545	0.000909091	Lipids	LogisticRegression	0.971969
UK2548	0.000454545	0.000909091	Lipids	LogisticRegression	0.971969
UK1153	0.000454545	0.000909091	Lipids	LogisticRegression	0.971969
UK81	0.000454545	0.000909091	Lipids	LogisticRegression	0.971969
UK1764	0.000454545	0.000909091	Lipids	LogisticRegression	0.971969
UK1412	0.000454545	0.000909091	Lipids	LogisticRegression	0.971969
UK1823	0.000454545	0.000909091	Lipids	LogisticRegression	0.971969
UK972	0.000454545	0.000909091	Lipids	LogisticRegression	0.971969
Cer-NS d17:1/25:1	0.000454545	0.000909091	Lipids	LogisticRegression	0.971969
PC 22:1-18:2	0.000416667	0.000833333	Lipids	LogisticRegression	0.963942
PC 15:0-18:1	0.000340909	0.000811526	Lipids	LogisticRegression	0.963674
TG 46:1(2)	0.000331439	0.00480362	Lipids	LogisticRegression	0.963139
LPC 0:0/17:0	0.000331439	0.0026119	Lipids	LogisticRegression	0.963139
Cer-NS d18:2/24:0	0.000331439	0.00214264	Lipids	LogisticRegression	0.963139
PC 16:0-16:1	0.000293561	0.00379189	Lipids	LogisticRegression	0.962604
PC 40:6e(1)	0.000274621	0.00239827	Lipids	LogisticRegression	0.962336
TG 56:1	0.000265152	0.00208109	Lipids	LogisticRegression	0.961935
PE 20:4-22:6	0.000265152	0.00208109	Lipids	LogisticRegression	0.961935
LPC 0:0/16:0	0.000246212	0.00153526	Lipids	LogisticRegression	0.9614
LPC 22:4	0.000246212	0.00138672	Lipids	LogisticRegression	0.9614
SM d43:1(4)	0.000236742	0.0015765	Lipids	LogisticRegression	0.960998
Cer-NS d18:2/22:0	0.000227273	0.00466025	Lipids	LogisticRegression	0.960597
TG 58:5(3)	0.000227273	0.000681818	Lipids	LogisticRegression	0.960597
PE 18:1-20:1	0.000132576	0.00146349	Lipids	LogisticRegression	0.960195
LPC 16:0/0:0	0.000123106	0.00111127	Lipids	LogisticRegression	0.959928
LPE 20:4	0.000113636	0.00152035	Lipids	LogisticRegression	0.959393
LPC 14:0	0.000113636	0.00152035	Lipids	LogisticRegression	0.959393
PC 37:5	0.000113636	0.000495329	Lipids	LogisticRegression	0.959393
UK727	7.57576e-05	0.00371444	Lipids	LogisticRegression	0.958857
UK214	7.57576e-05	0.00275658	Lipids	LogisticRegression	0.95859
PE 36:2	3.78788e-05	0.00137829	Lipids	LogisticRegression	0.957118
UK1087	3.78788e-05	0.00137829	Lipids	LogisticRegression	0.957118
UK1236	3.78788e-05	0.00137829	Lipids	LogisticRegression	0.957118
PE 40:5e(2)	3.78788e-05	0.00137829	Lipids	LogisticRegression	0.957118
SM d36:0	3.78788e-05	0.00137829	Lipids	LogisticRegression	0.957118
UK302	3.78788e-05	0.00137829	Lipids	LogisticRegression	0.957118
UK730	3.78788e-05	0.00137829	Lipids	LogisticRegression	0.957118
UK2725	3.78788e-05	0.00137829	Lipids	LogisticRegression	0.957118
PE 38:3	3.78788e-05	0.00137829	Lipids	LogisticRegression	0.957118
UK2681	3.78788e-05	0.00137829	Lipids	LogisticRegression	0.957118
UK284	4.33681e-18	0.0028748	Lipids	LogisticRegression	0.955646
PE 16:0-18:0	2.1684e-18	0.0014374	Lipids	LogisticRegression	0.955379
UK1516	0	0	Lipids	LogisticRegression	0.611788
UK1522	0	0	Lipids	LogisticRegression	0.611788
UK1518	0	0	Lipids	LogisticRegression	0.611788
UK1520	0	0	Lipids	LogisticRegression	0.611788
UK1523	0	0	Lipids	LogisticRegression	0.611788
UK1521	0	0	Lipids	LogisticRegression	0.611788
UK1517	0	0	Lipids	LogisticRegression	0.611788
UK1541	0	0	Lipids	LogisticRegression	0.611788
UK1526	0	0	Lipids	LogisticRegression	0.611788
UK1548	0	0	Lipids	LogisticRegression	0.611788
UK1564	0	0	Lipids	LogisticRegression	0.611788
UK1563	0	0	Lipids	LogisticRegression	0.611788
UK1561	0	0	Lipids	LogisticRegression	0.611788
UK1560	0	0	Lipids	LogisticRegression	0.611788
UK1559	0	0	Lipids	LogisticRegression	0.611788
UK1558	0	0	Lipids	LogisticRegression	0.611788
UK1557	0	0	Lipids	LogisticRegression	0.611788
UK1556	0	0	Lipids	LogisticRegression	0.611788
UK1554	0	0	Lipids	LogisticRegression	0.611788
UK1553	0	0	Lipids	LogisticRegression	0.611788
UK1552	0	0	Lipids	LogisticRegression	0.611788
UK1551	0	0	Lipids	LogisticRegression	0.611788
UK1550	0	0	Lipids	LogisticRegression	0.611788
UK1547	0	0	Lipids	LogisticRegression	0.611788
UK1527	0	0	Lipids	LogisticRegression	0.611788
UK1546	0	0	Lipids	LogisticRegression	0.611788
UK1544	0	0	Lipids	LogisticRegression	0.611788
UK1543	0	0	Lipids	LogisticRegression	0.611788
UK1538	0	0	Lipids	LogisticRegression	0.611788
UK1537	0	0	Lipids	LogisticRegression	0.611788
UK1536	0	0	Lipids	LogisticRegression	0.611788
UK1534	0	0	Lipids	LogisticRegression	0.611788
UK1533	0	0	Lipids	LogisticRegression	0.611788
UK1532	0	0	Lipids	LogisticRegression	0.611788
UK1531	0	0	Lipids	LogisticRegression	0.611788
UK1530	0	0	Lipids	LogisticRegression	0.611788
UK1529	0	0	Lipids	LogisticRegression	0.611788
UK1528	0	0	Lipids	LogisticRegression	0.611788
UK1515	0	0	Lipids	LogisticRegression	0.611788
UK1838	0	0	Lipids	LogisticRegression	0.611788
UK1513	0	0	Lipids	LogisticRegression	0.611788
UK1445	0	0	Lipids	LogisticRegression	0.611788
UK1437	0	0	Lipids	LogisticRegression	0.611788
UK1438	0	0	Lipids	LogisticRegression	0.611788
UK1439	0	0	Lipids	LogisticRegression	0.611788
UK1440	0	0	Lipids	LogisticRegression	0.611788
UK1441	0	0	Lipids	LogisticRegression	0.611788
UK1442	0	0	Lipids	LogisticRegression	0.611788
UK1855	0	0	Lipids	LogisticRegression	0.611788
UK1444	0	0	Lipids	LogisticRegression	0.611788
UK1446	0	0	Lipids	LogisticRegression	0.611788
UK1858	0	0	Lipids	LogisticRegression	0.611788
UK1448	0	0	Lipids	LogisticRegression	0.611788
UK1449	0	0	Lipids	LogisticRegression	0.611788
UK1450	0	0	Lipids	LogisticRegression	0.611788
UK1451	0	0	Lipids	LogisticRegression	0.611788
UK1452	0	0	Lipids	LogisticRegression	0.611788
UK1453	0	0	Lipids	LogisticRegression	0.611788
UK1454	0	0	Lipids	LogisticRegression	0.611788
UK1456	0	0	Lipids	LogisticRegression	0.611788
UK1436	0	0	Lipids	LogisticRegression	0.611788
UK1435	0	0	Lipids	LogisticRegression	0.611788
UK1458	0	0	Lipids	LogisticRegression	0.611788
UK1420	0	0	Lipids	LogisticRegression	0.611788
UK1410	0	0	Lipids	LogisticRegression	0.611788
UK1411	0	0	Lipids	LogisticRegression	0.611788
UK1413	0	0	Lipids	LogisticRegression	0.611788
UK1414	0	0	Lipids	LogisticRegression	0.611788
UK1415	0	0	Lipids	LogisticRegression	0.611788
UK1416	0	0	Lipids	LogisticRegression	0.611788
UK1418	0	0	Lipids	LogisticRegression	0.611788
UK1419	0	0	Lipids	LogisticRegression	0.611788
UK1421	0	0	Lipids	LogisticRegression	0.611788
UK1434	0	0	Lipids	LogisticRegression	0.611788
UK1422	0	0	Lipids	LogisticRegression	0.611788
UK1423	0	0	Lipids	LogisticRegression	0.611788
UK1424	0	0	Lipids	LogisticRegression	0.611788
UK1425	0	0	Lipids	LogisticRegression	0.611788
UK1429	0	0	Lipids	LogisticRegression	0.611788
UK1431	0	0	Lipids	LogisticRegression	0.611788
UK1432	0	0	Lipids	LogisticRegression	0.611788
UK1433	0	0	Lipids	LogisticRegression	0.611788
UK1457	0	0	Lipids	LogisticRegression	0.611788
UK1461	0	0	Lipids	LogisticRegression	0.611788
UK1512	0	0	Lipids	LogisticRegression	0.611788
UK1499	0	0	Lipids	LogisticRegression	0.611788
UK1490	0	0	Lipids	LogisticRegression	0.611788
UK1852	0	0	Lipids	LogisticRegression	0.611788
UK1491	0	0	Lipids	LogisticRegression	0.611788
UK1493	0	0	Lipids	LogisticRegression	0.611788
UK1495	0	0	Lipids	LogisticRegression	0.611788
UK1496	0	0	Lipids	LogisticRegression	0.611788
UK1497	0	0	Lipids	LogisticRegression	0.611788
UK1498	0	0	Lipids	LogisticRegression	0.611788
UK1503	0	0	Lipids	LogisticRegression	0.611788
UK1487	0	0	Lipids	LogisticRegression	0.611788
UK1504	0	0	Lipids	LogisticRegression	0.611788
UK1505	0	0	Lipids	LogisticRegression	0.611788
UK1506	0	0	Lipids	LogisticRegression	0.611788
UK1507	0	0	Lipids	LogisticRegression	0.611788
UK1508	0	0	Lipids	LogisticRegression	0.611788
UK1509	0	0	Lipids	LogisticRegression	0.611788
UK1510	0	0	Lipids	LogisticRegression	0.611788
UK1511	0	0	Lipids	LogisticRegression	0.611788
UK1489	0	0	Lipids	LogisticRegression	0.611788
UK1486	0	0	Lipids	LogisticRegression	0.611788
UK1462	0	0	Lipids	LogisticRegression	0.611788
UK1854	0	0	Lipids	LogisticRegression	0.611788
UK1464	0	0	Lipids	LogisticRegression	0.611788
UK1465	0	0	Lipids	LogisticRegression	0.611788
UK1466	0	0	Lipids	LogisticRegression	0.611788
UK1467	0	0	Lipids	LogisticRegression	0.611788
UK1468	0	0	Lipids	LogisticRegression	0.611788
UK1471	0	0	Lipids	LogisticRegression	0.611788
UK1473	0	0	Lipids	LogisticRegression	0.611788
UK1474	0	0	Lipids	LogisticRegression	0.611788
UK1475	0	0	Lipids	LogisticRegression	0.611788
UK1484	0	0	Lipids	LogisticRegression	0.611788
UK1476	0	0	Lipids	LogisticRegression	0.611788
UK1477	0	0	Lipids	LogisticRegression	0.611788
UK1478	0	0	Lipids	LogisticRegression	0.611788
UK1479	0	0	Lipids	LogisticRegression	0.611788
UK1480	0	0	Lipids	LogisticRegression	0.611788
UK1481	0	0	Lipids	LogisticRegression	0.611788
UK1483	0	0	Lipids	LogisticRegression	0.611788
UK1566	0	0	Lipids	LogisticRegression	0.611788
UK1565	0	0	Lipids	LogisticRegression	0.611788
UK1610	0	0	Lipids	LogisticRegression	0.611788
UK1567	0	0	Lipids	LogisticRegression	0.611788
UK1742	0	0	Lipids	LogisticRegression	0.611788
UK1727	0	0	Lipids	LogisticRegression	0.611788
UK1728	0	0	Lipids	LogisticRegression	0.611788
UK1730	0	0	Lipids	LogisticRegression	0.611788
UK1731	0	0	Lipids	LogisticRegression	0.611788
UK1732	0	0	Lipids	LogisticRegression	0.611788
UK1733	0	0	Lipids	LogisticRegression	0.611788
UK1734	0	0	Lipids	LogisticRegression	0.611788
UK1737	0	0	Lipids	LogisticRegression	0.611788
UK1740	0	0	Lipids	LogisticRegression	0.611788
UK1840	0	0	Lipids	LogisticRegression	0.611788
UK1724	0	0	Lipids	LogisticRegression	0.611788
UK1743	0	0	Lipids	LogisticRegression	0.611788
UK1745	0	0	Lipids	LogisticRegression	0.611788
UK1746	0	0	Lipids	LogisticRegression	0.611788
UK1748	0	0	Lipids	LogisticRegression	0.611788
UK1752	0	0	Lipids	LogisticRegression	0.611788
UK1753	0	0	Lipids	LogisticRegression	0.611788
UK1754	0	0	Lipids	LogisticRegression	0.611788
UK1755	0	0	Lipids	LogisticRegression	0.611788
UK1757	0	0	Lipids	LogisticRegression	0.611788
UK1726	0	0	Lipids	LogisticRegression	0.611788
UK1723	0	0	Lipids	LogisticRegression	0.611788
UK1695	0	0	Lipids	LogisticRegression	0.611788
UK1705	0	0	Lipids	LogisticRegression	0.611788
UK1696	0	0	Lipids	LogisticRegression	0.611788
UK1697	0	0	Lipids	LogisticRegression	0.611788
UK1698	0	0	Lipids	LogisticRegression	0.611788
UK1699	0	0	Lipids	LogisticRegression	0.611788
UK1700	0	0	Lipids	LogisticRegression	0.611788
UK1701	0	0	Lipids	LogisticRegression	0.611788
UK1702	0	0	Lipids	LogisticRegression	0.611788
UK1703	0	0	Lipids	LogisticRegression	0.611788
UK1704	0	0	Lipids	LogisticRegression	0.611788
UK1706	0	0	Lipids	LogisticRegression	0.611788
UK1722	0	0	Lipids	LogisticRegression	0.611788
UK1707	0	0	Lipids	LogisticRegression	0.611788
UK1709	0	0	Lipids	LogisticRegression	0.611788
UK1710	0	0	Lipids	LogisticRegression	0.611788
UK1711	0	0	Lipids	LogisticRegression	0.611788
UK1712	0	0	Lipids	LogisticRegression	0.611788
UK1713	0	0	Lipids	LogisticRegression	0.611788
UK1714	0	0	Lipids	LogisticRegression	0.611788
UK1717	0	0	Lipids	LogisticRegression	0.611788
UK1721	0	0	Lipids	LogisticRegression	0.611788
UK1758	0	0	Lipids	LogisticRegression	0.611788
UK1759	0	0	Lipids	LogisticRegression	0.611788
UK1761	0	0	Lipids	LogisticRegression	0.611788
UK1818	0	0	Lipids	LogisticRegression	0.611788
UK1805	0	0	Lipids	LogisticRegression	0.611788
UK1806	0	0	Lipids	LogisticRegression	0.611788
UK1807	0	0	Lipids	LogisticRegression	0.611788
UK1808	0	0	Lipids	LogisticRegression	0.611788
UK1810	0	0	Lipids	LogisticRegression	0.611788
UK1812	0	0	Lipids	LogisticRegression	0.611788
UK1813	0	0	Lipids	LogisticRegression	0.611788
UK1815	0	0	Lipids	LogisticRegression	0.611788
UK1816	0	0	Lipids	LogisticRegression	0.611788
UK1819	0	0	Lipids	LogisticRegression	0.611788
UK1763	0	0	Lipids	LogisticRegression	0.611788
UK1822	0	0	Lipids	LogisticRegression	0.611788
UK1825	0	0	Lipids	LogisticRegression	0.611788
UK1826	0	0	Lipids	LogisticRegression	0.611788
UK1828	0	0	Lipids	LogisticRegression	0.611788
UK1829	0	0	Lipids	LogisticRegression	0.611788
UK1831	0	0	Lipids	LogisticRegression	0.611788
UK1833	0	0	Lipids	LogisticRegression	0.611788
UK1834	0	0	Lipids	LogisticRegression	0.611788
UK1835	0	0	Lipids	LogisticRegression	0.611788
UK1804	0	0	Lipids	LogisticRegression	0.611788
UK1803	0	0	Lipids	LogisticRegression	0.611788
UK1801	0	0	Lipids	LogisticRegression	0.611788
UK1799	0	0	Lipids	LogisticRegression	0.611788
UK1766	0	0	Lipids	LogisticRegression	0.611788
UK1767	0	0	Lipids	LogisticRegression	0.611788
UK1768	0	0	Lipids	LogisticRegression	0.611788
UK1770	0	0	Lipids	LogisticRegression	0.611788
UK1772	0	0	Lipids	LogisticRegression	0.611788
UK1777	0	0	Lipids	LogisticRegression	0.611788
UK1782	0	0	Lipids	LogisticRegression	0.611788
UK1783	0	0	Lipids	LogisticRegression	0.611788
UK1788	0	0	Lipids	LogisticRegression	0.611788
UK1789	0	0	Lipids	LogisticRegression	0.611788
UK1790	0	0	Lipids	LogisticRegression	0.611788
UK1791	0	0	Lipids	LogisticRegression	0.611788
UK1792	0	0	Lipids	LogisticRegression	0.611788
UK1793	0	0	Lipids	LogisticRegression	0.611788
UK1794	0	0	Lipids	LogisticRegression	0.611788
UK1795	0	0	Lipids	LogisticRegression	0.611788
UK1796	0	0	Lipids	LogisticRegression	0.611788
UK1798	0	0	Lipids	LogisticRegression	0.611788
UK1839	0	0	Lipids	LogisticRegression	0.611788
UK1841	0	0	Lipids	LogisticRegression	0.611788
UK1693	0	0	Lipids	LogisticRegression	0.611788
UK1568	0	0	Lipids	LogisticRegression	0.611788
UK1615	0	0	Lipids	LogisticRegression	0.611788
UK1604	0	0	Lipids	LogisticRegression	0.611788
UK1606	0	0	Lipids	LogisticRegression	0.611788
UK1607	0	0	Lipids	LogisticRegression	0.611788
UK1608	0	0	Lipids	LogisticRegression	0.611788
UK1609	0	0	Lipids	LogisticRegression	0.611788
UK1837	0	0	Lipids	LogisticRegression	0.611788
UK1611	0	0	Lipids	LogisticRegression	0.611788
UK1850	0	0	Lipids	LogisticRegression	0.611788
UK1613	0	0	Lipids	LogisticRegression	0.611788
UK1849	0	0	Lipids	LogisticRegression	0.611788
UK1598	0	0	Lipids	LogisticRegression	0.611788
UK1848	0	0	Lipids	LogisticRegression	0.611788
UK1616	0	0	Lipids	LogisticRegression	0.611788
UK1619	0	0	Lipids	LogisticRegression	0.611788
UK1620	0	0	Lipids	LogisticRegression	0.611788
UK1621	0	0	Lipids	LogisticRegression	0.611788
UK1622	0	0	Lipids	LogisticRegression	0.611788
UK1623	0	0	Lipids	LogisticRegression	0.611788
UK1624	0	0	Lipids	LogisticRegression	0.611788
UK1625	0	0	Lipids	LogisticRegression	0.611788
UK1602	0	0	Lipids	LogisticRegression	0.611788
UK1596	0	0	Lipids	LogisticRegression	0.611788
UK1692	0	0	Lipids	LogisticRegression	0.611788
UK1581	0	0	Lipids	LogisticRegression	0.611788
UK1569	0	0	Lipids	LogisticRegression	0.611788
UK1570	0	0	Lipids	LogisticRegression	0.611788
UK1571	0	0	Lipids	LogisticRegression	0.611788
UK1573	0	0	Lipids	LogisticRegression	0.611788
UK1574	0	0	Lipids	LogisticRegression	0.611788
UK1575	0	0	Lipids	LogisticRegression	0.611788
UK1576	0	0	Lipids	LogisticRegression	0.611788
UK1577	0	0	Lipids	LogisticRegression	0.611788
UK1580	0	0	Lipids	LogisticRegression	0.611788
UK1582	0	0	Lipids	LogisticRegression	0.611788
UK1595	0	0	Lipids	LogisticRegression	0.611788
UK1583	0	0	Lipids	LogisticRegression	0.611788
UK1585	0	0	Lipids	LogisticRegression	0.611788
UK1587	0	0	Lipids	LogisticRegression	0.611788
UK1589	0	0	Lipids	LogisticRegression	0.611788
UK1590	0	0	Lipids	LogisticRegression	0.611788
UK1591	0	0	Lipids	LogisticRegression	0.611788
UK1592	0	0	Lipids	LogisticRegression	0.611788
UK1593	0	0	Lipids	LogisticRegression	0.611788
UK1594	0	0	Lipids	LogisticRegression	0.611788
UK1626	0	0	Lipids	LogisticRegression	0.611788
UK1847	0	0	Lipids	LogisticRegression	0.611788
UK1627	0	0	Lipids	LogisticRegression	0.611788
UK1669	0	0	Lipids	LogisticRegression	0.611788
UK1658	0	0	Lipids	LogisticRegression	0.611788
UK1659	0	0	Lipids	LogisticRegression	0.611788
UK1662	0	0	Lipids	LogisticRegression	0.611788
UK1663	0	0	Lipids	LogisticRegression	0.611788
UK1664	0	0	Lipids	LogisticRegression	0.611788
UK1665	0	0	Lipids	LogisticRegression	0.611788
UK1666	0	0	Lipids	LogisticRegression	0.611788
UK1667	0	0	Lipids	LogisticRegression	0.611788
UK1668	0	0	Lipids	LogisticRegression	0.611788
UK1671	0	0	Lipids	LogisticRegression	0.611788
UK1628	0	0	Lipids	LogisticRegression	0.611788
UK1674	0	0	Lipids	LogisticRegression	0.611788
UK1675	0	0	Lipids	LogisticRegression	0.611788
UK1678	0	0	Lipids	LogisticRegression	0.611788
UK1682	0	0	Lipids	LogisticRegression	0.611788
UK1684	0	0	Lipids	LogisticRegression	0.611788
UK1685	0	0	Lipids	LogisticRegression	0.611788
UK1686	0	0	Lipids	LogisticRegression	0.611788
UK1687	0	0	Lipids	LogisticRegression	0.611788
UK1689	0	0	Lipids	LogisticRegression	0.611788
UK1657	0	0	Lipids	LogisticRegression	0.611788
UK1656	0	0	Lipids	LogisticRegression	0.611788
UK1655	0	0	Lipids	LogisticRegression	0.611788
UK1654	0	0	Lipids	LogisticRegression	0.611788
UK1629	0	0	Lipids	LogisticRegression	0.611788
UK1630	0	0	Lipids	LogisticRegression	0.611788
UK1632	0	0	Lipids	LogisticRegression	0.611788
UK1633	0	0	Lipids	LogisticRegression	0.611788
UK1634	0	0	Lipids	LogisticRegression	0.611788
UK1845	0	0	Lipids	LogisticRegression	0.611788
UK1637	0	0	Lipids	LogisticRegression	0.611788
UK1638	0	0	Lipids	LogisticRegression	0.611788
UK1639	0	0	Lipids	LogisticRegression	0.611788
UK1641	0	0	Lipids	LogisticRegression	0.611788
UK1844	0	0	Lipids	LogisticRegression	0.611788
UK1644	0	0	Lipids	LogisticRegression	0.611788
UK1645	0	0	Lipids	LogisticRegression	0.611788
UK1646	0	0	Lipids	LogisticRegression	0.611788
UK1647	0	0	Lipids	LogisticRegression	0.611788
UK1648	0	0	Lipids	LogisticRegression	0.611788
UK1649	0	0	Lipids	LogisticRegression	0.611788
UK1843	0	0	Lipids	LogisticRegression	0.611788
UK1650	0	0	Lipids	LogisticRegression	0.611788
UK1408	0	0	Lipids	LogisticRegression	0.611788
-HODE	0	0	Lipids	LogisticRegression	0.611788
UK1407	0	0	Lipids	LogisticRegression	0.611788
UK1406	0	0	Lipids	LogisticRegression	0.611788
UK1045	0	0	Lipids	LogisticRegression	0.611788
UK1047	0	0	Lipids	LogisticRegression	0.611788
UK1048	0	0	Lipids	LogisticRegression	0.611788
UK1049	0	0	Lipids	LogisticRegression	0.611788
UK1050	0	0	Lipids	LogisticRegression	0.611788
UK1051	0	0	Lipids	LogisticRegression	0.611788
UK1052	0	0	Lipids	LogisticRegression	0.611788
UK1056	0	0	Lipids	LogisticRegression	0.611788
UK1057	0	0	Lipids	LogisticRegression	0.611788
UK1058	0	0	Lipids	LogisticRegression	0.611788
UK1059	0	0	Lipids	LogisticRegression	0.611788
UK1060	0	0	Lipids	LogisticRegression	0.611788
UK1061	0	0	Lipids	LogisticRegression	0.611788
UK1063	0	0	Lipids	LogisticRegression	0.611788
UK1064	0	0	Lipids	LogisticRegression	0.611788
UK1065	0	0	Lipids	LogisticRegression	0.611788
UK1068	0	0	Lipids	LogisticRegression	0.611788
UK1069	0	0	Lipids	LogisticRegression	0.611788
UK1070	0	0	Lipids	LogisticRegression	0.611788
UK1071	0	0	Lipids	LogisticRegression	0.611788
UK1072	0	0	Lipids	LogisticRegression	0.611788
UK1044	0	0	Lipids	LogisticRegression	0.611788
UK1043	0	0	Lipids	LogisticRegression	0.611788
UK1042	0	0	Lipids	LogisticRegression	0.611788
UK1025	0	0	Lipids	LogisticRegression	0.611788
UK1013	0	0	Lipids	LogisticRegression	0.611788
UK1014	0	0	Lipids	LogisticRegression	0.611788
UK1015	0	0	Lipids	LogisticRegression	0.611788
UK1019	0	0	Lipids	LogisticRegression	0.611788
UK1020	0	0	Lipids	LogisticRegression	0.611788
UK1021	0	0	Lipids	LogisticRegression	0.611788
UK1022	0	0	Lipids	LogisticRegression	0.611788
UK1023	0	0	Lipids	LogisticRegression	0.611788
UK1024	0	0	Lipids	LogisticRegression	0.611788
UK1026	0	0	Lipids	LogisticRegression	0.611788
UK1041	0	0	Lipids	LogisticRegression	0.611788
UK1027	0	0	Lipids	LogisticRegression	0.611788
UK1030	0	0	Lipids	LogisticRegression	0.611788
UK1031	0	0	Lipids	LogisticRegression	0.611788
UK1033	0	0	Lipids	LogisticRegression	0.611788
UK1035	0	0	Lipids	LogisticRegression	0.611788
UK1036	0	0	Lipids	LogisticRegression	0.611788
UK1038	0	0	Lipids	LogisticRegression	0.611788
UK1039	0	0	Lipids	LogisticRegression	0.611788
UK1040	0	0	Lipids	LogisticRegression	0.611788
UK1073	0	0	Lipids	LogisticRegression	0.611788
UK1074	0	0	Lipids	LogisticRegression	0.611788
UK1076	0	0	Lipids	LogisticRegression	0.611788
UK1120	0	0	Lipids	LogisticRegression	0.611788
UK1108	0	0	Lipids	LogisticRegression	0.611788
UK1109	0	0	Lipids	LogisticRegression	0.611788
UK1110	0	0	Lipids	LogisticRegression	0.611788
UK1111	0	0	Lipids	LogisticRegression	0.611788
UK1112	0	0	Lipids	LogisticRegression	0.611788
UK1113	0	0	Lipids	LogisticRegression	0.611788
UK1114	0	0	Lipids	LogisticRegression	0.611788
UK1116	0	0	Lipids	LogisticRegression	0.611788
UK1117	0	0	Lipids	LogisticRegression	0.611788
UK1121	0	0	Lipids	LogisticRegression	0.611788
BMP 20:4-22:6	0	0	Lipids	LogisticRegression	0.611788
UK1123	0	0	Lipids	LogisticRegression	0.611788
UK1125	0	0	Lipids	LogisticRegression	0.611788
UK1126	0	0	Lipids	LogisticRegression	0.611788
UK1127	0	0	Lipids	LogisticRegression	0.611788
UK1128	0	0	Lipids	LogisticRegression	0.611788
UK1130	0	0	Lipids	LogisticRegression	0.611788
UK1131	0	0	Lipids	LogisticRegression	0.611788
UK1133	0	0	Lipids	LogisticRegression	0.611788
UK1134	0	0	Lipids	LogisticRegression	0.611788
UK1107	0	0	Lipids	LogisticRegression	0.611788
UK1103	0	0	Lipids	LogisticRegression	0.611788
UK1077	0	0	Lipids	LogisticRegression	0.611788
UK1088	0	0	Lipids	LogisticRegression	0.611788
UK1078	0	0	Lipids	LogisticRegression	0.611788
UK1079	0	0	Lipids	LogisticRegression	0.611788
UK1080	0	0	Lipids	LogisticRegression	0.611788
UK1081	0	0	Lipids	LogisticRegression	0.611788
UK1082	0	0	Lipids	LogisticRegression	0.611788
UK1083	0	0	Lipids	LogisticRegression	0.611788
UK1084	0	0	Lipids	LogisticRegression	0.611788
UK1085	0	0	Lipids	LogisticRegression	0.611788
UK1086	0	0	Lipids	LogisticRegression	0.611788
UK1089	0	0	Lipids	LogisticRegression	0.611788
UK1102	0	0	Lipids	LogisticRegression	0.611788
UK1090	0	0	Lipids	LogisticRegression	0.611788
UK1092	0	0	Lipids	LogisticRegression	0.611788
UK1093	0	0	Lipids	LogisticRegression	0.611788
UK1094	0	0	Lipids	LogisticRegression	0.611788
UK1095	0	0	Lipids	LogisticRegression	0.611788
UK1098	0	0	Lipids	LogisticRegression	0.611788
UK1099	0	0	Lipids	LogisticRegression	0.611788
UK1100	0	0	Lipids	LogisticRegression	0.611788
UK1101	0	0	Lipids	LogisticRegression	0.611788
UK1012	0	0	Lipids	LogisticRegression	0.611788
UK1010	0	0	Lipids	LogisticRegression	0.611788
UK1007	0	0	Lipids	LogisticRegression	0.611788
UK928	0	0	Lipids	LogisticRegression	0.611788
UK916	0	0	Lipids	LogisticRegression	0.611788
UK918	0	0	Lipids	LogisticRegression	0.611788
UK919	0	0	Lipids	LogisticRegression	0.611788
UK922	0	0	Lipids	LogisticRegression	0.611788
UK923	0	0	Lipids	LogisticRegression	0.611788
UK924	0	0	Lipids	LogisticRegression	0.611788
UK925	0	0	Lipids	LogisticRegression	0.611788
UK926	0	0	Lipids	LogisticRegression	0.611788
UK927	0	0	Lipids	LogisticRegression	0.611788
UK929	0	0	Lipids	LogisticRegression	0.611788
UK910	0	0	Lipids	LogisticRegression	0.611788
UK930	0	0	Lipids	LogisticRegression	0.611788
UK931	0	0	Lipids	LogisticRegression	0.611788
UK932	0	0	Lipids	LogisticRegression	0.611788
UK934	0	0	Lipids	LogisticRegression	0.611788
UK935	0	0	Lipids	LogisticRegression	0.611788
UK936	0	0	Lipids	LogisticRegression	0.611788
UK937	0	0	Lipids	LogisticRegression	0.611788
UK938	0	0	Lipids	LogisticRegression	0.611788
UK939	0	0	Lipids	LogisticRegression	0.611788
UK911	0	0	Lipids	LogisticRegression	0.611788
UK909	0	0	Lipids	LogisticRegression	0.611788
UK941	0	0	Lipids	LogisticRegression	0.611788
UK888	0	0	Lipids	LogisticRegression	0.611788
UK878	0	0	Lipids	LogisticRegression	0.611788
UK879	0	0	Lipids	LogisticRegression	0.611788
UK880	0	0	Lipids	LogisticRegression	0.611788
UK881	0	0	Lipids	LogisticRegression	0.611788
UK882	0	0	Lipids	LogisticRegression	0.611788
UK883	0	0	Lipids	LogisticRegression	0.611788
UK885	0	0	Lipids	LogisticRegression	0.611788
UK886	0	0	Lipids	LogisticRegression	0.611788
UK887	0	0	Lipids	LogisticRegression	0.611788
UK890	0	0	Lipids	LogisticRegression	0.611788
UK908	0	0	Lipids	LogisticRegression	0.611788
UK891	0	0	Lipids	LogisticRegression	0.611788
UK892	0	0	Lipids	LogisticRegression	0.611788
UK893	0	0	Lipids	LogisticRegression	0.611788
UK894	0	0	Lipids	LogisticRegression	0.611788
UK895	0	0	Lipids	LogisticRegression	0.611788
UK898	0	0	Lipids	LogisticRegression	0.611788
UK899	0	0	Lipids	LogisticRegression	0.611788
UK901	0	0	Lipids	LogisticRegression	0.611788
UK903	0	0	Lipids	LogisticRegression	0.611788
UK940	0	0	Lipids	LogisticRegression	0.611788
UK942	0	0	Lipids	LogisticRegression	0.611788
UK1003	0	0	Lipids	LogisticRegression	0.611788
UK986	0	0	Lipids	LogisticRegression	0.611788
UK974	0	0	Lipids	LogisticRegression	0.611788
UK975	0	0	Lipids	LogisticRegression	0.611788
UK976	0	0	Lipids	LogisticRegression	0.611788
UK977	0	0	Lipids	LogisticRegression	0.611788
UK978	0	0	Lipids	LogisticRegression	0.611788
UK980	0	0	Lipids	LogisticRegression	0.611788
UK982	0	0	Lipids	LogisticRegression	0.611788
UK983	0	0	Lipids	LogisticRegression	0.611788
UK984	0	0	Lipids	LogisticRegression	0.611788
UK988	0	0	Lipids	LogisticRegression	0.611788
UK971	0	0	Lipids	LogisticRegression	0.611788
UK989	0	0	Lipids	LogisticRegression	0.611788
UK991	0	0	Lipids	LogisticRegression	0.611788
UK992	0	0	Lipids	LogisticRegression	0.611788
UK993	0	0	Lipids	LogisticRegression	0.611788
UK994	0	0	Lipids	LogisticRegression	0.611788
UK995	0	0	Lipids	LogisticRegression	0.611788
UK999	0	0	Lipids	LogisticRegression	0.611788
UK1001	0	0	Lipids	LogisticRegression	0.611788
UK1002	0	0	Lipids	LogisticRegression	0.611788
UK973	0	0	Lipids	LogisticRegression	0.611788
UK969	0	0	Lipids	LogisticRegression	0.611788
UK943	0	0	Lipids	LogisticRegression	0.611788
UK954	0	0	Lipids	LogisticRegression	0.611788
UK944	0	0	Lipids	LogisticRegression	0.611788
UK945	0	0	Lipids	LogisticRegression	0.611788
UK946	0	0	Lipids	LogisticRegression	0.611788
UK947	0	0	Lipids	LogisticRegression	0.611788
UK948	0	0	Lipids	LogisticRegression	0.611788
UK950	0	0	Lipids	LogisticRegression	0.611788
UK951	0	0	Lipids	LogisticRegression	0.611788
UK952	0	0	Lipids	LogisticRegression	0.611788
UK953	0	0	Lipids	LogisticRegression	0.611788
UK956	0	0	Lipids	LogisticRegression	0.611788
UK966	0	0	Lipids	LogisticRegression	0.611788
UK957	0	0	Lipids	LogisticRegression	0.611788
UK958	0	0	Lipids	LogisticRegression	0.611788
UK959	0	0	Lipids	LogisticRegression	0.611788
UK960	0	0	Lipids	LogisticRegression	0.611788
UK961	0	0	Lipids	LogisticRegression	0.611788
UK962	0	0	Lipids	LogisticRegression	0.611788
UK963	0	0	Lipids	LogisticRegression	0.611788
UK964	0	0	Lipids	LogisticRegression	0.611788
UK965	0	0	Lipids	LogisticRegression	0.611788
UK1135	0	0	Lipids	LogisticRegression	0.611788
UK1136	0	0	Lipids	LogisticRegression	0.611788
UK1137	0	0	Lipids	LogisticRegression	0.611788
UK1315	0	0	Lipids	LogisticRegression	0.611788
UK1300	0	0	Lipids	LogisticRegression	0.611788
UK1304	0	0	Lipids	LogisticRegression	0.611788
UK1306	0	0	Lipids	LogisticRegression	0.611788
UK1307	0	0	Lipids	LogisticRegression	0.611788
UK1308	0	0	Lipids	LogisticRegression	0.611788
UK1309	0	0	Lipids	LogisticRegression	0.611788
UK1310	0	0	Lipids	LogisticRegression	0.611788
UK1312	0	0	Lipids	LogisticRegression	0.611788
UK1314	0	0	Lipids	LogisticRegression	0.611788
UK1316	0	0	Lipids	LogisticRegression	0.611788
UK1298	0	0	Lipids	LogisticRegression	0.611788
UK1317	0	0	Lipids	LogisticRegression	0.611788
UK1318	0	0	Lipids	LogisticRegression	0.611788
UK1320	0	0	Lipids	LogisticRegression	0.611788
UK1322	0	0	Lipids	LogisticRegression	0.611788
UK1323	0	0	Lipids	LogisticRegression	0.611788
UK1324	0	0	Lipids	LogisticRegression	0.611788
UK1326	0	0	Lipids	LogisticRegression	0.611788
UK1327	0	0	Lipids	LogisticRegression	0.611788
UK1333	0	0	Lipids	LogisticRegression	0.611788
UK1299	0	0	Lipids	LogisticRegression	0.611788
UK1297	0	0	Lipids	LogisticRegression	0.611788
UK1335	0	0	Lipids	LogisticRegression	0.611788
UK1279	0	0	Lipids	LogisticRegression	0.611788
UK1267	0	0	Lipids	LogisticRegression	0.611788
UK1268	0	0	Lipids	LogisticRegression	0.611788
UK1269	0	0	Lipids	LogisticRegression	0.611788
UK1270	0	0	Lipids	LogisticRegression	0.611788
UK1271	0	0	Lipids	LogisticRegression	0.611788
UK1272	0	0	Lipids	LogisticRegression	0.611788
UK1273	0	0	Lipids	LogisticRegression	0.611788
UK1274	0	0	Lipids	LogisticRegression	0.611788
UK1275	0	0	Lipids	LogisticRegression	0.611788
UK1280	0	0	Lipids	LogisticRegression	0.611788
UK1295	0	0	Lipids	LogisticRegression	0.611788
UK1281	0	0	Lipids	LogisticRegression	0.611788
UK1282	0	0	Lipids	LogisticRegression	0.611788
UK1284	0	0	Lipids	LogisticRegression	0.611788
UK1287	0	0	Lipids	LogisticRegression	0.611788
UK1288	0	0	Lipids	LogisticRegression	0.611788
UK1290	0	0	Lipids	LogisticRegression	0.611788
UK1292	0	0	Lipids	LogisticRegression	0.611788
UK1293	0	0	Lipids	LogisticRegression	0.611788
UK1294	0	0	Lipids	LogisticRegression	0.611788
UK1334	0	0	Lipids	LogisticRegression	0.611788
UK1336	0	0	Lipids	LogisticRegression	0.611788
UK1264	0	0	Lipids	LogisticRegression	0.611788
UK1388	0	0	Lipids	LogisticRegression	0.611788
UK1373	0	0	Lipids	LogisticRegression	0.611788
UK1374	0	0	Lipids	LogisticRegression	0.611788
UK1375	0	0	Lipids	LogisticRegression	0.611788
UK1376	0	0	Lipids	LogisticRegression	0.611788
UK1380	0	0	Lipids	LogisticRegression	0.611788
UK1381	0	0	Lipids	LogisticRegression	0.611788
UK1382	0	0	Lipids	LogisticRegression	0.611788
UK1385	0	0	Lipids	LogisticRegression	0.611788
UK1386	0	0	Lipids	LogisticRegression	0.611788
UK1391	0	0	Lipids	LogisticRegression	0.611788
UK1371	0	0	Lipids	LogisticRegression	0.611788
UK1394	0	0	Lipids	LogisticRegression	0.611788
UK1395	0	0	Lipids	LogisticRegression	0.611788
UK1396	0	0	Lipids	LogisticRegression	0.611788
UK1397	0	0	Lipids	LogisticRegression	0.611788
UK1400	0	0	Lipids	LogisticRegression	0.611788
UK1402	0	0	Lipids	LogisticRegression	0.611788
UK1403	0	0	Lipids	LogisticRegression	0.611788
UK1404	0	0	Lipids	LogisticRegression	0.611788
UK1405	0	0	Lipids	LogisticRegression	0.611788
UK1372	0	0	Lipids	LogisticRegression	0.611788
UK1370	0	0	Lipids	LogisticRegression	0.611788
UK1337	0	0	Lipids	LogisticRegression	0.611788
UK1353	0	0	Lipids	LogisticRegression	0.611788
UK1338	0	0	Lipids	LogisticRegression	0.611788
UK1339	0	0	Lipids	LogisticRegression	0.611788
UK1340	0	0	Lipids	LogisticRegression	0.611788
UK1341	0	0	Lipids	LogisticRegression	0.611788
UK1342	0	0	Lipids	LogisticRegression	0.611788
UK1345	0	0	Lipids	LogisticRegression	0.611788
UK1349	0	0	Lipids	LogisticRegression	0.611788
UK1350	0	0	Lipids	LogisticRegression	0.611788
UK1351	0	0	Lipids	LogisticRegression	0.611788
UK1354	0	0	Lipids	LogisticRegression	0.611788
UK1369	0	0	Lipids	LogisticRegression	0.611788
UK1355	0	0	Lipids	LogisticRegression	0.611788
UK1359	0	0	Lipids	LogisticRegression	0.611788
UK1360	0	0	Lipids	LogisticRegression	0.611788
UK1362	0	0	Lipids	LogisticRegression	0.611788
UK1363	0	0	Lipids	LogisticRegression	0.611788
UK1364	0	0	Lipids	LogisticRegression	0.611788
UK1365	0	0	Lipids	LogisticRegression	0.611788
UK1366	0	0	Lipids	LogisticRegression	0.611788
UK1368	0	0	Lipids	LogisticRegression	0.611788
UK1266	0	0	Lipids	LogisticRegression	0.611788
UK1263	0	0	Lipids	LogisticRegression	0.611788
UK1138	0	0	Lipids	LogisticRegression	0.611788
UK1184	0	0	Lipids	LogisticRegression	0.611788
UK1170	0	0	Lipids	LogisticRegression	0.611788
UK1171	0	0	Lipids	LogisticRegression	0.611788
UK1172	0	0	Lipids	LogisticRegression	0.611788
UK1173	0	0	Lipids	LogisticRegression	0.611788
UK1174	0	0	Lipids	LogisticRegression	0.611788
UK1175	0	0	Lipids	LogisticRegression	0.611788
UK1176	0	0	Lipids	LogisticRegression	0.611788
UK1179	0	0	Lipids	LogisticRegression	0.611788
UK1180	0	0	Lipids	LogisticRegression	0.611788
UK1186	0	0	Lipids	LogisticRegression	0.611788
UK1168	0	0	Lipids	LogisticRegression	0.611788
UK1187	0	0	Lipids	LogisticRegression	0.611788
UK1188	0	0	Lipids	LogisticRegression	0.611788
UK1189	0	0	Lipids	LogisticRegression	0.611788
UK1190	0	0	Lipids	LogisticRegression	0.611788
UK1191	0	0	Lipids	LogisticRegression	0.611788
UK1192	0	0	Lipids	LogisticRegression	0.611788
UK1193	0	0	Lipids	LogisticRegression	0.611788
UK1194	0	0	Lipids	LogisticRegression	0.611788
UK1195	0	0	Lipids	LogisticRegression	0.611788
UK1169	0	0	Lipids	LogisticRegression	0.611788
UK1166	0	0	Lipids	LogisticRegression	0.611788
UK1197	0	0	Lipids	LogisticRegression	0.611788
UK1154	0	0	Lipids	LogisticRegression	0.611788
UK1139	0	0	Lipids	LogisticRegression	0.611788
UK1140	0	0	Lipids	LogisticRegression	0.611788
UK1141	0	0	Lipids	LogisticRegression	0.611788
UK1142	0	0	Lipids	LogisticRegression	0.611788
UK1143	0	0	Lipids	LogisticRegression	0.611788
UK1146	0	0	Lipids	LogisticRegression	0.611788
UK1147	0	0	Lipids	LogisticRegression	0.611788
UK1148	0	0	Lipids	LogisticRegression	0.611788
UK1149	0	0	Lipids	LogisticRegression	0.611788
UK1155	0	0	Lipids	LogisticRegression	0.611788
UK1165	0	0	Lipids	LogisticRegression	0.611788
UK1156	0	0	Lipids	LogisticRegression	0.611788
UK1157	0	0	Lipids	LogisticRegression	0.611788
UK1158	0	0	Lipids	LogisticRegression	0.611788
UK1159	0	0	Lipids	LogisticRegression	0.611788
UK1160	0	0	Lipids	LogisticRegression	0.611788
UK1161	0	0	Lipids	LogisticRegression	0.611788
UK1162	0	0	Lipids	LogisticRegression	0.611788
UK1163	0	0	Lipids	LogisticRegression	0.611788
UK1164	0	0	Lipids	LogisticRegression	0.611788
UK1196	0	0	Lipids	LogisticRegression	0.611788
UK1198	0	0	Lipids	LogisticRegression	0.611788
UK1261	0	0	Lipids	LogisticRegression	0.611788
UK1246	0	0	Lipids	LogisticRegression	0.611788
UK1232	0	0	Lipids	LogisticRegression	0.611788
UK1233	0	0	Lipids	LogisticRegression	0.611788
UK1234	0	0	Lipids	LogisticRegression	0.611788
UK1235	0	0	Lipids	LogisticRegression	0.611788
UK1237	0	0	Lipids	LogisticRegression	0.611788
UK1238	0	0	Lipids	LogisticRegression	0.611788
UK1239	0	0	Lipids	LogisticRegression	0.611788
UK1240	0	0	Lipids	LogisticRegression	0.611788
UK1242	0	0	Lipids	LogisticRegression	0.611788
UK1247	0	0	Lipids	LogisticRegression	0.611788
UK1230	0	0	Lipids	LogisticRegression	0.611788
UK1249	0	0	Lipids	LogisticRegression	0.611788
UK1250	0	0	Lipids	LogisticRegression	0.611788
UK1251	0	0	Lipids	LogisticRegression	0.611788
UK1252	0	0	Lipids	LogisticRegression	0.611788
UK1253	0	0	Lipids	LogisticRegression	0.611788
UK1254	0	0	Lipids	LogisticRegression	0.611788
UK1255	0	0	Lipids	LogisticRegression	0.611788
UK1256	0	0	Lipids	LogisticRegression	0.611788
UK1259	0	0	Lipids	LogisticRegression	0.611788
UK1231	0	0	Lipids	LogisticRegression	0.611788
UK1228	0	0	Lipids	LogisticRegression	0.611788
UK1199	0	0	Lipids	LogisticRegression	0.611788
UK1212	0	0	Lipids	LogisticRegression	0.611788
UK1200	0	0	Lipids	LogisticRegression	0.611788
UK1201	0	0	Lipids	LogisticRegression	0.611788
UK1202	0	0	Lipids	LogisticRegression	0.611788
UK1203	0	0	Lipids	LogisticRegression	0.611788
UK1204	0	0	Lipids	LogisticRegression	0.611788
UK1205	0	0	Lipids	LogisticRegression	0.611788
UK1207	0	0	Lipids	LogisticRegression	0.611788
UK1208	0	0	Lipids	LogisticRegression	0.611788
UK1210	0	0	Lipids	LogisticRegression	0.611788
UK1214	0	0	Lipids	LogisticRegression	0.611788
UK1227	0	0	Lipids	LogisticRegression	0.611788
UK1215	0	0	Lipids	LogisticRegression	0.611788
UK1216	0	0	Lipids	LogisticRegression	0.611788
UK1217	0	0	Lipids	LogisticRegression	0.611788
UK1218	0	0	Lipids	LogisticRegression	0.611788
UK1219	0	0	Lipids	LogisticRegression	0.611788
UK1221	0	0	Lipids	LogisticRegression	0.611788
UK1223	0	0	Lipids	LogisticRegression	0.611788
UK1224	0	0	Lipids	LogisticRegression	0.611788
UK1225	0	0	Lipids	LogisticRegression	0.611788
UK1346	0	0	Lipids	LogisticRegression	0.611788
UK1948	0	0	Lipids	LogisticRegression	0.611788
UK1864	0	0	Lipids	LogisticRegression	0.611788
UK1865	0	0	Lipids	LogisticRegression	0.611788
UK2605	0	0	Lipids	LogisticRegression	0.611788
UK2606	0	0	Lipids	LogisticRegression	0.611788
UK2608	0	0	Lipids	LogisticRegression	0.611788
UK2609	0	0	Lipids	LogisticRegression	0.611788
UK2610	0	0	Lipids	LogisticRegression	0.611788
UK2612	0	0	Lipids	LogisticRegression	0.611788
UK2613	0	0	Lipids	LogisticRegression	0.611788
UK2615	0	0	Lipids	LogisticRegression	0.611788
UK2616	0	0	Lipids	LogisticRegression	0.611788
UK2617	0	0	Lipids	LogisticRegression	0.611788
UK2618	0	0	Lipids	LogisticRegression	0.611788
UK2619	0	0	Lipids	LogisticRegression	0.611788
UK2620	0	0	Lipids	LogisticRegression	0.611788
UK2621	0	0	Lipids	LogisticRegression	0.611788
UK2623	0	0	Lipids	LogisticRegression	0.611788
UK2625	0	0	Lipids	LogisticRegression	0.611788
UK2627	0	0	Lipids	LogisticRegression	0.611788
UK2628	0	0	Lipids	LogisticRegression	0.611788
UK2629	0	0	Lipids	LogisticRegression	0.611788
UK2630	0	0	Lipids	LogisticRegression	0.611788
UK2631	0	0	Lipids	LogisticRegression	0.611788
UK2604	0	0	Lipids	LogisticRegression	0.611788
UK2602	0	0	Lipids	LogisticRegression	0.611788
UK2601	0	0	Lipids	LogisticRegression	0.611788
UK2589	0	0	Lipids	LogisticRegression	0.611788
UK2580	0	0	Lipids	LogisticRegression	0.611788
UK2581	0	0	Lipids	LogisticRegression	0.611788
UK2582	0	0	Lipids	LogisticRegression	0.611788
UK2583	0	0	Lipids	LogisticRegression	0.611788
UK2584	0	0	Lipids	LogisticRegression	0.611788
UK2585	0	0	Lipids	LogisticRegression	0.611788
UK2586	0	0	Lipids	LogisticRegression	0.611788
UK2587	0	0	Lipids	LogisticRegression	0.611788
UK2588	0	0	Lipids	LogisticRegression	0.611788
UK2590	0	0	Lipids	LogisticRegression	0.611788
UK2600	0	0	Lipids	LogisticRegression	0.611788
UK2591	0	0	Lipids	LogisticRegression	0.611788
UK2592	0	0	Lipids	LogisticRegression	0.611788
UK2593	0	0	Lipids	LogisticRegression	0.611788
UK2594	0	0	Lipids	LogisticRegression	0.611788
UK2595	0	0	Lipids	LogisticRegression	0.611788
UK2596	0	0	Lipids	LogisticRegression	0.611788
UK2597	0	0	Lipids	LogisticRegression	0.611788
UK2598	0	0	Lipids	LogisticRegression	0.611788
UK2599	0	0	Lipids	LogisticRegression	0.611788
UK2632	0	0	Lipids	LogisticRegression	0.611788
UK2633	0	0	Lipids	LogisticRegression	0.611788
UK2634	0	0	Lipids	LogisticRegression	0.611788
UK2693	0	0	Lipids	LogisticRegression	0.611788
UK2683	0	0	Lipids	LogisticRegression	0.611788
UK2684	0	0	Lipids	LogisticRegression	0.611788
UK2685	0	0	Lipids	LogisticRegression	0.611788
UK2686	0	0	Lipids	LogisticRegression	0.611788
UK2687	0	0	Lipids	LogisticRegression	0.611788
UK2689	0	0	Lipids	LogisticRegression	0.611788
UK2690	0	0	Lipids	LogisticRegression	0.611788
UK2691	0	0	Lipids	LogisticRegression	0.611788
UK2692	0	0	Lipids	LogisticRegression	0.611788
UK2694	0	0	Lipids	LogisticRegression	0.611788
UK2678	0	0	Lipids	LogisticRegression	0.611788
UK2695	0	0	Lipids	LogisticRegression	0.611788
UK2696	0	0	Lipids	LogisticRegression	0.611788
UK2697	0	0	Lipids	LogisticRegression	0.611788
UK2700	0	0	Lipids	LogisticRegression	0.611788
UK2701	0	0	Lipids	LogisticRegression	0.611788
UK2702	0	0	Lipids	LogisticRegression	0.611788
UK2703	0	0	Lipids	LogisticRegression	0.611788
UK2704	0	0	Lipids	LogisticRegression	0.611788
UK2706	0	0	Lipids	LogisticRegression	0.611788
UK2680	0	0	Lipids	LogisticRegression	0.611788
UK2676	0	0	Lipids	LogisticRegression	0.611788
UK2638	0	0	Lipids	LogisticRegression	0.611788
UK2652	0	0	Lipids	LogisticRegression	0.611788
UK2639	0	0	Lipids	LogisticRegression	0.611788
UK2641	0	0	Lipids	LogisticRegression	0.611788
UK2642	0	0	Lipids	LogisticRegression	0.611788
UK2643	0	0	Lipids	LogisticRegression	0.611788
UK2644	0	0	Lipids	LogisticRegression	0.611788
UK2645	0	0	Lipids	LogisticRegression	0.611788
UK2646	0	0	Lipids	LogisticRegression	0.611788
UK2650	0	0	Lipids	LogisticRegression	0.611788
UK2651	0	0	Lipids	LogisticRegression	0.611788
UK2653	0	0	Lipids	LogisticRegression	0.611788
UK2673	0	0	Lipids	LogisticRegression	0.611788
UK2655	0	0	Lipids	LogisticRegression	0.611788
UK2659	0	0	Lipids	LogisticRegression	0.611788
UK2660	0	0	Lipids	LogisticRegression	0.611788
UK2661	0	0	Lipids	LogisticRegression	0.611788
UK2662	0	0	Lipids	LogisticRegression	0.611788
UK2664	0	0	Lipids	LogisticRegression	0.611788
UK2666	0	0	Lipids	LogisticRegression	0.611788
UK2669	0	0	Lipids	LogisticRegression	0.611788
UK2671	0	0	Lipids	LogisticRegression	0.611788
UK2579	0	0	Lipids	LogisticRegression	0.611788
UK2578	0	0	Lipids	LogisticRegression	0.611788
UK2576	0	0	Lipids	LogisticRegression	0.611788
UK2491	0	0	Lipids	LogisticRegression	0.611788
UK2480	0	0	Lipids	LogisticRegression	0.611788
UK2481	0	0	Lipids	LogisticRegression	0.611788
UK2482	0	0	Lipids	LogisticRegression	0.611788
UK2483	0	0	Lipids	LogisticRegression	0.611788
UK2484	0	0	Lipids	LogisticRegression	0.611788
UK2485	0	0	Lipids	LogisticRegression	0.611788
UK2487	0	0	Lipids	LogisticRegression	0.611788
UK2488	0	0	Lipids	LogisticRegression	0.611788
UK2490	0	0	Lipids	LogisticRegression	0.611788
UK2493	0	0	Lipids	LogisticRegression	0.611788
UK2478	0	0	Lipids	LogisticRegression	0.611788
UK2497	0	0	Lipids	LogisticRegression	0.611788
UK2498	0	0	Lipids	LogisticRegression	0.611788
UK2499	0	0	Lipids	LogisticRegression	0.611788
UK2500	0	0	Lipids	LogisticRegression	0.611788
UK2501	0	0	Lipids	LogisticRegression	0.611788
UK2505	0	0	Lipids	LogisticRegression	0.611788
UK2506	0	0	Lipids	LogisticRegression	0.611788
UK2507	0	0	Lipids	LogisticRegression	0.611788
UK2508	0	0	Lipids	LogisticRegression	0.611788
UK2479	0	0	Lipids	LogisticRegression	0.611788
UK2476	0	0	Lipids	LogisticRegression	0.611788
UK2510	0	0	Lipids	LogisticRegression	0.611788
UK2460	0	0	Lipids	LogisticRegression	0.611788
UK2445	0	0	Lipids	LogisticRegression	0.611788
UK2446	0	0	Lipids	LogisticRegression	0.611788
UK2450	0	0	Lipids	LogisticRegression	0.611788
UK2452	0	0	Lipids	LogisticRegression	0.611788
UK2454	0	0	Lipids	LogisticRegression	0.611788
UK2455	0	0	Lipids	LogisticRegression	0.611788
UK2456	0	0	Lipids	LogisticRegression	0.611788
UK2457	0	0	Lipids	LogisticRegression	0.611788
UK2458	0	0	Lipids	LogisticRegression	0.611788
UK2462	0	0	Lipids	LogisticRegression	0.611788
UK2475	0	0	Lipids	LogisticRegression	0.611788
UK2463	0	0	Lipids	LogisticRegression	0.611788
UK2464	0	0	Lipids	LogisticRegression	0.611788
UK2466	0	0	Lipids	LogisticRegression	0.611788
UK2468	0	0	Lipids	LogisticRegression	0.611788
UK2470	0	0	Lipids	LogisticRegression	0.611788
UK2471	0	0	Lipids	LogisticRegression	0.611788
UK2472	0	0	Lipids	LogisticRegression	0.611788
UK2473	0	0	Lipids	LogisticRegression	0.611788
UK2474	0	0	Lipids	LogisticRegression	0.611788
UK2509	0	0	Lipids	LogisticRegression	0.611788
UK2511	0	0	Lipids	LogisticRegression	0.611788
UK2575	0	0	Lipids	LogisticRegression	0.611788
UK2558	0	0	Lipids	LogisticRegression	0.611788
UK2546	0	0	Lipids	LogisticRegression	0.611788
UK2547	0	0	Lipids	LogisticRegression	0.611788
UK2549	0	0	Lipids	LogisticRegression	0.611788
UK2551	0	0	Lipids	LogisticRegression	0.611788
UK2552	0	0	Lipids	LogisticRegression	0.611788
UK2553	0	0	Lipids	LogisticRegression	0.611788
UK2554	0	0	Lipids	LogisticRegression	0.611788
UK2556	0	0	Lipids	LogisticRegression	0.611788
UK2557	0	0	Lipids	LogisticRegression	0.611788
UK2561	0	0	Lipids	LogisticRegression	0.611788
UK2543	0	0	Lipids	LogisticRegression	0.611788
UK2562	0	0	Lipids	LogisticRegression	0.611788
UK2563	0	0	Lipids	LogisticRegression	0.611788
UK2564	0	0	Lipids	LogisticRegression	0.611788
UK2566	0	0	Lipids	LogisticRegression	0.611788
UK2568	0	0	Lipids	LogisticRegression	0.611788
UK2569	0	0	Lipids	LogisticRegression	0.611788
UK2570	0	0	Lipids	LogisticRegression	0.611788
UK2573	0	0	Lipids	LogisticRegression	0.611788
UK2574	0	0	Lipids	LogisticRegression	0.611788
UK2545	0	0	Lipids	LogisticRegression	0.611788
UK2542	0	0	Lipids	LogisticRegression	0.611788
UK2512	0	0	Lipids	LogisticRegression	0.611788
UK2525	0	0	Lipids	LogisticRegression	0.611788
UK2513	0	0	Lipids	LogisticRegression	0.611788
UK2514	0	0	Lipids	LogisticRegression	0.611788
UK2515	0	0	Lipids	LogisticRegression	0.611788
UK2516	0	0	Lipids	LogisticRegression	0.611788
UK2518	0	0	Lipids	LogisticRegression	0.611788
UK2521	0	0	Lipids	LogisticRegression	0.611788
UK2522	0	0	Lipids	LogisticRegression	0.611788
UK2523	0	0	Lipids	LogisticRegression	0.611788
UK2524	0	0	Lipids	LogisticRegression	0.611788
UK2527	0	0	Lipids	LogisticRegression	0.611788
UK2541	0	0	Lipids	LogisticRegression	0.611788
UK2528	0	0	Lipids	LogisticRegression	0.611788
UK2529	0	0	Lipids	LogisticRegression	0.611788
UK2530	0	0	Lipids	LogisticRegression	0.611788
UK2531	0	0	Lipids	LogisticRegression	0.611788
UK2532	0	0	Lipids	LogisticRegression	0.611788
UK2536	0	0	Lipids	LogisticRegression	0.611788
UK2537	0	0	Lipids	LogisticRegression	0.611788
UK2539	0	0	Lipids	LogisticRegression	0.611788
UK2540	0	0	Lipids	LogisticRegression	0.611788
UK2708	0	0	Lipids	LogisticRegression	0.611788
UK2709	0	0	Lipids	LogisticRegression	0.611788
UK2710	0	0	Lipids	LogisticRegression	0.611788
UK2898	0	0	Lipids	LogisticRegression	0.611788
UK2888	0	0	Lipids	LogisticRegression	0.611788
UK2889	0	0	Lipids	LogisticRegression	0.611788
UK2890	0	0	Lipids	LogisticRegression	0.611788
UK2892	0	0	Lipids	LogisticRegression	0.611788
UK2893	0	0	Lipids	LogisticRegression	0.611788
UK2894	0	0	Lipids	LogisticRegression	0.611788
UK2895	0	0	Lipids	LogisticRegression	0.611788
UK2896	0	0	Lipids	LogisticRegression	0.611788
UK2897	0	0	Lipids	LogisticRegression	0.611788
UK2899	0	0	Lipids	LogisticRegression	0.611788
UK2886	0	0	Lipids	LogisticRegression	0.611788
UK2900	0	0	Lipids	LogisticRegression	0.611788
UK2902	0	0	Lipids	LogisticRegression	0.611788
UK2904	0	0	Lipids	LogisticRegression	0.611788
UK2905	0	0	Lipids	LogisticRegression	0.611788
UK2910	0	0	Lipids	LogisticRegression	0.611788
UK2911	0	0	Lipids	LogisticRegression	0.611788
UK2912	0	0	Lipids	LogisticRegression	0.611788
UK2913	0	0	Lipids	LogisticRegression	0.611788
UK2914	0	0	Lipids	LogisticRegression	0.611788
UK2887	0	0	Lipids	LogisticRegression	0.611788
UK2884	0	0	Lipids	LogisticRegression	0.611788
UK2916	0	0	Lipids	LogisticRegression	0.611788
UK2866	0	0	Lipids	LogisticRegression	0.611788
UK2853	0	0	Lipids	LogisticRegression	0.611788
UK2854	0	0	Lipids	LogisticRegression	0.611788
UK2857	0	0	Lipids	LogisticRegression	0.611788
UK2858	0	0	Lipids	LogisticRegression	0.611788
UK2859	0	0	Lipids	LogisticRegression	0.611788
UK2860	0	0	Lipids	LogisticRegression	0.611788
UK2863	0	0	Lipids	LogisticRegression	0.611788
UK2864	0	0	Lipids	LogisticRegression	0.611788
UK2865	0	0	Lipids	LogisticRegression	0.611788
UK2868	0	0	Lipids	LogisticRegression	0.611788
UK2883	0	0	Lipids	LogisticRegression	0.611788
UK2869	0	0	Lipids	LogisticRegression	0.611788
UK2871	0	0	Lipids	LogisticRegression	0.611788
UK2872	0	0	Lipids	LogisticRegression	0.611788
UK2873	0	0	Lipids	LogisticRegression	0.611788
UK2874	0	0	Lipids	LogisticRegression	0.611788
UK2876	0	0	Lipids	LogisticRegression	0.611788
UK2878	0	0	Lipids	LogisticRegression	0.611788
UK2880	0	0	Lipids	LogisticRegression	0.611788
UK2882	0	0	Lipids	LogisticRegression	0.611788
UK2915	0	0	Lipids	LogisticRegression	0.611788
UK2917	0	0	Lipids	LogisticRegression	0.611788
UK2850	0	0	Lipids	LogisticRegression	0.611788
UK2961	0	0	Lipids	LogisticRegression	0.611788
UK2952	0	0	Lipids	LogisticRegression	0.611788
UK2953	0	0	Lipids	LogisticRegression	0.611788
UK2954	0	0	Lipids	LogisticRegression	0.611788
UK2955	0	0	Lipids	LogisticRegression	0.611788
UK2956	0	0	Lipids	LogisticRegression	0.611788
UK2957	0	0	Lipids	LogisticRegression	0.611788
UK2958	0	0	Lipids	LogisticRegression	0.611788
UK2959	0	0	Lipids	LogisticRegression	0.611788
UK2960	0	0	Lipids	LogisticRegression	0.611788
UK2962	0	0	Lipids	LogisticRegression	0.611788
UK2950	0	0	Lipids	LogisticRegression	0.611788
UK2964	0	0	Lipids	LogisticRegression	0.611788
UK2965	0	0	Lipids	LogisticRegression	0.611788
UK2966	0	0	Lipids	LogisticRegression	0.611788
UK2967	0	0	Lipids	LogisticRegression	0.611788
UK2968	0	0	Lipids	LogisticRegression	0.611788
UK2969	0	0	Lipids	LogisticRegression	0.611788
UK2970	0	0	Lipids	LogisticRegression	0.611788
UK2971	0	0	Lipids	LogisticRegression	0.611788
UK2972	0	0	Lipids	LogisticRegression	0.611788
UK2951	0	0	Lipids	LogisticRegression	0.611788
UK2948	0	0	Lipids	LogisticRegression	0.611788
UK2919	0	0	Lipids	LogisticRegression	0.611788
UK2929	0	0	Lipids	LogisticRegression	0.611788
UK2920	0	0	Lipids	LogisticRegression	0.611788
UK2921	0	0	Lipids	LogisticRegression	0.611788
UK2922	0	0	Lipids	LogisticRegression	0.611788
UK2923	0	0	Lipids	LogisticRegression	0.611788
UK2924	0	0	Lipids	LogisticRegression	0.611788
UK2925	0	0	Lipids	LogisticRegression	0.611788
UK2926	0	0	Lipids	LogisticRegression	0.611788
UK2927	0	0	Lipids	LogisticRegression	0.611788
UK2928	0	0	Lipids	LogisticRegression	0.611788
UK2934	0	0	Lipids	LogisticRegression	0.611788
UK2947	0	0	Lipids	LogisticRegression	0.611788
UK2935	0	0	Lipids	LogisticRegression	0.611788
UK2936	0	0	Lipids	LogisticRegression	0.611788
UK2939	0	0	Lipids	LogisticRegression	0.611788
UK2940	0	0	Lipids	LogisticRegression	0.611788
UK2941	0	0	Lipids	LogisticRegression	0.611788
UK2942	0	0	Lipids	LogisticRegression	0.611788
UK2943	0	0	Lipids	LogisticRegression	0.611788
UK2944	0	0	Lipids	LogisticRegression	0.611788
UK2945	0	0	Lipids	LogisticRegression	0.611788
UK2851	0	0	Lipids	LogisticRegression	0.611788
UK2847	0	0	Lipids	LogisticRegression	0.611788
UK2711	0	0	Lipids	LogisticRegression	0.611788
UK2763	0	0	Lipids	LogisticRegression	0.611788
UK2749	0	0	Lipids	LogisticRegression	0.611788
UK2751	0	0	Lipids	LogisticRegression	0.611788
UK2752	0	0	Lipids	LogisticRegression	0.611788
UK2753	0	0	Lipids	LogisticRegression	0.611788
UK2754	0	0	Lipids	LogisticRegression	0.611788
UK2756	0	0	Lipids	LogisticRegression	0.611788
UK2757	0	0	Lipids	LogisticRegression	0.611788
UK2758	0	0	Lipids	LogisticRegression	0.611788
UK2759	0	0	Lipids	LogisticRegression	0.611788
UK2764	0	0	Lipids	LogisticRegression	0.611788
UK2745	0	0	Lipids	LogisticRegression	0.611788
UK2765	0	0	Lipids	LogisticRegression	0.611788
UK2766	0	0	Lipids	LogisticRegression	0.611788
UK2768	0	0	Lipids	LogisticRegression	0.611788
UK2770	0	0	Lipids	LogisticRegression	0.611788
UK2771	0	0	Lipids	LogisticRegression	0.611788
UK2772	0	0	Lipids	LogisticRegression	0.611788
UK2773	0	0	Lipids	LogisticRegression	0.611788
UK2774	0	0	Lipids	LogisticRegression	0.611788
UK2776	0	0	Lipids	LogisticRegression	0.611788
UK2746	0	0	Lipids	LogisticRegression	0.611788
UK2744	0	0	Lipids	LogisticRegression	0.611788
UK2781	0	0	Lipids	LogisticRegression	0.611788
UK2724	0	0	Lipids	LogisticRegression	0.611788
UK2712	0	0	Lipids	LogisticRegression	0.611788
UK2713	0	0	Lipids	LogisticRegression	0.611788
UK2714	0	0	Lipids	LogisticRegression	0.611788
UK2718	0	0	Lipids	LogisticRegression	0.611788
UK2719	0	0	Lipids	LogisticRegression	0.611788
UK2720	0	0	Lipids	LogisticRegression	0.611788
UK2721	0	0	Lipids	LogisticRegression	0.611788
UK2722	0	0	Lipids	LogisticRegression	0.611788
UK2723	0	0	Lipids	LogisticRegression	0.611788
UK2727	0	0	Lipids	LogisticRegression	0.611788
UK2742	0	0	Lipids	LogisticRegression	0.611788
UK2728	0	0	Lipids	LogisticRegression	0.611788
UK2731	0	0	Lipids	LogisticRegression	0.611788
UK2734	0	0	Lipids	LogisticRegression	0.611788
UK2735	0	0	Lipids	LogisticRegression	0.611788
UK2736	0	0	Lipids	LogisticRegression	0.611788
UK2737	0	0	Lipids	LogisticRegression	0.611788
UK2738	0	0	Lipids	LogisticRegression	0.611788
UK2739	0	0	Lipids	LogisticRegression	0.611788
UK2740	0	0	Lipids	LogisticRegression	0.611788
UK2779	0	0	Lipids	LogisticRegression	0.611788
UK2782	0	0	Lipids	LogisticRegression	0.611788
UK2846	0	0	Lipids	LogisticRegression	0.611788
UK2827	0	0	Lipids	LogisticRegression	0.611788
UK2817	0	0	Lipids	LogisticRegression	0.611788
UK2818	0	0	Lipids	LogisticRegression	0.611788
UK2819	0	0	Lipids	LogisticRegression	0.611788
UK2820	0	0	Lipids	LogisticRegression	0.611788
UK2821	0	0	Lipids	LogisticRegression	0.611788
UK2823	0	0	Lipids	LogisticRegression	0.611788
UK2824	0	0	Lipids	LogisticRegression	0.611788
UK2825	0	0	Lipids	LogisticRegression	0.611788
UK2826	0	0	Lipids	LogisticRegression	0.611788
UK2828	0	0	Lipids	LogisticRegression	0.611788
UK2814	0	0	Lipids	LogisticRegression	0.611788
UK2831	0	0	Lipids	LogisticRegression	0.611788
UK2834	0	0	Lipids	LogisticRegression	0.611788
UK2835	0	0	Lipids	LogisticRegression	0.611788
UK2837	0	0	Lipids	LogisticRegression	0.611788
UK2839	0	0	Lipids	LogisticRegression	0.611788
UK2841	0	0	Lipids	LogisticRegression	0.611788
UK2842	0	0	Lipids	LogisticRegression	0.611788
UK2843	0	0	Lipids	LogisticRegression	0.611788
UK2844	0	0	Lipids	LogisticRegression	0.611788
UK2815	0	0	Lipids	LogisticRegression	0.611788
UK2813	0	0	Lipids	LogisticRegression	0.611788
UK2783	0	0	Lipids	LogisticRegression	0.611788
UK2796	0	0	Lipids	LogisticRegression	0.611788
UK2784	0	0	Lipids	LogisticRegression	0.611788
UK2785	0	0	Lipids	LogisticRegression	0.611788
UK2787	0	0	Lipids	LogisticRegression	0.611788
UK2788	0	0	Lipids	LogisticRegression	0.611788
UK2789	0	0	Lipids	LogisticRegression	0.611788
UK2790	0	0	Lipids	LogisticRegression	0.611788
UK2791	0	0	Lipids	LogisticRegression	0.611788
UK2794	0	0	Lipids	LogisticRegression	0.611788
UK2795	0	0	Lipids	LogisticRegression	0.611788
UK2797	0	0	Lipids	LogisticRegression	0.611788
UK2812	0	0	Lipids	LogisticRegression	0.611788
UK2802	0	0	Lipids	LogisticRegression	0.611788
UK2803	0	0	Lipids	LogisticRegression	0.611788
UK2804	0	0	Lipids	LogisticRegression	0.611788
UK2805	0	0	Lipids	LogisticRegression	0.611788
UK2806	0	0	Lipids	LogisticRegression	0.611788
UK2807	0	0	Lipids	LogisticRegression	0.611788
UK2808	0	0	Lipids	LogisticRegression	0.611788
UK2809	0	0	Lipids	LogisticRegression	0.611788
UK2810	0	0	Lipids	LogisticRegression	0.611788
UK2444	0	0	Lipids	LogisticRegression	0.611788
UK2443	0	0	Lipids	LogisticRegression	0.611788
UK2442	0	0	Lipids	LogisticRegression	0.611788
UK2082	0	0	Lipids	LogisticRegression	0.611788
UK2068	0	0	Lipids	LogisticRegression	0.611788
UK2069	0	0	Lipids	LogisticRegression	0.611788
UK2071	0	0	Lipids	LogisticRegression	0.611788
UK2072	0	0	Lipids	LogisticRegression	0.611788
UK2074	0	0	Lipids	LogisticRegression	0.611788
UK2075	0	0	Lipids	LogisticRegression	0.611788
UK2076	0	0	Lipids	LogisticRegression	0.611788
UK2079	0	0	Lipids	LogisticRegression	0.611788
UK2081	0	0	Lipids	LogisticRegression	0.611788
UK2084	0	0	Lipids	LogisticRegression	0.611788
UK2065	0	0	Lipids	LogisticRegression	0.611788
UK2085	0	0	Lipids	LogisticRegression	0.611788
UK2086	0	0	Lipids	LogisticRegression	0.611788
UK2087	0	0	Lipids	LogisticRegression	0.611788
UK2088	0	0	Lipids	LogisticRegression	0.611788
UK2089	0	0	Lipids	LogisticRegression	0.611788
UK2090	0	0	Lipids	LogisticRegression	0.611788
UK2091	0	0	Lipids	LogisticRegression	0.611788
UK2092	0	0	Lipids	LogisticRegression	0.611788
UK2093	0	0	Lipids	LogisticRegression	0.611788
UK2066	0	0	Lipids	LogisticRegression	0.611788
UK2064	0	0	Lipids	LogisticRegression	0.611788
UK2095	0	0	Lipids	LogisticRegression	0.611788
UK2044	0	0	Lipids	LogisticRegression	0.611788
UK2031	0	0	Lipids	LogisticRegression	0.611788
UK2032	0	0	Lipids	LogisticRegression	0.611788
UK2033	0	0	Lipids	LogisticRegression	0.611788
UK2036	0	0	Lipids	LogisticRegression	0.611788
UK2039	0	0	Lipids	LogisticRegression	0.611788
UK2040	0	0	Lipids	LogisticRegression	0.611788
UK2041	0	0	Lipids	LogisticRegression	0.611788
UK2042	0	0	Lipids	LogisticRegression	0.611788
UK2043	0	0	Lipids	LogisticRegression	0.611788
UK2045	0	0	Lipids	LogisticRegression	0.611788
UK2062	0	0	Lipids	LogisticRegression	0.611788
UK2047	0	0	Lipids	LogisticRegression	0.611788
UK2048	0	0	Lipids	LogisticRegression	0.611788
UK2050	0	0	Lipids	LogisticRegression	0.611788
UK2051	0	0	Lipids	LogisticRegression	0.611788
UK2054	0	0	Lipids	LogisticRegression	0.611788
UK2055	0	0	Lipids	LogisticRegression	0.611788
UK2058	0	0	Lipids	LogisticRegression	0.611788
UK2059	0	0	Lipids	LogisticRegression	0.611788
UK2061	0	0	Lipids	LogisticRegression	0.611788
UK2094	0	0	Lipids	LogisticRegression	0.611788
UK2096	0	0	Lipids	LogisticRegression	0.611788
UK2028	0	0	Lipids	LogisticRegression	0.611788
UK2149	0	0	Lipids	LogisticRegression	0.611788
UK2132	0	0	Lipids	LogisticRegression	0.611788
UK2133	0	0	Lipids	LogisticRegression	0.611788
UK2136	0	0	Lipids	LogisticRegression	0.611788
UK2137	0	0	Lipids	LogisticRegression	0.611788
UK2141	0	0	Lipids	LogisticRegression	0.611788
UK2142	0	0	Lipids	LogisticRegression	0.611788
UK2143	0	0	Lipids	LogisticRegression	0.611788
UK2144	0	0	Lipids	LogisticRegression	0.611788
UK2147	0	0	Lipids	LogisticRegression	0.611788
UK2150	0	0	Lipids	LogisticRegression	0.611788
UK2130	0	0	Lipids	LogisticRegression	0.611788
UK2152	0	0	Lipids	LogisticRegression	0.611788
UK2155	0	0	Lipids	LogisticRegression	0.611788
UK2156	0	0	Lipids	LogisticRegression	0.611788
UK2157	0	0	Lipids	LogisticRegression	0.611788
UK2158	0	0	Lipids	LogisticRegression	0.611788
UK2159	0	0	Lipids	LogisticRegression	0.611788
UK2160	0	0	Lipids	LogisticRegression	0.611788
UK2162	0	0	Lipids	LogisticRegression	0.611788
UK2163	0	0	Lipids	LogisticRegression	0.611788
UK2131	0	0	Lipids	LogisticRegression	0.611788
UK2128	0	0	Lipids	LogisticRegression	0.611788
UK2097	0	0	Lipids	LogisticRegression	0.611788
UK2110	0	0	Lipids	LogisticRegression	0.611788
UK2099	0	0	Lipids	LogisticRegression	0.611788
UK2101	0	0	Lipids	LogisticRegression	0.611788
UK2102	0	0	Lipids	LogisticRegression	0.611788
UK2103	0	0	Lipids	LogisticRegression	0.611788
UK2104	0	0	Lipids	LogisticRegression	0.611788
UK2105	0	0	Lipids	LogisticRegression	0.611788
UK2107	0	0	Lipids	LogisticRegression	0.611788
UK2108	0	0	Lipids	LogisticRegression	0.611788
UK2109	0	0	Lipids	LogisticRegression	0.611788
UK2111	0	0	Lipids	LogisticRegression	0.611788
UK2126	0	0	Lipids	LogisticRegression	0.611788
UK2112	0	0	Lipids	LogisticRegression	0.611788
UK2113	0	0	Lipids	LogisticRegression	0.611788
UK2114	0	0	Lipids	LogisticRegression	0.611788
UK2116	0	0	Lipids	LogisticRegression	0.611788
UK2121	0	0	Lipids	LogisticRegression	0.611788
UK2122	0	0	Lipids	LogisticRegression	0.611788
UK2123	0	0	Lipids	LogisticRegression	0.611788
UK2124	0	0	Lipids	LogisticRegression	0.611788
UK2125	0	0	Lipids	LogisticRegression	0.611788
UK2029	0	0	Lipids	LogisticRegression	0.611788
UK2024	0	0	Lipids	LogisticRegression	0.611788
UK2166	0	0	Lipids	LogisticRegression	0.611788
UK1922	0	0	Lipids	LogisticRegression	0.611788
UK1909	0	0	Lipids	LogisticRegression	0.611788
UK1910	0	0	Lipids	LogisticRegression	0.611788
UK1913	0	0	Lipids	LogisticRegression	0.611788
UK1914	0	0	Lipids	LogisticRegression	0.611788
UK1915	0	0	Lipids	LogisticRegression	0.611788
UK1917	0	0	Lipids	LogisticRegression	0.611788
UK1918	0	0	Lipids	LogisticRegression	0.611788
UK1919	0	0	Lipids	LogisticRegression	0.611788
UK1920	0	0	Lipids	LogisticRegression	0.611788
UK1925	0	0	Lipids	LogisticRegression	0.611788
UK1906	0	0	Lipids	LogisticRegression	0.611788
UK1926	0	0	Lipids	LogisticRegression	0.611788
UK1927	0	0	Lipids	LogisticRegression	0.611788
UK1928	0	0	Lipids	LogisticRegression	0.611788
UK1929	0	0	Lipids	LogisticRegression	0.611788
UK1930	0	0	Lipids	LogisticRegression	0.611788
UK1935	0	0	Lipids	LogisticRegression	0.611788
UK1936	0	0	Lipids	LogisticRegression	0.611788
UK1947	0	0	Lipids	LogisticRegression	0.611788
UK875	0	0	Lipids	LogisticRegression	0.611788
UK1907	0	0	Lipids	LogisticRegression	0.611788
UK1905	0	0	Lipids	LogisticRegression	0.611788
UK1950	0	0	Lipids	LogisticRegression	0.611788
UK1886	0	0	Lipids	LogisticRegression	0.611788
UK1867	0	0	Lipids	LogisticRegression	0.611788
UK1873	0	0	Lipids	LogisticRegression	0.611788
UK1875	0	0	Lipids	LogisticRegression	0.611788
UK1876	0	0	Lipids	LogisticRegression	0.611788
UK1877	0	0	Lipids	LogisticRegression	0.611788
UK1878	0	0	Lipids	LogisticRegression	0.611788
UK1879	0	0	Lipids	LogisticRegression	0.611788
UK1883	0	0	Lipids	LogisticRegression	0.611788
UK1885	0	0	Lipids	LogisticRegression	0.611788
UK1888	0	0	Lipids	LogisticRegression	0.611788
UK1904	0	0	Lipids	LogisticRegression	0.611788
UK1891	0	0	Lipids	LogisticRegression	0.611788
UK1895	0	0	Lipids	LogisticRegression	0.611788
UK1896	0	0	Lipids	LogisticRegression	0.611788
UK1897	0	0	Lipids	LogisticRegression	0.611788
UK1898	0	0	Lipids	LogisticRegression	0.611788
UK1899	0	0	Lipids	LogisticRegression	0.611788
UK1900	0	0	Lipids	LogisticRegression	0.611788
UK1901	0	0	Lipids	LogisticRegression	0.611788
UK1903	0	0	Lipids	LogisticRegression	0.611788
UK1949	0	0	Lipids	LogisticRegression	0.611788
UK1951	0	0	Lipids	LogisticRegression	0.611788
UK2023	0	0	Lipids	LogisticRegression	0.611788
UK2004	0	0	Lipids	LogisticRegression	0.611788
UK1987	0	0	Lipids	LogisticRegression	0.611788
UK1988	0	0	Lipids	LogisticRegression	0.611788
UK1991	0	0	Lipids	LogisticRegression	0.611788
UK1992	0	0	Lipids	LogisticRegression	0.611788
UK1994	0	0	Lipids	LogisticRegression	0.611788
UK1997	0	0	Lipids	LogisticRegression	0.611788
UK1998	0	0	Lipids	LogisticRegression	0.611788
UK1999	0	0	Lipids	LogisticRegression	0.611788
UK2000	0	0	Lipids	LogisticRegression	0.611788
UK2005	0	0	Lipids	LogisticRegression	0.611788
UK1984	0	0	Lipids	LogisticRegression	0.611788
UK2006	0	0	Lipids	LogisticRegression	0.611788
UK2009	0	0	Lipids	LogisticRegression	0.611788
UK2010	0	0	Lipids	LogisticRegression	0.611788
UK2011	0	0	Lipids	LogisticRegression	0.611788
UK2012	0	0	Lipids	LogisticRegression	0.611788
UK2013	0	0	Lipids	LogisticRegression	0.611788
UK2018	0	0	Lipids	LogisticRegression	0.611788
UK2020	0	0	Lipids	LogisticRegression	0.611788
UK2021	0	0	Lipids	LogisticRegression	0.611788
UK1986	0	0	Lipids	LogisticRegression	0.611788
UK1983	0	0	Lipids	LogisticRegression	0.611788
UK1953	0	0	Lipids	LogisticRegression	0.611788
UK1967	0	0	Lipids	LogisticRegression	0.611788
UK1954	0	0	Lipids	LogisticRegression	0.611788
UK1955	0	0	Lipids	LogisticRegression	0.611788
UK1957	0	0	Lipids	LogisticRegression	0.611788
UK1958	0	0	Lipids	LogisticRegression	0.611788
UK1959	0	0	Lipids	LogisticRegression	0.611788
UK1960	0	0	Lipids	LogisticRegression	0.611788
UK1962	0	0	Lipids	LogisticRegression	0.611788
UK1963	0	0	Lipids	LogisticRegression	0.611788
UK1964	0	0	Lipids	LogisticRegression	0.611788
UK1969	0	0	Lipids	LogisticRegression	0.611788
UK1981	0	0	Lipids	LogisticRegression	0.611788
UK1970	0	0	Lipids	LogisticRegression	0.611788
UK1971	0	0	Lipids	LogisticRegression	0.611788
UK1973	0	0	Lipids	LogisticRegression	0.611788
UK1974	0	0	Lipids	LogisticRegression	0.611788
UK1975	0	0	Lipids	LogisticRegression	0.611788
UK1976	0	0	Lipids	LogisticRegression	0.611788
UK1977	0	0	Lipids	LogisticRegression	0.611788
UK1978	0	0	Lipids	LogisticRegression	0.611788
UK1979	0	0	Lipids	LogisticRegression	0.611788
UK2164	0	0	Lipids	LogisticRegression	0.611788
UK2167	0	0	Lipids	LogisticRegression	0.611788
UK2441	0	0	Lipids	LogisticRegression	0.611788
UK2358	0	0	Lipids	LogisticRegression	0.611788
UK2341	0	0	Lipids	LogisticRegression	0.611788
UK2347	0	0	Lipids	LogisticRegression	0.611788
UK2349	0	0	Lipids	LogisticRegression	0.611788
UK2350	0	0	Lipids	LogisticRegression	0.611788
UK2352	0	0	Lipids	LogisticRegression	0.611788
UK2353	0	0	Lipids	LogisticRegression	0.611788
UK2354	0	0	Lipids	LogisticRegression	0.611788
UK2356	0	0	Lipids	LogisticRegression	0.611788
UK2357	0	0	Lipids	LogisticRegression	0.611788
UK2360	0	0	Lipids	LogisticRegression	0.611788
UK2339	0	0	Lipids	LogisticRegression	0.611788
UK2361	0	0	Lipids	LogisticRegression	0.611788
UK2362	0	0	Lipids	LogisticRegression	0.611788
UK2363	0	0	Lipids	LogisticRegression	0.611788
UK2364	0	0	Lipids	LogisticRegression	0.611788
UK2365	0	0	Lipids	LogisticRegression	0.611788
UK2366	0	0	Lipids	LogisticRegression	0.611788
UK2367	0	0	Lipids	LogisticRegression	0.611788
UK2368	0	0	Lipids	LogisticRegression	0.611788
UK2369	0	0	Lipids	LogisticRegression	0.611788
UK2340	0	0	Lipids	LogisticRegression	0.611788
UK2338	0	0	Lipids	LogisticRegression	0.611788
UK2371	0	0	Lipids	LogisticRegression	0.611788
UK2325	0	0	Lipids	LogisticRegression	0.611788
UK2313	0	0	Lipids	LogisticRegression	0.611788
UK2314	0	0	Lipids	LogisticRegression	0.611788
UK2315	0	0	Lipids	LogisticRegression	0.611788
UK2317	0	0	Lipids	LogisticRegression	0.611788
UK2318	0	0	Lipids	LogisticRegression	0.611788
UK2320	0	0	Lipids	LogisticRegression	0.611788
UK2321	0	0	Lipids	LogisticRegression	0.611788
UK2322	0	0	Lipids	LogisticRegression	0.611788
UK2324	0	0	Lipids	LogisticRegression	0.611788
UK2326	0	0	Lipids	LogisticRegression	0.611788
UK2337	0	0	Lipids	LogisticRegression	0.611788
UK2327	0	0	Lipids	LogisticRegression	0.611788
UK2328	0	0	Lipids	LogisticRegression	0.611788
UK2329	0	0	Lipids	LogisticRegression	0.611788
UK2331	0	0	Lipids	LogisticRegression	0.611788
UK2332	0	0	Lipids	LogisticRegression	0.611788
UK2333	0	0	Lipids	LogisticRegression	0.611788
UK2334	0	0	Lipids	LogisticRegression	0.611788
UK2335	0	0	Lipids	LogisticRegression	0.611788
UK2336	0	0	Lipids	LogisticRegression	0.611788
UK2370	0	0	Lipids	LogisticRegression	0.611788
UK2374	0	0	Lipids	LogisticRegression	0.611788
UK2311	0	0	Lipids	LogisticRegression	0.611788
UK2417	0	0	Lipids	LogisticRegression	0.611788
UK2406	0	0	Lipids	LogisticRegression	0.611788
UK2407	0	0	Lipids	LogisticRegression	0.611788
UK2408	0	0	Lipids	LogisticRegression	0.611788
UK2410	0	0	Lipids	LogisticRegression	0.611788
UK2411	0	0	Lipids	LogisticRegression	0.611788
UK2413	0	0	Lipids	LogisticRegression	0.611788
UK2414	0	0	Lipids	LogisticRegression	0.611788
UK2415	0	0	Lipids	LogisticRegression	0.611788
UK2416	0	0	Lipids	LogisticRegression	0.611788
UK2419	0	0	Lipids	LogisticRegression	0.611788
UK2403	0	0	Lipids	LogisticRegression	0.611788
UK2420	0	0	Lipids	LogisticRegression	0.611788
UK2423	0	0	Lipids	LogisticRegression	0.611788
UK2427	0	0	Lipids	LogisticRegression	0.611788
UK2428	0	0	Lipids	LogisticRegression	0.611788
UK2430	0	0	Lipids	LogisticRegression	0.611788
UK2431	0	0	Lipids	LogisticRegression	0.611788
UK2433	0	0	Lipids	LogisticRegression	0.611788
UK2439	0	0	Lipids	LogisticRegression	0.611788
UK2440	0	0	Lipids	LogisticRegression	0.611788
UK2404	0	0	Lipids	LogisticRegression	0.611788
UK2400	0	0	Lipids	LogisticRegression	0.611788
UK2375	0	0	Lipids	LogisticRegression	0.611788
UK2387	0	0	Lipids	LogisticRegression	0.611788
UK2376	0	0	Lipids	LogisticRegression	0.611788
UK2377	0	0	Lipids	LogisticRegression	0.611788
UK2378	0	0	Lipids	LogisticRegression	0.611788
UK2379	0	0	Lipids	LogisticRegression	0.611788
UK2382	0	0	Lipids	LogisticRegression	0.611788
UK2383	0	0	Lipids	LogisticRegression	0.611788
UK2384	0	0	Lipids	LogisticRegression	0.611788
UK2385	0	0	Lipids	LogisticRegression	0.611788
UK2386	0	0	Lipids	LogisticRegression	0.611788
UK2388	0	0	Lipids	LogisticRegression	0.611788
UK2399	0	0	Lipids	LogisticRegression	0.611788
UK2390	0	0	Lipids	LogisticRegression	0.611788
UK2391	0	0	Lipids	LogisticRegression	0.611788
UK2392	0	0	Lipids	LogisticRegression	0.611788
UK2393	0	0	Lipids	LogisticRegression	0.611788
UK2394	0	0	Lipids	LogisticRegression	0.611788
UK2395	0	0	Lipids	LogisticRegression	0.611788
UK2396	0	0	Lipids	LogisticRegression	0.611788
UK2397	0	0	Lipids	LogisticRegression	0.611788
UK2398	0	0	Lipids	LogisticRegression	0.611788
UK2312	0	0	Lipids	LogisticRegression	0.611788
UK2310	0	0	Lipids	LogisticRegression	0.611788
UK2168	0	0	Lipids	LogisticRegression	0.611788
UK2220	0	0	Lipids	LogisticRegression	0.611788
UK2209	0	0	Lipids	LogisticRegression	0.611788
UK2210	0	0	Lipids	LogisticRegression	0.611788
UK2211	0	0	Lipids	LogisticRegression	0.611788
UK2212	0	0	Lipids	LogisticRegression	0.611788
UK2213	0	0	Lipids	LogisticRegression	0.611788
UK2214	0	0	Lipids	LogisticRegression	0.611788
UK2215	0	0	Lipids	LogisticRegression	0.611788
UK2216	0	0	Lipids	LogisticRegression	0.611788
UK2217	0	0	Lipids	LogisticRegression	0.611788
UK2221	0	0	Lipids	LogisticRegression	0.611788
UK2205	0	0	Lipids	LogisticRegression	0.611788
UK2222	0	0	Lipids	LogisticRegression	0.611788
UK2223	0	0	Lipids	LogisticRegression	0.611788
UK2224	0	0	Lipids	LogisticRegression	0.611788
UK2228	0	0	Lipids	LogisticRegression	0.611788
UK2230	0	0	Lipids	LogisticRegression	0.611788
UK2232	0	0	Lipids	LogisticRegression	0.611788
UK2233	0	0	Lipids	LogisticRegression	0.611788
UK2234	0	0	Lipids	LogisticRegression	0.611788
UK2236	0	0	Lipids	LogisticRegression	0.611788
UK2208	0	0	Lipids	LogisticRegression	0.611788
UK2204	0	0	Lipids	LogisticRegression	0.611788
UK2239	0	0	Lipids	LogisticRegression	0.611788
UK2186	0	0	Lipids	LogisticRegression	0.611788
UK2170	0	0	Lipids	LogisticRegression	0.611788
UK2172	0	0	Lipids	LogisticRegression	0.611788
UK2173	0	0	Lipids	LogisticRegression	0.611788
UK2174	0	0	Lipids	LogisticRegression	0.611788
UK2176	0	0	Lipids	LogisticRegression	0.611788
UK2177	0	0	Lipids	LogisticRegression	0.611788
UK2181	0	0	Lipids	LogisticRegression	0.611788
UK2183	0	0	Lipids	LogisticRegression	0.611788
UK2184	0	0	Lipids	LogisticRegression	0.611788
UK2189	0	0	Lipids	LogisticRegression	0.611788
UK2203	0	0	Lipids	LogisticRegression	0.611788
UK2190	0	0	Lipids	LogisticRegression	0.611788
UK2192	0	0	Lipids	LogisticRegression	0.611788
UK2193	0	0	Lipids	LogisticRegression	0.611788
UK2194	0	0	Lipids	LogisticRegression	0.611788
UK2196	0	0	Lipids	LogisticRegression	0.611788
UK2198	0	0	Lipids	LogisticRegression	0.611788
UK2199	0	0	Lipids	LogisticRegression	0.611788
UK2201	0	0	Lipids	LogisticRegression	0.611788
UK2202	0	0	Lipids	LogisticRegression	0.611788
UK2238	0	0	Lipids	LogisticRegression	0.611788
UK2240	0	0	Lipids	LogisticRegression	0.611788
UK2308	0	0	Lipids	LogisticRegression	0.611788
UK2293	0	0	Lipids	LogisticRegression	0.611788
UK2283	0	0	Lipids	LogisticRegression	0.611788
UK2284	0	0	Lipids	LogisticRegression	0.611788
UK2285	0	0	Lipids	LogisticRegression	0.611788
UK2286	0	0	Lipids	LogisticRegression	0.611788
UK2287	0	0	Lipids	LogisticRegression	0.611788
UK2288	0	0	Lipids	LogisticRegression	0.611788
UK2289	0	0	Lipids	LogisticRegression	0.611788
UK2291	0	0	Lipids	LogisticRegression	0.611788
UK2292	0	0	Lipids	LogisticRegression	0.611788
UK2294	0	0	Lipids	LogisticRegression	0.611788
UK2279	0	0	Lipids	LogisticRegression	0.611788
UK2295	0	0	Lipids	LogisticRegression	0.611788
UK2297	0	0	Lipids	LogisticRegression	0.611788
UK2298	0	0	Lipids	LogisticRegression	0.611788
UK2299	0	0	Lipids	LogisticRegression	0.611788
UK2300	0	0	Lipids	LogisticRegression	0.611788
UK2302	0	0	Lipids	LogisticRegression	0.611788
UK2304	0	0	Lipids	LogisticRegression	0.611788
UK2306	0	0	Lipids	LogisticRegression	0.611788
UK2307	0	0	Lipids	LogisticRegression	0.611788
UK2282	0	0	Lipids	LogisticRegression	0.611788
UK2278	0	0	Lipids	LogisticRegression	0.611788
UK2242	0	0	Lipids	LogisticRegression	0.611788
UK2260	0	0	Lipids	LogisticRegression	0.611788
UK2243	0	0	Lipids	LogisticRegression	0.611788
UK2244	0	0	Lipids	LogisticRegression	0.611788
UK2245	0	0	Lipids	LogisticRegression	0.611788
UK2247	0	0	Lipids	LogisticRegression	0.611788
UK2250	0	0	Lipids	LogisticRegression	0.611788
UK2252	0	0	Lipids	LogisticRegression	0.611788
UK2255	0	0	Lipids	LogisticRegression	0.611788
UK2256	0	0	Lipids	LogisticRegression	0.611788
UK2259	0	0	Lipids	LogisticRegression	0.611788
UK2262	0	0	Lipids	LogisticRegression	0.611788
UK2277	0	0	Lipids	LogisticRegression	0.611788
UK2263	0	0	Lipids	LogisticRegression	0.611788
UK2265	0	0	Lipids	LogisticRegression	0.611788
UK2266	0	0	Lipids	LogisticRegression	0.611788
UK2267	0	0	Lipids	LogisticRegression	0.611788
UK2268	0	0	Lipids	LogisticRegression	0.611788
UK2271	0	0	Lipids	LogisticRegression	0.611788
UK2272	0	0	Lipids	LogisticRegression	0.611788
UK2273	0	0	Lipids	LogisticRegression	0.611788
UK2274	0	0	Lipids	LogisticRegression	0.611788
UK876	0	0	Lipids	LogisticRegression	0.611788
UK1105	0	0	Lipids	LogisticRegression	0.611788
UK66	0	0	Lipids	LogisticRegression	0.611788
UK17	0	0	Lipids	LogisticRegression	0.611788
UK8	0	0	Lipids	LogisticRegression	0.611788
UK9	0	0	Lipids	LogisticRegression	0.611788
UK10	0	0	Lipids	LogisticRegression	0.611788
UK11	0	0	Lipids	LogisticRegression	0.611788
UK12	0	0	Lipids	LogisticRegression	0.611788
UK13	0	0	Lipids	LogisticRegression	0.611788
UK14	0	0	Lipids	LogisticRegression	0.611788
UK16	0	0	Lipids	LogisticRegression	0.611788
UK18	0	0	Lipids	LogisticRegression	0.611788
UK6	0	0	Lipids	LogisticRegression	0.611788
UK19	0	0	Lipids	LogisticRegression	0.611788
UK21	0	0	Lipids	LogisticRegression	0.611788
UK22	0	0	Lipids	LogisticRegression	0.611788
UK23	0	0	Lipids	LogisticRegression	0.611788
UK24	0	0	Lipids	LogisticRegression	0.611788
UK25	0	0	Lipids	LogisticRegression	0.611788
UK30	0	0	Lipids	LogisticRegression	0.611788
UK31	0	0	Lipids	LogisticRegression	0.611788
UK7	0	0	Lipids	LogisticRegression	0.611788
UK5	0	0	Lipids	LogisticRegression	0.611788
TG 58:3(2)	0	0	Lipids	LogisticRegression	0.611788
TG 60:11	0	0	Lipids	LogisticRegression	0.611788
TG 58:4(2)	0	0	Lipids	LogisticRegression	0.611788
TG 58:5(2)	0	0	Lipids	LogisticRegression	0.611788
TG 58:6(1)	0	0	Lipids	LogisticRegression	0.611788
TG 58:7(1)	0	0	Lipids	LogisticRegression	0.611788
TG 58:7(3)	0	0	Lipids	LogisticRegression	0.611788
TG 58:8	0	0	Lipids	LogisticRegression	0.611788
TG 58:9	0	0	Lipids	LogisticRegression	0.611788
TG 60:10(1)	0	0	Lipids	LogisticRegression	0.611788
TG 60:12	0	0	Lipids	LogisticRegression	0.611788
UK4	0	0	Lipids	LogisticRegression	0.611788
TG 60:2	0	0	Lipids	LogisticRegression	0.611788
TG 60:3	0	0	Lipids	LogisticRegression	0.611788
TG 60:4	0	0	Lipids	LogisticRegression	0.611788
TG 60:8	0	0	Lipids	LogisticRegression	0.611788
TG 60:9(2)	0	0	Lipids	LogisticRegression	0.611788
UK1	0	0	Lipids	LogisticRegression	0.611788
UK2	0	0	Lipids	LogisticRegression	0.611788
UK3	0	0	Lipids	LogisticRegression	0.611788
UK32	0	0	Lipids	LogisticRegression	0.611788
UK33	0	0	Lipids	LogisticRegression	0.611788
UK34	0	0	Lipids	LogisticRegression	0.611788
UK67	0	0	Lipids	LogisticRegression	0.611788
UK58	0	0	Lipids	LogisticRegression	0.611788
UK59	0	0	Lipids	LogisticRegression	0.611788
UK60	0	0	Lipids	LogisticRegression	0.611788
UK61	0	0	Lipids	LogisticRegression	0.611788
UK62	0	0	Lipids	LogisticRegression	0.611788
UK63	0	0	Lipids	LogisticRegression	0.611788
UK64	0	0	Lipids	LogisticRegression	0.611788
UK65	0	0	Lipids	LogisticRegression	0.611788
UK68	0	0	Lipids	LogisticRegression	0.611788
UK35	0	0	Lipids	LogisticRegression	0.611788
UK69	0	0	Lipids	LogisticRegression	0.611788
UK70	0	0	Lipids	LogisticRegression	0.611788
UK71	0	0	Lipids	LogisticRegression	0.611788
UK72	0	0	Lipids	LogisticRegression	0.611788
UK73	0	0	Lipids	LogisticRegression	0.611788
UK74	0	0	Lipids	LogisticRegression	0.611788
UK75	0	0	Lipids	LogisticRegression	0.611788
UK76	0	0	Lipids	LogisticRegression	0.611788
UK57	0	0	Lipids	LogisticRegression	0.611788
UK56	0	0	Lipids	LogisticRegression	0.611788
UK54	0	0	Lipids	LogisticRegression	0.611788
UK53	0	0	Lipids	LogisticRegression	0.611788
UK36	0	0	Lipids	LogisticRegression	0.611788
UK37	0	0	Lipids	LogisticRegression	0.611788
UK38	0	0	Lipids	LogisticRegression	0.611788
UK39	0	0	Lipids	LogisticRegression	0.611788
UK40	0	0	Lipids	LogisticRegression	0.611788
UK41	0	0	Lipids	LogisticRegression	0.611788
UK42	0	0	Lipids	LogisticRegression	0.611788
UK43	0	0	Lipids	LogisticRegression	0.611788
UK44	0	0	Lipids	LogisticRegression	0.611788
UK45	0	0	Lipids	LogisticRegression	0.611788
UK46	0	0	Lipids	LogisticRegression	0.611788
UK47	0	0	Lipids	LogisticRegression	0.611788
UK48	0	0	Lipids	LogisticRegression	0.611788
UK49	0	0	Lipids	LogisticRegression	0.611788
UK50	0	0	Lipids	LogisticRegression	0.611788
UK51	0	0	Lipids	LogisticRegression	0.611788
UK52	0	0	Lipids	LogisticRegression	0.611788
TG 58:4(1)	0	0	Lipids	LogisticRegression	0.611788
TG 58:3(1)	0	0	Lipids	LogisticRegression	0.611788
UK79	0	0	Lipids	LogisticRegression	0.611788
TG 42:0(1)	0	0	Lipids	LogisticRegression	0.611788
TG 14:0-18:1-20:4	0	0	Lipids	LogisticRegression	0.611788
TG 16:0-17:0-18:0	0	0	Lipids	LogisticRegression	0.611788
TG 16:0-20:0-22:6	0	0	Lipids	LogisticRegression	0.611788
TG 16:0-20:4-22:5	0	0	Lipids	LogisticRegression	0.611788
TG 16:0-20:4-22:6	0	0	Lipids	LogisticRegression	0.611788
TG 18:0-18:1-18:2	0	0	Lipids	LogisticRegression	0.611788
TG 18:0-20:4-22:6	0	0	Lipids	LogisticRegression	0.611788
TG 18:2-18:2-18:3	0	0	Lipids	LogisticRegression	0.611788
TG 42:0(2)	0	0	Lipids	LogisticRegression	0.611788
TG 14:0-15:0-16:0	0	0	Lipids	LogisticRegression	0.611788
TG 44:0	0	0	Lipids	LogisticRegression	0.611788
TG 44:1	0	0	Lipids	LogisticRegression	0.611788
TG 44:2	0	0	Lipids	LogisticRegression	0.611788
TG 45:1	0	0	Lipids	LogisticRegression	0.611788
TG 46:0	0	0	Lipids	LogisticRegression	0.611788
TG 46:1(1)	0	0	Lipids	LogisticRegression	0.611788
TG 46:2(1)	0	0	Lipids	LogisticRegression	0.611788
TG 46:2(2)	0	0	Lipids	LogisticRegression	0.611788
TG 14:0-16:0-18:3	0	0	Lipids	LogisticRegression	0.611788
TG 12:0-18:1-18:2	0	0	Lipids	LogisticRegression	0.611788
TG 58:11	0	0	Lipids	LogisticRegression	0.611788
SM d42:2(2)	0	0	Lipids	LogisticRegression	0.611788
SM d41:0	0	0	Lipids	LogisticRegression	0.611788
SM d41:2(1)	0	0	Lipids	LogisticRegression	0.611788
SM d41:2(2)	0	0	Lipids	LogisticRegression	0.611788
SM d41:3(1)	0	0	Lipids	LogisticRegression	0.611788
SM d41:3(2)	0	0	Lipids	LogisticRegression	0.611788
SM d42:1	0	0	Lipids	LogisticRegression	0.611788
SM d42:1(2)	0	0	Lipids	LogisticRegression	0.611788
SM d42:2(1)	0	0	Lipids	LogisticRegression	0.611788
SM d42:3(2)	0	0	Lipids	LogisticRegression	0.611788
SM d44:2(2)	0	0	Lipids	LogisticRegression	0.611788
SM d43:1(1)	0	0	Lipids	LogisticRegression	0.611788
SM d43:1(3)	0	0	Lipids	LogisticRegression	0.611788
SM d44:0	0	0	Lipids	LogisticRegression	0.611788
SM d44:1	0	0	Lipids	LogisticRegression	0.611788
SM d44:1(1)	0	0	Lipids	LogisticRegression	0.611788
SM d44:1(2)	0	0	Lipids	LogisticRegression	0.611788
SM d44:2	0	0	Lipids	LogisticRegression	0.611788
SM d44:2(1)	0	0	Lipids	LogisticRegression	0.611788
TG 46:3	0	0	Lipids	LogisticRegression	0.611788
TG 47:0	0	0	Lipids	LogisticRegression	0.611788
TG 47:1	0	0	Lipids	LogisticRegression	0.611788
TG 56:3(2)	0	0	Lipids	LogisticRegression	0.611788
TG 54:7(1)	0	0	Lipids	LogisticRegression	0.611788
TG 55:1	0	0	Lipids	LogisticRegression	0.611788
TG 55:2(1)	0	0	Lipids	LogisticRegression	0.611788
TG 55:2(2)	0	0	Lipids	LogisticRegression	0.611788
TG 55:3(1)	0	0	Lipids	LogisticRegression	0.611788
TG 55:3(2)	0	0	Lipids	LogisticRegression	0.611788
TG 56:2(1)	0	0	Lipids	LogisticRegression	0.611788
TG 56:3(1)	0	0	Lipids	LogisticRegression	0.611788
TG 56:3(3)	0	0	Lipids	LogisticRegression	0.611788
TG 47:2	0	0	Lipids	LogisticRegression	0.611788
TG 56:5(1)	0	0	Lipids	LogisticRegression	0.611788
TG 56:5(2)	0	0	Lipids	LogisticRegression	0.611788
TG 56:7(1)	0	0	Lipids	LogisticRegression	0.611788
TG 56:9(1)	0	0	Lipids	LogisticRegression	0.611788
TG 56:9(2)	0	0	Lipids	LogisticRegression	0.611788
TG 57:1	0	0	Lipids	LogisticRegression	0.611788
TG 58:1	0	0	Lipids	LogisticRegression	0.611788
TG 58:10	0	0	Lipids	LogisticRegression	0.611788
TG 54:6(3)	0	0	Lipids	LogisticRegression	0.611788
TG 54:4(1)	0	0	Lipids	LogisticRegression	0.611788
TG 54:1	0	0	Lipids	LogisticRegression	0.611788
TG 54:0	0	0	Lipids	LogisticRegression	0.611788
TG 48:1	0	0	Lipids	LogisticRegression	0.611788
TG 48:2	0	0	Lipids	LogisticRegression	0.611788
TG 48:3	0	0	Lipids	LogisticRegression	0.611788
TG 48:4	0	0	Lipids	LogisticRegression	0.611788
TG 49:0	0	0	Lipids	LogisticRegression	0.611788
TG 50:3(1)	0	0	Lipids	LogisticRegression	0.611788
TG 50:5	0	0	Lipids	LogisticRegression	0.611788
TG 51:2	0	0	Lipids	LogisticRegression	0.611788
TG 52:3(1)	0	0	Lipids	LogisticRegression	0.611788
TG 52:5	0	0	Lipids	LogisticRegression	0.611788
TG 52:6(1)	0	0	Lipids	LogisticRegression	0.611788
TG 52:6(2)	0	0	Lipids	LogisticRegression	0.611788
TG 52:6(3)	0	0	Lipids	LogisticRegression	0.611788
TG 52:6(4)	0	0	Lipids	LogisticRegression	0.611788
TG 53:1	0	0	Lipids	LogisticRegression	0.611788
TG 53:4(1)	0	0	Lipids	LogisticRegression	0.611788
TG 53:4(2)	0	0	Lipids	LogisticRegression	0.611788
UK77	0	0	Lipids	LogisticRegression	0.611788
UK80	0	0	Lipids	LogisticRegression	0.611788
SM d40:1(2)	0	0	Lipids	LogisticRegression	0.611788
UK245	0	0	Lipids	LogisticRegression	0.611788
UK235	0	0	Lipids	LogisticRegression	0.611788
UK236	0	0	Lipids	LogisticRegression	0.611788
UK238	0	0	Lipids	LogisticRegression	0.611788
UK239	0	0	Lipids	LogisticRegression	0.611788
UK240	0	0	Lipids	LogisticRegression	0.611788
UK241	0	0	Lipids	LogisticRegression	0.611788
UK243	0	0	Lipids	LogisticRegression	0.611788
UK244	0	0	Lipids	LogisticRegression	0.611788
UK246	0	0	Lipids	LogisticRegression	0.611788
UK232	0	0	Lipids	LogisticRegression	0.611788
UK247	0	0	Lipids	LogisticRegression	0.611788
UK248	0	0	Lipids	LogisticRegression	0.611788
UK249	0	0	Lipids	LogisticRegression	0.611788
UK251	0	0	Lipids	LogisticRegression	0.611788
UK252	0	0	Lipids	LogisticRegression	0.611788
UK253	0	0	Lipids	LogisticRegression	0.611788
UK254	0	0	Lipids	LogisticRegression	0.611788
UK257	0	0	Lipids	LogisticRegression	0.611788
UK233	0	0	Lipids	LogisticRegression	0.611788
UK231	0	0	Lipids	LogisticRegression	0.611788
UK202	0	0	Lipids	LogisticRegression	0.611788
UK213	0	0	Lipids	LogisticRegression	0.611788
UK204	0	0	Lipids	LogisticRegression	0.611788
UK205	0	0	Lipids	LogisticRegression	0.611788
UK206	0	0	Lipids	LogisticRegression	0.611788
UK207	0	0	Lipids	LogisticRegression	0.611788
UK208	0	0	Lipids	LogisticRegression	0.611788
UK209	0	0	Lipids	LogisticRegression	0.611788
UK211	0	0	Lipids	LogisticRegression	0.611788
UK212	0	0	Lipids	LogisticRegression	0.611788
UK215	0	0	Lipids	LogisticRegression	0.611788
UK230	0	0	Lipids	LogisticRegression	0.611788
UK216	0	0	Lipids	LogisticRegression	0.611788
UK220	0	0	Lipids	LogisticRegression	0.611788
UK221	0	0	Lipids	LogisticRegression	0.611788
UK223	0	0	Lipids	LogisticRegression	0.611788
UK224	0	0	Lipids	LogisticRegression	0.611788
UK225	0	0	Lipids	LogisticRegression	0.611788
UK228	0	0	Lipids	LogisticRegression	0.611788
UK229	0	0	Lipids	LogisticRegression	0.611788
UK258	0	0	Lipids	LogisticRegression	0.611788
UK259	0	0	Lipids	LogisticRegression	0.611788
UK264	0	0	Lipids	LogisticRegression	0.611788
UK300	0	0	Lipids	LogisticRegression	0.611788
UK292	0	0	Lipids	LogisticRegression	0.611788
UK293	0	0	Lipids	LogisticRegression	0.611788
UK294	0	0	Lipids	LogisticRegression	0.611788
UK295	0	0	Lipids	LogisticRegression	0.611788
UK296	0	0	Lipids	LogisticRegression	0.611788
UK297	0	0	Lipids	LogisticRegression	0.611788
UK298	0	0	Lipids	LogisticRegression	0.611788
UK299	0	0	Lipids	LogisticRegression	0.611788
UK301	0	0	Lipids	LogisticRegression	0.611788
UK266	0	0	Lipids	LogisticRegression	0.611788
UK303	0	0	Lipids	LogisticRegression	0.611788
UK304	0	0	Lipids	LogisticRegression	0.611788
UK305	0	0	Lipids	LogisticRegression	0.611788
UK306	0	0	Lipids	LogisticRegression	0.611788
UK308	0	0	Lipids	LogisticRegression	0.611788
UK309	0	0	Lipids	LogisticRegression	0.611788
UK312	0	0	Lipids	LogisticRegression	0.611788
UK313	0	0	Lipids	LogisticRegression	0.611788
UK291	0	0	Lipids	LogisticRegression	0.611788
UK290	0	0	Lipids	LogisticRegression	0.611788
UK289	0	0	Lipids	LogisticRegression	0.611788
UK288	0	0	Lipids	LogisticRegression	0.611788
UK267	0	0	Lipids	LogisticRegression	0.611788
UK268	0	0	Lipids	LogisticRegression	0.611788
UK269	0	0	Lipids	LogisticRegression	0.611788
UK270	0	0	Lipids	LogisticRegression	0.611788
UK271	0	0	Lipids	LogisticRegression	0.611788
UK272	0	0	Lipids	LogisticRegression	0.611788
UK273	0	0	Lipids	LogisticRegression	0.611788
UK274	0	0	Lipids	LogisticRegression	0.611788
UK275	0	0	Lipids	LogisticRegression	0.611788
UK277	0	0	Lipids	LogisticRegression	0.611788
UK278	0	0	Lipids	LogisticRegression	0.611788
UK279	0	0	Lipids	LogisticRegression	0.611788
UK280	0	0	Lipids	LogisticRegression	0.611788
UK281	0	0	Lipids	LogisticRegression	0.611788
UK283	0	0	Lipids	LogisticRegression	0.611788
UK285	0	0	Lipids	LogisticRegression	0.611788
UK287	0	0	Lipids	LogisticRegression	0.611788
UK203	0	0	Lipids	LogisticRegression	0.611788
UK201	0	0	Lipids	LogisticRegression	0.611788
UK83	0	0	Lipids	LogisticRegression	0.611788
UK122	0	0	Lipids	LogisticRegression	0.611788
UK111	0	0	Lipids	LogisticRegression	0.611788
UK112	0	0	Lipids	LogisticRegression	0.611788
UK113	0	0	Lipids	LogisticRegression	0.611788
UK114	0	0	Lipids	LogisticRegression	0.611788
UK117	0	0	Lipids	LogisticRegression	0.611788
UK118	0	0	Lipids	LogisticRegression	0.611788
UK120	0	0	Lipids	LogisticRegression	0.611788
UK121	0	0	Lipids	LogisticRegression	0.611788
UK126	0	0	Lipids	LogisticRegression	0.611788
UK109	0	0	Lipids	LogisticRegression	0.611788
UK127	0	0	Lipids	LogisticRegression	0.611788
UK128	0	0	Lipids	LogisticRegression	0.611788
UK129	0	0	Lipids	LogisticRegression	0.611788
UK131	0	0	Lipids	LogisticRegression	0.611788
UK132	0	0	Lipids	LogisticRegression	0.611788
UK133	0	0	Lipids	LogisticRegression	0.611788
UK134	0	0	Lipids	LogisticRegression	0.611788
UK136	0	0	Lipids	LogisticRegression	0.611788
UK110	0	0	Lipids	LogisticRegression	0.611788
UK108	0	0	Lipids	LogisticRegression	0.611788
UK200	0	0	Lipids	LogisticRegression	0.611788
UK94	0	0	Lipids	LogisticRegression	0.611788
UK84	0	0	Lipids	LogisticRegression	0.611788
UK85	0	0	Lipids	LogisticRegression	0.611788
UK86	0	0	Lipids	LogisticRegression	0.611788
UK87	0	0	Lipids	LogisticRegression	0.611788
UK88	0	0	Lipids	LogisticRegression	0.611788
UK91	0	0	Lipids	LogisticRegression	0.611788
UK92	0	0	Lipids	LogisticRegression	0.611788
UK93	0	0	Lipids	LogisticRegression	0.611788
UK95	0	0	Lipids	LogisticRegression	0.611788
UK107	0	0	Lipids	LogisticRegression	0.611788
UK96	0	0	Lipids	LogisticRegression	0.611788
UK97	0	0	Lipids	LogisticRegression	0.611788
UK98	0	0	Lipids	LogisticRegression	0.611788
UK100	0	0	Lipids	LogisticRegression	0.611788
UK101	0	0	Lipids	LogisticRegression	0.611788
UK102	0	0	Lipids	LogisticRegression	0.611788
UK105	0	0	Lipids	LogisticRegression	0.611788
UK106	0	0	Lipids	LogisticRegression	0.611788
UK137	0	0	Lipids	LogisticRegression	0.611788
UK139	0	0	Lipids	LogisticRegression	0.611788
UK140	0	0	Lipids	LogisticRegression	0.611788
UK188	0	0	Lipids	LogisticRegression	0.611788
UK175	0	0	Lipids	LogisticRegression	0.611788
UK176	0	0	Lipids	LogisticRegression	0.611788
UK177	0	0	Lipids	LogisticRegression	0.611788
UK178	0	0	Lipids	LogisticRegression	0.611788
UK179	0	0	Lipids	LogisticRegression	0.611788
UK183	0	0	Lipids	LogisticRegression	0.611788
UK184	0	0	Lipids	LogisticRegression	0.611788
UK187	0	0	Lipids	LogisticRegression	0.611788
UK189	0	0	Lipids	LogisticRegression	0.611788
UK141	0	0	Lipids	LogisticRegression	0.611788
UK190	0	0	Lipids	LogisticRegression	0.611788
UK191	0	0	Lipids	LogisticRegression	0.611788
UK192	0	0	Lipids	LogisticRegression	0.611788
UK194	0	0	Lipids	LogisticRegression	0.611788
UK195	0	0	Lipids	LogisticRegression	0.611788
UK196	0	0	Lipids	LogisticRegression	0.611788
UK197	0	0	Lipids	LogisticRegression	0.611788
UK199	0	0	Lipids	LogisticRegression	0.611788
UK173	0	0	Lipids	LogisticRegression	0.611788
UK172	0	0	Lipids	LogisticRegression	0.611788
UK170	0	0	Lipids	LogisticRegression	0.611788
UK169	0	0	Lipids	LogisticRegression	0.611788
UK142	0	0	Lipids	LogisticRegression	0.611788
UK144	0	0	Lipids	LogisticRegression	0.611788
UK147	0	0	Lipids	LogisticRegression	0.611788
UK149	0	0	Lipids	LogisticRegression	0.611788
UK150	0	0	Lipids	LogisticRegression	0.611788
UK151	0	0	Lipids	LogisticRegression	0.611788
UK152	0	0	Lipids	LogisticRegression	0.611788
UK154	0	0	Lipids	LogisticRegression	0.611788
UK155	0	0	Lipids	LogisticRegression	0.611788
UK156	0	0	Lipids	LogisticRegression	0.611788
UK157	0	0	Lipids	LogisticRegression	0.611788
UK158	0	0	Lipids	LogisticRegression	0.611788
UK159	0	0	Lipids	LogisticRegression	0.611788
UK160	0	0	Lipids	LogisticRegression	0.611788
UK162	0	0	Lipids	LogisticRegression	0.611788
UK163	0	0	Lipids	LogisticRegression	0.611788
UK165	0	0	Lipids	LogisticRegression	0.611788
SM d40:2(2)	0	0	Lipids	LogisticRegression	0.611788
SM d40:1	0	0	Lipids	LogisticRegression	0.611788
UK317	0	0	Lipids	LogisticRegression	0.611788
PC 16:0-22:6	0	0	Lipids	LogisticRegression	0.611788
PC 14:0-20:4	0	0	Lipids	LogisticRegression	0.611788
PC 14:0-22:6	0	0	Lipids	LogisticRegression	0.611788
PC 14:0e/20:4	0	0	Lipids	LogisticRegression	0.611788
PC 15:0-16:1	0	0	Lipids	LogisticRegression	0.611788
PC 15:0-22:6	0	0	Lipids	LogisticRegression	0.611788
PC 16:0-17:0(1)	0	0	Lipids	LogisticRegression	0.611788
PC 16:0-18:1	0	0	Lipids	LogisticRegression	0.611788
PC 16:0-20:0	0	0	Lipids	LogisticRegression	0.611788
PC 16:0-24:1	0	0	Lipids	LogisticRegression	0.611788
PC 13:0-13:0	0	0	Lipids	LogisticRegression	0.611788
[truncated: 12,959 more rows]
