# Supplementary material for: Identifying Platelet Lipidomic Networks and Evaluating Machine-Learning Models to Identify Distinctive Features Between Chronic and Acute Coronary Syndrome
Source: Cells. 2026 Jun 30;15(13):1190. doi: 10.3390/cells15131190 (PMC13359697; doi:10.3390/cells15131190)
Supplement: Supplementary file 1 [file cells-15-01190-s001.zip › Kanpa_2026_Supplemental_Table_S1.xlsx]

## Sheet: Lipidomics_t-test
feature	mean_ACS	sd_ACS	mean_CCS	sd_CCS	t_stat	p_value	hedges_g	n_ACS	n_CCS	q_value	reject_q
LPE 18:0	0.589062	0.0819037	0.731165	0.117403	-5.82624	5.9e-07	-1.28069	19	57	0.00161693	TRUE
PC 14:0-20:4	0.543582	0.104741	0.721324	0.146895	-5.74869	8.26e-07	-1.27643	19	57	0.00161693	TRUE
TG 16:0-20:0-22:6	0.555264	0.11502	0.761819	0.210503	-5.38061	1.42e-06	-1.0665	19	57	0.00184921	TRUE
UK1255	0.581138	0.102429	0.744491	0.145499	-5.37511	2.78e-06	-1.18646	19	57	0.00271535	TRUE
LPC 0:0/18:0	0.546777	0.131426	0.742335	0.145112	-5.46915	4.29e-06	-1.36408	19	57	0.00293248	TRUE
UK152	0.586141	0.0953921	0.731281	0.124026	-5.30403	4.5e-06	-1.22056	19	57	0.00293248	TRUE
LPC 14:0	0.527674	0.148992	0.748709	0.199043	-5.12043	7.56e-06	-1.16315	19	57	0.00422708	TRUE
LPE 16:0	0.598585	0.0855282	0.733706	0.14558	-4.91162	8.9e-06	-1.00197	19	57	0.00435493	TRUE
UK1178	0.615199	0.0878201	0.743128	0.122518	-4.94508	1.21e-05	-1.10068	19	57	0.00491292	TRUE
UK218	0.593263	0.108441	0.747821	0.142614	-4.94792	1.37e-05	-1.13239	19	57	0.00491292	TRUE
UK1339	0.554542	0.161581	0.774742	0.157135	-5.17964	1.38e-05	-1.3775	19	57	0.00491292	TRUE
UK166	0.582932	0.116437	0.746064	0.152741	-4.86831	1.77e-05	-1.11553	19	57	0.00538128	TRUE
UK208	0.615189	0.0646998	0.710823	0.102864	-4.74651	1.79e-05	-0.996405	19	57	0.00538128	TRUE
UK659	0.521366	0.198381	0.783225	0.203475	-4.95074	2.36e-05	-1.28158	19	57	0.0066104	TRUE
UK143	0.54936	0.151143	0.757794	0.20531	-4.73	2.56e-05	-1.06603	19	57	0.00668217	TRUE
LPC 18:0/0:0	0.581956	0.109478	0.726586	0.127605	-4.77745	3.02e-05	-1.15974	19	57	0.00738939	TRUE
PC 17:0-20:4(2)	0.595313	0.0932022	0.71873	0.117177	-4.67116	3.59e-05	-1.09249	19	57	0.00827577	TRUE
LPC 19:0	0.572712	0.139561	0.755816	0.172956	-4.65097	3.93e-05	-1.09542	19	57	0.00855504	TRUE
UK1540	0.799188	0.130049	0.633522	0.143691	4.6813	4.48e-05	1.16717	19	57	0.00921947	TRUE
LPC 0:0/18:0	0.578889	0.138381	0.753723	0.148443	-4.68194	4.72e-05	-1.18484	19	57	0.00924323	TRUE
LPE 16:0	0.618381	0.0784685	0.731297	0.138606	-4.39152	5.1e-05	-0.882597	19	57	0.00927044	TRUE
UK1340	0.604249	0.0881828	0.717829	0.109996	-4.55582	5.21e-05	-1.06961	19	57	0.00927044	TRUE
LPC 18:0/0:0	0.620477	0.092625	0.740908	0.124684	-4.4749	5.86e-05	-1.01286	19	57	0.00975848	TRUE
UK562	0.623985	0.0788871	0.730016	0.119647	-4.40769	5.98e-05	-0.944519	19	57	0.00975848	TRUE
PC 18:0e/20:4	0.615963	0.0696002	0.706506	0.0977502	-4.4045	6.82e-05	-0.977327	19	57	0.0106111	TRUE
UK214	0.624779	0.0657701	0.709168	0.0886445	-4.41392	7.08e-05	-0.998474	19	57	0.0106111	TRUE
UK427	0.589248	0.104382	0.732879	0.175593	-4.30263	7.32e-05	-0.881993	19	57	0.0106111	TRUE
LPE 18:0	0.613155	0.0947412	0.729718	0.109232	-4.46428	7.89e-05	-1.0896	19	57	0.0108562	TRUE
UK180	0.567299	0.149829	0.757366	0.200259	-4.37764	8.04e-05	-0.99419	19	57	0.0108562	TRUE
UK153	0.604371	0.101017	0.7311	0.13158	-4.37044	8.57e-05	-1.00484	19	57	0.0111865	TRUE
LPC 17:0/0:0	0.587367	0.126469	0.746402	0.171651	-4.31447	9.57e-05	-0.972762	19	57	0.0117877	TRUE
UK333	0.522465	0.147711	0.734854	0.286338	-4.17593	9.64e-05	-0.810051	19	57	0.0117877	TRUE
LPC 0:0/16:0	0.583124	0.117482	0.732061	0.167657	-4.26482	0.000103766	-0.939381	19	57	0.0123073	TRUE
UK2681	0.523845	0.159229	0.743977	0.294966	-4.11566	0.000123144	-0.811992	19	57	0.0137136	TRUE
PE 16:0e/4:0	0.602166	0.105645	0.725795	0.111823	-4.3525	0.000125604	-1.10892	19	57	0.0137136	TRUE
UK2679	0.523039	0.160667	0.744939	0.298108	-4.10806	0.000126134	-0.809998	19	57	0.0137136	TRUE
UK1213	0.606825	0.103038	0.727763	0.116824	-4.28056	0.000139557	-1.05353	19	57	0.0147628	TRUE
UK425	0.571819	0.119207	0.742882	0.244308	-4.03758	0.000147685	-0.767874	19	57	0.01517	TRUE
UK2694	0.494421	0.183495	0.783638	0.444195	-3.99778	0.000155425	-0.721334	19	57	0.01517	TRUE
UK593	0.472975	0.270257	0.833607	0.482408	-4.05053	0.000158409	-0.810703	19	57	0.01517	TRUE
Cer-NDS d18:0/22:1	0.805668	0.142645	0.640768	0.157412	4.2497	0.000158909	1.06023	19	57	0.01517	TRUE
UK325	0.560047	0.108978	0.714495	0.224699	-3.97349	0.000182624	-0.754114	19	57	0.0170188	TRUE
PC 15:0-20:4	0.584584	0.108863	0.70948	0.126798	-4.14983	0.000197104	-1.00773	19	57	0.017941	TRUE
UK715	0.572136	0.123776	0.71517	0.154128	-4.08985	0.0002151	-0.961022	19	57	0.0191341	TRUE
UK714	0.56693	0.128808	0.709843	0.134292	-4.14349	0.000233066	-1.06378	19	57	0.0195075	TRUE
UK314	0.515973	0.156465	0.718768	0.279581	-3.93217	0.000233355	-0.786691	19	57	0.0195075	TRUE
UK519	0.582128	0.122561	0.726593	0.169169	-4.0181	0.00023425	-0.898818	19	57	0.0195075	TRUE
UK353	0.515612	0.190741	0.72882	0.215392	-4.08151	0.000250758	-1.00657	19	57	0.0204472	TRUE
UK1245	0.618425	0.0895127	0.719402	0.108232	-4.03192	0.000265445	-0.96116	19	57	0.0212031	TRUE
PE 18:1e/20:4	0.603107	0.0936054	0.709458	0.122842	-3.94734	0.000308716	-0.904315	19	57	0.0238952	TRUE
PC 18:0-20:4	0.60501	0.102419	0.716953	0.113266	-4.01555	0.000311358	-1.00072	19	57	0.0238952	TRUE
UK357	0.569499	0.107016	0.709098	0.204166	-3.82205	0.000317498	-0.745771	19	57	0.0238979	TRUE
PE 20:4-20:4	0.60779	0.0907534	0.713934	0.134912	-3.86862	0.000341277	-0.836453	19	57	0.0250583	TRUE
PC 18:2-20:4	0.61095	0.0835568	0.714197	0.143842	-3.82013	0.00034572	-0.775728	19	57	0.0250583	TRUE
PC 34:5	0.542444	0.174635	0.737118	0.230442	-3.86515	0.000392454	-0.883168	19	57	0.0279284	TRUE
LPC 16:0/0:0	0.598811	0.120452	0.731572	0.154144	-3.86408	0.000407402	-0.896011	19	57	0.0284745	TRUE
PC 20:4-20:4	0.598404	0.108571	0.717538	0.139675	-3.83969	0.000435352	-0.88809	19	57	0.0298942	TRUE
PC 20:0-18:2	0.561701	0.286762	0.851997	0.229663	-4.00518	0.000457716	-1.17388	19	57	0.0308879	TRUE
UK563	0.589107	0.137121	0.737076	0.174241	-3.79256	0.000506915	-0.882433	19	57	0.0336282	TRUE
UK2682	0.567148	0.155575	0.73366	0.193731	-3.78796	0.000524891	-0.890071	19	57	0.0342404	TRUE
Cer-NS d17:1/22:0	0.554418	0.145503	0.706451	0.164259	-3.81561	0.000538091	-0.941133	19	57	0.034526	TRUE
UK1598	0.662091	0.0564686	0.723642	0.0766782	-3.73911	0.000554531	-0.842852	19	57	0.035007	TRUE
PC 20:0-20:4	0.596025	0.132896	0.734728	0.156918	-3.75899	0.000603333	-0.906662	19	57	0.0374832	TRUE
Cer-NS d18:1/23:0	0.570273	0.131869	0.710925	0.173487	-3.70231	0.000637853	-0.84717	19	57	0.038719	TRUE
UK237	0.589118	0.161119	0.75054	0.157001	-3.80612	0.000643008	-1.01119	19	57	0.038719	TRUE
Cer-NS d18:1/22:0	0.58538	0.101048	0.694054	0.138587	-3.6752	0.000663978	-0.824575	19	57	0.0393597	TRUE
UK319	0.580842	0.131329	0.722405	0.183743	-3.65506	0.000691956	-0.812467	19	57	0.0393597	TRUE
Cer-NS d18:2/24:0	0.599395	0.188912	0.785883	0.175143	-3.79368	0.000697675	-1.0336	19	57	0.0393597	TRUE
SM d43:1(2)	0.540155	0.23801	0.790989	0.309415	-3.67401	0.000700993	-0.84551	19	57	0.0393597	TRUE
SM d16:2/24:0	0.607288	0.0855538	0.693573	0.0915959	-3.73944	0.000703928	-0.947251	19	57	0.0393597	TRUE
UK201	0.59555	0.153887	0.752019	0.177326	-3.69001	0.000752383	-0.900873	19	57	0.0414764	TRUE
LPC 22:4	0.583024	0.148207	0.746798	0.229519	-3.59076	0.000769122	-0.762427	19	57	0.0418103	TRUE
PC 20:4-HDOHE	0.521282	0.276397	0.82567	0.429287	-3.57389	0.000807459	-0.75788	19	57	0.0432931	TRUE
UK689	0.54293	0.266915	0.802959	0.265061	-3.68391	0.00088056	-0.969385	19	57	0.0459592	TRUE
Cer-NS d18:1/22:0	0.584306	0.117836	0.704947	0.149615	-3.59919	0.00089008	-0.837768	19	57	0.0459592	TRUE
PC 17:0-18:1(1)	0.550147	0.244427	0.789939	0.255227	-3.66222	0.000892411	-0.939485	19	57	0.0459592	TRUE
LPC 17:0/0:0	0.595208	0.138036	0.730981	0.150641	-3.62743	0.000943458	-0.910055	19	57	0.0479571	TRUE
UK1256	0.62796	0.109013	0.738083	0.135268	-3.57948	0.000961398	-0.842543	19	57	0.0479859	TRUE
UK202	0.608675	0.115992	0.724521	0.137742	-3.59056	0.000968953	-0.863592	19	57	0.0479859	TRUE
UK317	0.54782	0.193536	0.746898	0.258602	-3.55008	0.000980805	-0.806358	19	57	0.0479859	TRUE
UK316	0.548365	0.194039	0.747585	0.258899	-3.54533	0.000995651	-0.805828	19	57	0.0481109	TRUE
UK310	0.599237	0.149722	0.741099	0.14495	-3.60512	0.00111349	-0.960951	19	57	0.0531487	FALSE
UK413	0.5958	0.140784	0.734292	0.168275	-3.52917	0.0011454	-0.846102	19	57	0.0540132	FALSE
UK136	0.611983	0.110775	0.723196	0.146681	-3.4766	0.00122152	-0.793077	19	57	0.056917	FALSE
LPC 15:0	0.586337	0.151849	0.732754	0.172614	-3.5138	0.00124737	-0.863699	19	57	0.0574376	FALSE
UK1298	0.462851	0.180588	0.751497	0.571371	-3.34554	0.00129274	-0.565806	19	57	0.0584896	FALSE
UK1691	0.797667	0.173798	0.636794	0.160325	3.56116	0.00130148	0.972713	19	57	0.0584896	FALSE
UK410	0.620414	0.0759486	0.699765	0.116129	-3.41413	0.00131504	-0.72899	19	57	0.0584896	FALSE
UK433	0.585675	0.133504	0.713634	0.152755	-3.48589	0.00134032	-0.854046	19	57	0.058944	FALSE
LPC 0:0/17:0	0.583808	0.167646	0.743938	0.193104	-3.46684	0.00140521	-0.846558	19	57	0.0611111	FALSE
UK5	0.584207	0.171586	0.751626	0.216898	-3.43544	0.00142474	-0.801369	19	57	0.0612793	FALSE
UK286	0.568733	0.179436	0.749596	0.255013	-3.39652	0.00145759	-0.749552	19	57	0.0620112	FALSE
UK355	0.59478	0.110902	0.70315	0.143854	-3.40933	0.0015036	-0.785435	19	57	0.0632804	FALSE
UK673	0.572733	0.256673	0.821769	0.326052	-3.41034	0.00152341	-0.793623	19	57	0.0634122	FALSE
PE 20:4-22:6	0.585846	0.14772	0.721603	0.146657	-3.47544	0.0015435	-0.914646	19	57	0.0634122	FALSE
UK1275	0.582995	0.158426	0.743112	0.231476	-3.36734	0.00155533	-0.733768	19	57	0.0634122	FALSE
UK389	0.602591	0.275468	0.849368	0.242827	-3.48011	0.00166404	-0.972565	19	57	0.0664475	FALSE
UK2726	0.600436	0.146177	0.731116	0.129288	-3.47049	0.00170209	-0.968248	19	57	0.0664475	FALSE
UK569	0.588753	0.150724	0.723028	0.130114	-3.47544	0.00170893	-0.981482	19	57	0.0664475	FALSE
SM d42:2	0.678365	0.248917	0.914499	0.304606	-3.37718	0.00171925	-0.800344	19	57	0.0664475	FALSE
LPC 20:4/0:0	0.592133	0.154342	0.752971	0.251526	-3.30824	0.00172449	-0.687199	19	57	0.0664475	FALSE
Cer-NDS d18:0/18:0	0.811034	0.168038	0.66009	0.156084	3.45059	0.00173164	0.939234	19	57	0.0664475	FALSE
UK599	0.609161	0.127787	0.726134	0.134041	-3.41294	0.00175031	-0.873526	19	57	0.0665119	FALSE
UK568	0.609971	0.116407	0.71606	0.12119	-3.40482	0.00179886	-0.874765	19	57	0.066864	FALSE
UK424	0.599093	0.111912	0.703261	0.129287	-3.37536	0.00180355	-0.823011	19	57	0.066864	FALSE
UK193	0.600073	0.160888	0.747542	0.17324	-3.39309	0.00181083	-0.857037	19	57	0.066864	FALSE
Cer-NS d18:2/24:0	0.498176	0.375548	0.840957	0.399626	-3.38993	0.00184233	-0.861363	19	57	0.0673913	FALSE
LPC 14:0	0.573328	0.16566	0.72634	0.189764	-3.35813	0.00190241	-0.822277	19	57	0.0683276	FALSE
UK2702	0.625108	0.0932603	0.71126	0.107094	-3.35609	0.00190957	-0.820766	19	57	0.0683276	FALSE
UK2893	0.624956	0.118967	0.752239	0.21125	-3.25638	0.0019203	-0.6531	19	57	0.0683276	FALSE
UK1104	0.591297	0.191298	0.775208	0.258361	-3.30469	0.00196294	-0.746827	19	57	0.0691498	FALSE
UK423	0.630432	0.0879867	0.716862	0.127332	-3.28579	0.00197874	-0.719123	19	57	0.0691498	FALSE
UK2144	0.599435	0.141577	0.72446	0.133181	-3.38259	0.00205042	-0.914849	19	57	0.0710209	FALSE
UK645	0.611251	0.114027	0.714845	0.127699	-3.32549	0.00211274	-0.823543	19	57	0.0717515	FALSE
SM d18:1/22:0	0.603145	0.120571	0.709119	0.112744	-3.37126	0.00212045	-0.914551	19	57	0.0717515	FALSE
UK107	0.552938	0.285881	0.820575	0.366023	-3.28152	0.00217163	-0.760747	19	57	0.0717515	FALSE
SM d21:0/20:1	0.612448	0.0973035	0.698793	0.0984334	-3.34007	0.00218138	-0.8707	19	57	0.0717515	FALSE
UK1571	0.599392	0.15092	0.750803	0.23815	-3.23266	0.00218809	-0.68081	19	57	0.0717515	FALSE
UK1150	0.590609	0.166649	0.745709	0.209669	-3.28227	0.00219298	-0.767391	19	57	0.0717515	FALSE
UK379	0.625782	0.085784	0.70452	0.102409	-3.29422	0.00219984	-0.790253	19	57	0.0717515	FALSE
UK2449	0.604376	0.136641	0.729653	0.164167	-3.28372	0.00225399	-0.785257	19	57	0.07291	FALSE
UK450	0.610567	0.104556	0.704099	0.114301	-3.29746	0.00231679	-0.826554	19	57	0.0743272	FALSE
PC 19:0-20:4	0.620163	0.111795	0.719624	0.121636	-3.28383	0.00241057	-0.825107	19	57	0.076139	FALSE
UK2729	0.599086	0.151671	0.733238	0.161358	-3.28518	0.00243838	-0.834843	19	57	0.076139	FALSE
UK750	0.582395	0.219633	0.770375	0.191497	-3.33232	0.00245242	-0.936394	19	57	0.076139	FALSE
PE 16:1e/20:4	0.621491	0.0905239	0.704521	0.113226	-3.24126	0.00246487	-0.759967	19	57	0.076139	FALSE
SM d44:2(2)	0.488579	0.263063	0.723064	0.292668	-3.26907	0.00247053	-0.81225	19	57	0.076139	FALSE
UK1140	0.628468	0.108626	0.727723	0.137703	-3.214	0.00263345	-0.748684	19	57	0.0800692	FALSE
UK661	0.60778	0.145609	0.732551	0.136374	-3.28552	0.00264595	-0.890573	19	57	0.0800692	FALSE
UK1687	0.619975	0.12784	0.734544	0.151055	-3.22699	0.00265943	-0.778071	19	57	0.0800692	FALSE
UK398	0.592464	0.126209	0.709435	0.169615	-3.19174	0.00270009	-0.722985	19	57	0.080673	FALSE
PE 16:0-20:4	0.616483	0.0987451	0.706381	0.125716	-3.1975	0.00274793	-0.74329	19	57	0.0814803	FALSE
SM d44:2	0.624603	0.101545	0.714181	0.116948	-3.20197	0.00289175	-0.781935	19	57	0.0851002	FALSE
LPC 22:6	0.546375	0.274313	0.784417	0.295074	-3.21329	0.00292928	-0.812038	19	57	0.0855612	FALSE
UK1229	0.599661	0.162576	0.738872	0.164203	-3.22429	0.00295985	-0.841194	19	57	0.0857497	FALSE
LPC 0:0/17:0	0.597032	0.140665	0.724678	0.182914	-3.16323	0.00297955	-0.72787	19	57	0.0857497	FALSE
PC 20:4-22:6	0.585914	0.186816	0.740236	0.159884	-3.22813	0.00322965	-0.915581	19	57	0.0922689	FALSE
UK78	0.544043	0.292761	0.799788	0.344646	-3.14923	0.00328572	-0.760717	19	57	0.0929678	FALSE
UK2765	0.508435	0.289191	0.768643	0.380482	-3.12317	0.00330162	-0.714634	19	57	0.0929678	FALSE
OxPE 18:0-20:3+1O(1Cyc)	0.493492	0.315679	0.776836	0.413376	-3.12088	0.00333141	-0.715721	19	57	0.0931366	FALSE
UK1376	0.610958	0.158955	0.744689	0.159576	-3.1728	0.00339625	-0.830304	19	57	0.0942759	FALSE
UK543	0.628754	0.113317	0.724265	0.115955	-3.16319	0.0034431	-0.819815	19	57	0.0945137	FALSE
UK2662	0.542209	0.291103	0.819546	0.458437	-3.07259	0.00345311	-0.64766	19	57	0.0945137	FALSE
UK298	0.552814	0.178127	0.720861	0.275628	-3.06669	0.00354026	-0.651385	19	57	0.0959664	FALSE
LPC 22:6	0.572493	0.206558	0.763683	0.304685	-3.07165	0.00357534	-0.666464	19	57	0.0959664	FALSE
UK591	0.628363	0.0955585	0.708657	0.0990575	-3.14277	0.00360353	-0.809199	19	57	0.0959664	FALSE
UK2430	0.641774	0.0750091	0.705951	0.0847565	-3.12354	0.00360426	-0.770077	19	57	0.0959664	FALSE
PE 18:1e/22:6	0.597913	0.141361	0.719616	0.165451	-3.10938	0.00366644	-0.753259	19	57	0.0967805	FALSE
UK2330	0.610763	0.129987	0.721049	0.143684	-3.11752	0.00370886	-0.777112	19	57	0.0967805	FALSE
UK752	0.603521	0.153223	0.732675	0.164246	-3.12427	0.00370901	-0.790928	19	57	0.0967805	FALSE
UK158	0.634954	0.109771	0.73741	0.168147	-3.04757	0.00375211	-0.650205	19	57	0.096872	FALSE
TG 16:0-18:0-22:6	0.607038	0.140223	0.734014	0.19761	-3.0617	0.00376202	-0.678298	19	57	0.096872	FALSE
PE 38:5	0.624994	0.179529	0.772877	0.173	-3.13765	0.00380565	-0.838318	19	57	0.0969358	FALSE
UK288	0.579773	0.358058	0.90182	0.496878	-3.05963	0.00381403	-0.682705	19	57	0.0969358	FALSE
LPC 16:0/0:0	0.62779	0.112352	0.724311	0.133616	-3.08706	0.00385516	-0.741955	19	57	0.0973491	FALSE
UK311	0.801596	0.215906	0.630609	0.156207	3.18531	0.00390303	0.980358	19	57	0.0979261	FALSE
UK1200	0.624828	0.140233	0.744984	0.167267	-3.076	0.00396348	-0.738217	19	57	0.0987896	FALSE
UK2704	0.507644	0.210399	0.745905	0.481266	-2.97981	0.00398793	-0.546769	19	57	0.0987896	FALSE
UK649	0.606852	0.12526	0.709231	0.1211	-3.11085	0.00406798	-0.829784	19	57	0.100139	FALSE
UK1201	0.635938	0.111554	0.731863	0.13739	-3.05469	0.00412107	-0.721648	19	57	0.100675	FALSE
UK376	0.559269	0.181834	0.717444	0.233899	-3.04409	0.00414119	-0.704116	19	57	0.100675	FALSE
LPC 18:1/0:0	0.618299	0.0994749	0.716251	0.178332	-2.98235	0.00421869	-0.595897	19	57	0.101429	FALSE
UK2710	0.497306	0.285784	0.772776	0.489371	-2.98789	0.00422404	-0.608041	19	57	0.101429	FALSE
UK2636	0.580916	0.202929	0.738777	0.14419	-3.13714	0.00442107	-0.973746	19	57	0.105427	FALSE
OxPC 18:1-20:4+1O	0.478858	0.286398	0.740724	0.439491	-2.98315	0.0044795	-0.635959	19	57	0.105427	FALSE
LPC 22:4	0.593649	0.160901	0.736933	0.229808	-2.99476	0.00448621	-0.659386	19	57	0.105427	FALSE
SM d18:1/24:0	0.618793	0.110575	0.709566	0.117562	-3.04961	0.00452297	-0.77523	19	57	0.105427	FALSE
LPC 0:0/16:0	0.61927	0.126868	0.729093	0.166559	-3.00705	0.00452521	-0.688769	19	57	0.105427	FALSE
PC 16:0-20:4(2)	0.623005	0.108092	0.711915	0.116751	-3.04229	0.00457081	-0.767233	19	57	0.105503	FALSE
LPC 20:0/0:0	0.613119	0.155584	0.740934	0.167368	-3.04196	0.00458453	-0.768718	19	57	0.105503	FALSE
UK1233	0.619083	0.140623	0.73252	0.138154	-3.05846	0.00460935	-0.809197	19	57	0.105503	FALSE
Cer-NDS d18:0/22:1	0.764886	0.162643	0.634055	0.159108	3.05302	0.00468385	0.809504	19	57	0.106585	FALSE
LPI 20:4	0.607957	0.13095	0.737428	0.243608	-2.93672	0.00473767	-0.578467	19	57	0.106793	FALSE
UK2335	0.473836	0.320043	0.761319	0.477949	-2.96539	0.00476006	-0.639848	19	57	0.106793	FALSE
UK1608	0.633083	0.131265	0.740096	0.140634	-3.02214	0.00483543	-0.765279	19	57	0.106793	FALSE
TG 18:0-20:4-22:6	0.596621	0.183765	0.754504	0.242229	-2.98013	0.00485323	-0.681293	19	57	0.106793	FALSE
UK520	0.602518	0.151047	0.737595	0.224368	-2.95894	0.00485601	-0.639992	19	57	0.106793	FALSE
PC 16:1e/20:4	0.624842	0.123822	0.7233	0.116733	-3.04426	0.00487937	-0.822442	19	57	0.106793	FALSE
LPC 20:0	0.607228	0.177924	0.749739	0.175174	-3.03524	0.00488397	-0.802185	19	57	0.106793	FALSE
UK525	0.60375	0.11552	0.703787	0.157691	-2.96467	0.00497275	-0.666628	19	57	0.10775	FALSE
UK577	0.624302	0.116645	0.717565	0.115373	-3.02642	0.00498283	-0.797988	19	57	0.10775	FALSE
UK683	0.569387	0.264878	0.779177	0.255005	-3.01756	0.00516483	-0.806617	19	57	0.110885	FALSE
UK406	0.59963	0.162064	0.731828	0.182962	-2.97873	0.0052658	-0.734701	19	57	0.110885	FALSE
SM d19:0/20:1	0.60733	0.112788	0.69469	0.0960355	-3.02987	0.00530891	-0.861545	19	57	0.110885	FALSE
UK2527	0.541478	0.187784	0.692514	0.200085	-2.98612	0.00531896	-0.758258	19	57	0.110885	FALSE
UK1593	0.757029	0.118847	0.654278	0.165748	2.93529	0.00532627	0.653443	19	57	0.110885	FALSE
UK632	0.631829	0.0544626	0.679038	0.0765537	-2.93382	0.0053281	-0.650744	19	57	0.110885	FALSE
UK2635	0.583124	0.206542	0.739819	0.148576	-3.05399	0.00537567	-0.942483	19	57	0.110885	FALSE
LPC 20:4	0.591904	0.161903	0.742562	0.273801	-2.9022	0.0053827	-0.593623	19	57	0.110885	FALSE
UK1659	0.606013	0.160305	0.741745	0.210299	-2.94207	0.00538275	-0.674127	19	57	0.110885	FALSE
UK650	0.635385	0.10876	0.723273	0.120306	-2.96866	0.00545987	-0.739738	19	57	0.111885	FALSE
UK558	0.630201	0.101912	0.716485	0.13552	-2.92727	0.00556248	-0.666414	19	57	0.112421	FALSE
UK486	0.589178	0.1821	0.73142	0.171315	-2.99198	0.00556884	-0.809174	19	57	0.112421	FALSE
UK2752	0.557661	0.270021	0.775762	0.301599	-2.95888	0.00557222	-0.733723	19	57	0.112421	FALSE
UK2348	0.640168	0.0637508	0.691988	0.0735697	-2.94864	0.00563047	-0.719345	19	57	0.113014	FALSE
UK1287	0.619242	0.125184	0.721207	0.146541	-2.9416	0.00569423	-0.712554	19	57	0.113513	FALSE
UK2437	0.660019	0.0601445	0.707127	0.0586496	-2.97497	0.00571338	-0.790089	19	57	0.113513	FALSE
UK165	0.616429	0.139617	0.726149	0.140928	-2.95959	0.00584226	-0.772377	19	57	0.115488	FALSE
TG 16:0-18:0-22:6	0.612944	0.167553	0.749567	0.200566	-2.92394	0.00589744	-0.700492	19	57	0.115993	FALSE
LPC 18:2/0:0	0.586789	0.205203	0.756538	0.26011	-2.9098	0.00595603	-0.677847	19	57	0.116559	FALSE
UK2828	0.612857	0.158735	0.740772	0.183761	-2.92034	0.00604803	-0.711326	19	57	0.117771	FALSE
UK2758	0.536921	0.262418	0.771254	0.417796	-2.86567	0.00607898	-0.601212	19	57	0.117788	FALSE
UK1399	0.593425	0.176132	0.730857	0.180917	-2.92544	0.00631571	-0.75674	19	57	0.121633	FALSE
Cer-NS d18:1/24:0	0.594038	0.146537	0.714178	0.185296	-2.88634	0.00633956	-0.673175	19	57	0.121633	FALSE
PC 32:1e	0.760142	0.136881	0.657432	0.112654	2.95419	0.00648338	0.854314	19	57	0.121694	FALSE
PI 20:4-20:4	0.593863	0.125747	0.702615	0.188613	-2.84973	0.00649183	-0.613691	19	57	0.121694	FALSE
PC 14:0-14:0	0.545604	0.211803	0.715709	0.251207	-2.88845	0.00649215	-0.695152	19	57	0.121694	FALSE
OxPG 18:0-18:0+1O(1Cyc)	0.616652	0.122879	0.715419	0.146205	-2.88784	0.0064929	-0.693909	19	57	0.121694	FALSE
SM d21:0/20:0	0.611431	0.113745	0.700779	0.123189	-2.90314	0.00652029	-0.731147	19	57	0.121694	FALSE
UK1855	0.601803	0.180062	0.745039	0.206166	-2.89254	0.00652934	-0.708434	19	57	0.121694	FALSE
UK351	0.56693	0.16452	0.706628	0.236877	-2.84625	0.00666016	-0.624378	19	57	0.123424	FALSE
Cer-NS d18:2/22:0	0.604667	0.215737	0.76297	0.15021	-2.96764	0.0066852	-0.929866	19	57	0.123424	FALSE
UK716	0.598878	0.15219	0.71658	0.156207	-2.90017	0.00673232	-0.75049	19	57	0.12371	FALSE
UK2411	0.602474	0.18794	0.749537	0.205187	-2.88546	0.00679429	-0.723758	19	57	0.124266	FALSE
UK2675	0.510638	0.403619	0.842814	0.534731	-2.84938	0.00683941	-0.649831	19	57	0.124509	FALSE
UK269	0.661325	0.174328	0.8172	0.290794	-2.80729	0.00700118	-0.577476	19	57	0.126335	FALSE
PC 18:0-HETE	0.498597	0.297004	0.758411	0.470517	-2.81367	0.00700429	-0.591564	19	57	0.126335	FALSE
UK2329	0.561577	0.207539	0.712152	0.144262	-2.93496	0.00722664	-0.920333	19	57	0.129748	FALSE
PC 37:4e	0.622286	0.0909931	0.694609	0.110203	-2.83929	0.00729829	-0.676306	19	57	0.130436	FALSE
UK89	0.587089	0.25222	0.783578	0.283367	-2.8489	0.00735928	-0.704384	19	57	0.130928	FALSE
UK438	0.654732	0.104897	0.735989	0.117306	-2.8367	0.00760519	-0.703	19	57	0.134691	FALSE
OxPC 16:0-20:4+1O	0.474888	0.328458	0.744039	0.450118	-2.80113	0.00764932	-0.628702	19	57	0.134862	FALSE
UK1517	0.609175	0.173668	0.751784	0.240652	-2.79495	0.00773933	-0.624067	19	57	0.135192	FALSE
UK727	0.589622	0.157055	0.710149	0.170533	-2.83423	0.00775041	-0.712869	19	57	0.135192	FALSE
Cer-NS d18:1/22:2	0.767323	0.164007	0.647099	0.137407	2.87642	0.00777165	0.824515	19	57	0.135192	FALSE
Cer-NS d18:1/22:0	0.650162	0.088549	0.724454	0.130832	-2.78228	0.00780704	-0.603228	19	57	0.135207	FALSE
PG 20:4-22:6	0.617023	0.18511	0.758894	0.202887	-2.82299	0.00794049	-0.706701	19	57	0.136879	FALSE
PE 38:5e(2)	0.658151	0.061154	0.70363	0.0577143	-2.84649	0.00797356	-0.768596	19	57	0.136879	FALSE
PC 20:0-22:6	0.610569	0.156539	0.73578	0.203595	-2.78803	0.00808107	-0.641477	19	57	0.138119	FALSE
PC 14:0-22:6	0.605888	0.147063	0.721908	0.18301	-2.79271	0.00812937	-0.656425	19	57	0.138341	FALSE
UK2071	0.777097	0.16969	0.647878	0.184472	2.81142	0.00820238	0.706706	19	57	0.138979	FALSE
OxPC 18:0-20:4+1O	0.471088	0.318571	0.742954	0.501517	-2.75272	0.00825365	-0.580325	19	57	0.139101	FALSE
UK518	0.601524	0.152605	0.713873	0.140047	-2.83562	0.00828068	-0.776565	19	57	0.139101	FALSE
UK392	0.643935	0.0834444	0.707819	0.0947008	-2.79127	0.00847498	-0.686655	19	57	0.141757	FALSE
SM d30:1	0.584363	0.15616	0.700988	0.16167	-2.79425	0.0087338	-0.719931	19	57	0.145464	FALSE
PC 17:0-20:4(2)	0.623325	0.121779	0.713208	0.120914	-2.79114	0.00894904	-0.734519	19	57	0.14816	FALSE
UK1506	0.615648	0.12363	0.70704	0.123989	-2.78852	0.00897136	-0.730111	19	57	0.14816	FALSE
LPC 22:5/0:0	0.586004	0.189275	0.73166	0.227076	-2.75749	0.00902278	-0.659886	19	57	0.148383	FALSE
LPC 0:0/20:0	0.612169	0.180363	0.745025	0.184342	-2.76526	0.00942877	-0.717112	19	57	0.154411	FALSE
UK2410	0.633895	0.143696	0.742407	0.165829	-2.73928	0.00959025	-0.66827	19	57	0.156401	FALSE
UK90	0.609823	0.148942	0.732981	0.22944	-2.69323	0.00971375	-0.573182	19	57	0.157758	FALSE
UK465	0.60052	0.163226	0.716516	0.140001	-2.7759	0.0098082	-0.78646	19	57	0.158217	FALSE
UK1539	0.62485	0.171911	0.775157	0.30229	-2.67443	0.00982289	-0.538469	19	57	0.158217	FALSE
UK481	0.599629	0.132858	0.699292	0.151859	-2.72909	0.00987354	-0.668975	19	57	0.158381	FALSE
UK354	0.606206	0.159788	0.724832	0.176056	-2.73041	0.00998086	-0.681722	19	57	0.159449	FALSE
LPC 20:3	0.608537	0.134901	0.718488	0.204589	-2.67291	0.0102896	-0.572792	19	57	0.163713	FALSE
PC 14:0-16:1	0.588494	0.171789	0.718507	0.208621	-2.70113	0.0103481	-0.642537	19	57	0.163978	FALSE
UK948	0.598041	0.236275	0.784486	0.330953	-2.6745	0.0105184	-0.594186	19	57	0.166004	FALSE
PC 17:0-20:4(1)	0.572398	0.191518	0.709249	0.184772	-2.72105	0.0107299	-0.726576	19	57	0.168663	FALSE
OxPC 38:5+1O	0.47979	0.311659	0.733645	0.482667	-2.64671	0.010938	-0.561967	19	57	0.171047	FALSE
UK1221	0.595183	0.233288	0.781748	0.344971	-2.65114	0.010969	-0.574579	19	57	0.171047	FALSE
SM d43:1(4)	0.608715	0.134845	0.703879	0.125748	-2.70858	0.0111902	-0.735796	19	57	0.173803	FALSE
HETE	0.58599	0.257561	0.776064	0.298179	-2.67436	0.0112559	-0.6514	19	57	0.173867	FALSE
OxPE (780)	0.504387	0.252165	0.715991	0.42353	-2.62591	0.0112831	-0.538632	19	57	0.173867	FALSE
PE 16:0/14-HDOHE2	0.528281	0.263257	0.738849	0.395343	-2.63424	0.0113991	-0.566981	19	57	0.174965	FALSE
UK2524	0.52963	0.250865	0.748973	0.461669	-2.61206	0.0114458	-0.51664	19	57	0.174996	FALSE
UK2544	0.613196	0.201862	0.754183	0.184062	-2.69389	0.0116795	-0.740148	19	57	0.177873	FALSE
Cer-NS d17:1/21:0	0.766391	0.175683	0.645556	0.150683	2.68668	0.0121211	0.761189	19	57	0.183365	FALSE
SM d32:2	0.605466	0.129447	0.701547	0.159746	-2.63495	0.0121338	-0.62188	19	57	0.183365	FALSE
PC 34:1e	0.747128	0.11254	0.671697	0.080776	2.699	0.012413	0.833802	19	57	0.186618	FALSE
UK495	0.610103	0.128945	0.70598	0.162777	-2.61921	0.0125204	-0.611372	19	57	0.186618	FALSE
UK2889	0.606825	0.135403	0.712303	0.196809	-2.60105	0.0125257	-0.568131	19	57	0.186618	FALSE
PC 18:0-22:6	0.612806	0.155942	0.722079	0.154155	-2.65276	0.0125397	-0.699663	19	57	0.186618	FALSE
PE 18:0-20:4	0.620885	0.122818	0.708161	0.130419	-2.64073	0.0125982	-0.671706	19	57	0.186778	FALSE
PC 20:4-22:6	0.597225	0.197273	0.734613	0.190609	-2.65108	0.0126868	-0.707356	19	57	0.18723	FALSE
UK1312	0.598453	0.191856	0.730296	0.172026	-2.6601	0.0127244	-0.737072	19	57	0.18723	FALSE
UK364	0.600445	0.155315	0.709652	0.159171	-2.63774	0.0128433	-0.68311	19	57	0.18815	FALSE
PE 20:4-22:6	0.5823	0.196415	0.716642	0.173191	-2.65688	0.0128898	-0.742395	19	57	0.18815	FALSE
PC 20:0-20:4	0.605403	0.156092	0.713794	0.15105	-2.64239	0.0129463	-0.704492	19	57	0.18815	FALSE
UK123	0.635113	0.144159	0.735009	0.138308	-2.64225	0.0129871	-0.707531	19	57	0.18815	FALSE
UK1328	0.610978	0.185928	0.736959	0.155652	-2.65918	0.0130272	-0.762536	19	57	0.18815	FALSE
UK2379	0.605008	0.15421	0.710452	0.139195	-2.64311	0.0132174	-0.729913	19	57	0.189045	FALSE
UK1494	0.62139	0.176877	0.746221	0.188621	-2.61961	0.0132393	-0.664909	19	57	0.189045	FALSE
UK373	0.574051	0.190966	0.710106	0.213195	-2.61027	0.0133362	-0.647435	19	57	0.189045	FALSE
UK347	0.615484	0.14976	0.722645	0.170528	-2.60627	0.0133783	-0.640083	19	57	0.189045	FALSE
UK2547	0.604974	0.165461	0.721468	0.175912	-2.6155	0.0133844	-0.664885	19	57	0.189045	FALSE
UK293	0.58214	0.160844	0.699512	0.197692	-2.59402	0.0134421	-0.61343	19	57	0.189045	FALSE
UK367	0.601141	0.155691	0.709807	0.159485	-2.61865	0.013448	-0.678317	19	57	0.189045	FALSE
Cer-NS d18:1/24:0	0.66315	0.0983346	0.739407	0.145588	-2.56946	0.0134911	-0.556573	19	57	0.189045	FALSE
UK542	0.62261	0.140061	0.722824	0.160799	-2.59958	0.0135609	-0.635828	19	57	0.189045	FALSE
UK1925	0.647412	0.0868711	0.707285	0.0843744	-2.62037	0.0136269	-0.697322	19	57	0.189045	FALSE
UK1428	0.771363	0.176976	0.648364	0.180729	2.60964	0.0137552	0.677043	19	57	0.189045	FALSE
UK365	0.600927	0.158487	0.711919	0.167993	-2.60373	0.0137827	-0.662897	19	57	0.189045	FALSE
UK335	0.641615	0.0769424	0.696993	0.0914457	-2.58679	0.0138326	-0.621917	19	57	0.189045	FALSE
UK2148	0.596035	0.184571	0.722263	0.17509	-2.61459	0.0139188	-0.704141	19	57	0.189045	FALSE
PC 20:4-20:4	0.618359	0.132238	0.713396	0.157431	-2.58165	0.0139998	-0.620159	19	57	0.189045	FALSE
UK375	0.574583	0.192248	0.710223	0.212881	-2.59114	0.0140062	-0.645327	19	57	0.189045	FALSE
UK407	0.631061	0.0865159	0.694232	0.109002	-2.57382	0.0140144	-0.601349	19	57	0.189045	FALSE
SM d31:1	0.596437	0.144126	0.700134	0.172679	-2.57922	0.0140543	-0.617633	19	57	0.189045	FALSE
SM d40:1(2)	0.662721	0.0642696	0.707895	0.0702812	-2.59067	0.0140792	-0.649288	19	57	0.189045	FALSE
PE 36:5e	0.664393	0.0605191	0.705534	0.0560847	-2.6127	0.0140839	-0.711991	19	57	0.189045	FALSE
UK2412	0.615146	0.17071	0.736933	0.199501	-2.57778	0.0142167	-0.624943	19	57	0.189045	FALSE
UK2206	0.804398	0.268395	0.62975	0.178477	2.64794	0.0142178	0.84729	19	57	0.189045	FALSE
UK2971	0.597757	0.261689	0.782006	0.29041	-2.5841	0.0142361	-0.642868	19	57	0.189045	FALSE
UK2420	0.616722	0.136945	0.707367	0.107569	-2.62761	0.0142784	-0.777464	19	57	0.189045	FALSE
UK2493	0.641169	0.0684169	0.689723	0.0786195	-2.5777	0.0142967	-0.630187	19	57	0.189045	FALSE
UK1292	0.569139	0.181409	0.828397	0.715008	-2.50621	0.0144821	-0.408372	19	57	0.190851	FALSE
PE 18:0-18:1	0.761248	0.145214	0.66623	0.108016	2.62071	0.0147178	0.796057	19	57	0.193308	FALSE
UK1569	0.62068	0.2694	0.857047	0.538593	-2.50422	0.0149019	-0.48041	19	57	0.195071	FALSE
PC 36:5e(3)	0.646148	0.116274	0.722796	0.0943552	-2.60196	0.0150139	-0.757701	19	57	0.195634	FALSE
UK324	0.615858	0.09431	0.681794	0.105477	-2.56014	0.0150449	-0.634431	19	57	0.195634	FALSE
CAR 24:0	0.612951	0.126414	0.701035	0.14019	-2.55787	0.0151673	-0.636569	19	57	0.196572	FALSE
UK1559	0.573153	0.21213	0.720077	0.229945	-2.55916	0.0152284	-0.644231	19	57	0.196712	FALSE
TG 52:6(2)	0.579401	0.265525	0.774644	0.358636	-2.52749	0.0153779	-0.571168	19	57	0.197977	FALSE
UK1493	0.596727	0.18087	0.722143	0.19964	-2.54889	0.01552	-0.63583	19	57	0.197977	FALSE
UK377	0.744696	0.119948	0.663602	0.118123	2.56183	0.0155856	0.676985	19	57	0.197977	FALSE
UK551	0.611586	0.174115	0.72809	0.162173	-2.56878	0.0155908	-0.698241	19	57	0.197977	FALSE
UK2378	0.616991	0.145489	0.714251	0.135241	-2.56756	0.0156445	-0.698612	19	57	0.197977	FALSE
PC 18:2-20:5(1)	0.596799	0.199736	0.731584	0.195784	-2.55994	0.0156773	-0.67808	19	57	0.197977	FALSE
Cer-NS d17:1/23:1	0.785122	0.21917	0.645044	0.143385	2.60619	0.0156803	0.840051	19	57	0.197977	FALSE
PC 18:0-18:1	0.63081	0.094424	0.69574	0.102733	-2.53814	0.0159944	-0.637749	19	57	0.201019	FALSE
UK292	0.666127	0.16608	0.798657	0.281107	-2.48773	0.016024	-0.508666	19	57	0.201019	FALSE
UK2884	0.476771	0.351202	0.750656	0.568525	-2.48348	0.0163567	-0.517341	19	57	0.204537	FALSE
PC 32:3	0.595822	0.180216	0.720813	0.209136	-2.51156	0.0167165	-0.611018	19	57	0.207371	FALSE
UK1568	0.633249	0.267496	0.865008	0.540636	-2.45748	0.01676	-0.46964	19	57	0.207371	FALSE
OxPS (826)	0.449672	0.40743	0.741581	0.530647	-2.49604	0.016781	-0.57391	19	57	0.207371	FALSE
UK141	0.612269	0.181076	0.73904	0.218223	-2.50496	0.0167952	-0.598122	19	57	0.207371	FALSE
PE 16:0-18:0	0.783169	0.194216	0.659564	0.140793	2.55903	0.0170408	0.786869	19	57	0.209127	FALSE
UK2294	0.628839	0.137787	0.726037	0.171979	-2.49463	0.0170444	-0.58551	19	57	0.209127	FALSE
UK2577	0.617649	0.113361	0.691753	0.100945	-2.53413	0.0171171	-0.70461	19	57	0.209363	FALSE
UK2899	0.614511	0.185455	0.74235	0.215488	-2.49525	0.0173752	-0.606666	19	57	0.211859	FALSE
UK40	0.604201	0.196155	0.735598	0.20281	-2.50715	0.0174745	-0.646389	19	57	0.212408	FALSE
UK1658	0.642216	0.117825	0.722854	0.134328	-2.49183	0.017614	-0.611605	19	57	0.213441	FALSE
UK2371	0.598207	0.238867	0.76143	0.271589	-2.48998	0.0177057	-0.611975	19	57	0.213889	FALSE
SM d21:0/19:0	0.622434	0.118996	0.70353	0.134458	-2.48799	0.0178212	-0.613392	19	57	0.214622	FALSE
UK1510	0.663552	0.104902	0.737689	0.137095	-2.45908	0.0183344	-0.564484	19	57	0.219087	FALSE
UK2949	0.643047	0.162052	0.75026	0.164442	-2.48824	0.0183639	-0.647627	19	57	0.219087	FALSE
UK279	0.651657	0.0631187	0.695048	0.0752443	-2.46842	0.0183887	-0.592568	19	57	0.219087	FALSE
UK217	0.636368	0.135835	0.727281	0.145674	-2.4804	0.0184158	-0.627787	19	57	0.219087	FALSE
UK932	0.589448	0.206354	0.744192	0.319516	-2.43693	0.0185423	-0.517471	19	57	0.219521	FALSE
UK1316	0.639536	0.176441	0.751006	0.137023	-2.51281	0.0186135	-0.747624	19	57	0.219521	FALSE
UK1246	0.628757	0.144833	0.726966	0.165235	-2.46834	0.0186206	-0.605625	19	57	0.219521	FALSE
PC 16:0e/20:4	0.64179	0.0887499	0.70005	0.0883068	-2.48117	0.0187712	-0.652246	19	57	0.220462	FALSE
UK2680	0.557367	0.278098	0.76145	0.410063	-2.4357	0.018813	-0.528567	19	57	0.220462	FALSE
UK1386	0.635861	0.160675	0.738608	0.138682	-2.49478	0.0188932	-0.704598	19	57	0.22074	FALSE
UK2665	0.550397	0.500564	0.872225	0.453136	-2.4837	0.0191416	-0.684892	19	57	0.222202	FALSE
PC 18:0-22:6	0.614606	0.145155	0.712751	0.166857	-2.45561	0.0191498	-0.600237	19	57	0.222202	FALSE
PE 16:1e/22:6	0.616254	0.142049	0.711648	0.159176	-2.45774	0.0191886	-0.608462	19	57	0.222202	FALSE
UK207	0.667216	0.10491	0.743097	0.150533	-2.4279	0.0193009	-0.53344	19	57	0.222517	FALSE
PG 22:6-22:6	0.54635	0.334965	0.772693	0.387119	-2.45007	0.0193738	-0.597281	19	57	0.222517	FALSE
UK213	0.616193	0.162885	0.722225	0.159799	-2.46894	0.0193864	-0.653692	19	57	0.222517	FALSE
UK2670	0.62771	0.147207	0.718507	0.0997502	-2.50377	0.019571	-0.794349	19	57	0.222786	FALSE
UK2784	0.62666	0.130162	0.718885	0.177369	-2.42728	0.0195798	-0.546241	19	57	0.222786	FALSE
UK1863	0.582469	0.249549	0.7389	0.195568	-2.48943	0.0195806	-0.737406	19	57	0.222786	FALSE
UK2304	0.63861	0.109535	0.713517	0.133794	-2.43604	0.0197303	-0.57783	19	57	0.223839	FALSE
UK2898	0.615437	0.191007	0.743523	0.217623	-2.44202	0.019822	-0.599568	19	57	0.224229	FALSE
UK2799	0.637055	0.26373	0.802686	0.216389	-2.47398	0.0200578	-0.716525	19	57	0.226243	FALSE
PC 40:4e(2)	0.624319	0.165964	0.727361	0.125378	-2.48063	0.0201391	-0.747944	19	57	0.226507	FALSE
UK2284	0.628491	0.0986077	0.69533	0.118417	-2.42808	0.0201975	-0.580776	19	57	0.226513	FALSE
UK446	0.624158	0.108653	0.700334	0.14685	-2.40928	0.0204871	-0.544289	19	57	0.229105	FALSE
UK1447	0.743428	0.148524	0.648393	0.141194	2.44503	0.0206553	0.657768	19	57	0.230309	FALSE
PC 38:4e	0.652828	0.0960073	0.716824	0.110105	-2.42258	0.0207125	-0.592852	19	57	0.230309	FALSE
Cer-NS d18:1/22:1	0.751948	0.169043	0.646131	0.14244	2.45362	0.0208703	0.701322	19	57	0.231407	FALSE
UK2932	0.849575	0.261022	0.67689	0.293774	2.41807	0.0210367	0.597335	19	57	0.232592	FALSE
OxPC 38:4+1O	0.485649	0.385341	0.753904	0.51933	-2.39486	0.0212208	-0.541757	19	57	0.233967	FALSE
TG 60:7	0.616951	0.227768	0.759827	0.199901	-2.43904	0.0213613	-0.683122	19	57	0.234387	FALSE
UK2930	0.644866	0.217973	0.790807	0.259556	-2.40493	0.0213787	-0.577646	19	57	0.234387	FALSE
UK2208	0.655711	0.0774018	0.708764	0.101054	-2.38581	0.0218524	-0.547928	19	57	0.238911	FALSE
UK1436	0.623221	0.175083	0.738742	0.200705	-2.39831	0.0219261	-0.587038	19	57	0.23905	FALSE
UK334	0.738644	0.106314	0.670064	0.111391	2.40584	0.0220484	0.616119	19	57	0.239427	FALSE
-HODE	0.543057	0.365842	0.796046	0.494209	-2.37685	0.022139	-0.537086	19	57	0.239427	FALSE
UK1483	0.753849	0.113964	0.681001	0.114855	2.40824	0.0221442	0.628985	19	57	0.239427	FALSE
UK1534	0.766573	0.158045	0.667023	0.148911	2.41184	0.022334	0.651773	19	57	0.240121	FALSE
UK2693	0.540609	0.288038	0.757675	0.486068	-2.35281	0.0223742	-0.481676	19	57	0.240121	FALSE
LPC 0:0/20:3	0.596127	0.126514	0.701666	0.260644	-2.33997	0.0224225	-0.444219	19	57	0.240121	FALSE
LPC 16:1	0.626069	0.152121	0.731556	0.209006	-2.36807	0.0225158	-0.530861	19	57	0.240121	FALSE
TG 42:0(1)	0.555761	0.362332	0.792639	0.408603	-2.38811	0.0225475	-0.58935	19	57	0.240121	FALSE
UK1100	0.610369	0.2218	0.763168	0.29939	-2.36855	0.022584	-0.535409	19	57	0.240121	FALSE
PC 14:0e/20:4	0.614501	0.174947	0.723637	0.158272	-2.41021	0.0226378	-0.664835	19	57	0.240121	FALSE
UK2926	0.652195	0.191532	0.783471	0.258767	-2.35569	0.0232778	-0.532275	19	57	0.245654	FALSE
UK2531	0.520548	0.296244	0.741725	0.49739	-2.33671	0.023285	-0.47938	19	57	0.245654	FALSE
UK1047	0.61827	0.215639	0.762074	0.270497	-2.35427	0.0237681	-0.551223	19	57	0.250077	FALSE
PC 15:0-20:4	0.598346	0.161814	0.701269	0.169941	-2.37075	0.0238889	-0.606406	19	57	0.250674	FALSE
UK2703	0.546787	0.282683	0.753066	0.457162	-2.32489	0.0241211	-0.484505	19	57	0.252433	FALSE
PC 36:2e	0.761175	0.153026	0.670177	0.106486	2.4052	0.0242046	0.75383	19	57	0.252562	FALSE
UK253	0.583979	0.255523	0.751568	0.307069	-2.34887	0.0243178	-0.561635	19	57	0.252562	FALSE
PC 16:1-20:5	0.597355	0.184468	0.718174	0.220644	-2.34919	0.024327	-0.563012	19	57	0.252562	FALSE
UK662	0.441479	0.377587	0.691664	0.471319	-2.34309	0.024426	-0.549922	19	57	0.252919	FALSE
UK584	0.639522	0.245606	0.794249	0.254116	-2.35744	0.0247163	-0.607578	19	57	0.25525	FALSE
TG 60:9(2)	0.627077	0.160958	0.732453	0.195896	-2.33488	0.0250457	-0.554819	19	57	0.257971	FALSE
PC 36:7	0.604388	0.190212	0.731107	0.246559	-2.32492	0.025263	-0.535787	19	57	0.259525	FALSE
UK587	0.638897	0.0839814	0.689678	0.0716118	-2.36468	0.0254142	-0.671909	19	57	0.260396	FALSE
UK2555	0.779891	0.193366	0.663095	0.164355	2.36359	0.0254933	0.672678	19	57	0.260524	FALSE
UK2080	0.739246	0.144372	0.64743	0.160163	2.33437	0.0256282	0.580839	19	57	0.26122	FALSE
UK1530	0.652834	0.136028	0.737368	0.136898	-2.34216	0.0257573	-0.612162	19	57	0.261499	FALSE
SM d43:2(2)	0.635458	0.0909328	0.693482	0.103237	-2.32622	0.0259709	-0.572149	19	57	0.261499	FALSE
UK2441	0.741002	0.11626	0.662896	0.157248	2.30806	0.0260318	0.521238	19	57	0.261499	FALSE
UK1274	0.634549	0.122054	0.710664	0.126058	-2.33472	0.026039	-0.602264	19	57	0.261499	FALSE
UK1947	0.731013	0.112723	0.659652	0.124241	2.32807	0.02604	0.581168	19	57	0.261499	FALSE
UK382	0.62964	0.0856026	0.685114	0.103148	-2.3188	0.0260564	-0.553711	19	57	0.261499	FALSE
OxPI (901)	0.422342	0.41438	0.697817	0.546003	-2.30626	0.0262912	-0.527335	19	57	0.262959	FALSE
UK571	0.633013	0.0892958	0.691453	0.112136	-2.30953	0.0263723	-0.54046	19	57	0.262959	FALSE
UK2349	0.543432	0.270451	0.735241	0.425765	-2.28767	0.0264908	-0.482283	19	57	0.262959	FALSE
UK2705	0.601535	0.227762	0.738913	0.202289	-2.33948	0.0266472	-0.651338	19	57	0.262959	FALSE
UK1601	0.661974	0.0700943	0.707108	0.0838785	-2.30915	0.026685	-0.553293	19	57	0.262959	FALSE
LPC 0:0/20:4	0.61623	0.109982	0.696075	0.183315	-2.28019	0.026698	-0.469202	19	57	0.262959	FALSE
PE 16:0/14-HDOHE1	0.454204	0.39166	0.716492	0.534309	-2.29319	0.0269028	-0.51579	19	57	0.262959	FALSE
LPC 0:0/22:5	0.588844	0.168972	0.712171	0.285852	-2.27595	0.0269034	-0.465465	19	57	0.262959	FALSE
UK1443	0.752417	0.204955	0.630069	0.173382	2.33808	0.027006	0.66699	19	57	0.262959	FALSE
UK2753	0.648131	0.482714	0.954521	0.552555	-2.30817	0.0270164	-0.565384	19	57	0.262959	FALSE
UK2760	0.610675	0.191388	0.724345	0.156544	-2.34095	0.0270203	-0.67904	19	57	0.262959	FALSE
CAR 22:0	0.616261	0.193183	0.746398	0.268862	-2.28897	0.0270555	-0.510054	19	57	0.262959	FALSE
UK434	0.599817	0.168123	0.706905	0.195337	-2.30575	0.0270752	-0.560612	19	57	0.262959	FALSE
UK2191	0.627612	0.120952	0.706267	0.151913	-2.29475	0.027289	-0.53696	19	57	0.264379	FALSE
UK624	0.650488	0.0523594	0.683143	0.0565872	-2.30636	0.0274843	-0.581467	19	57	0.265551	FALSE
UK1696	0.600258	0.263473	0.75444	0.198268	-2.33952	0.0275456	-0.706714	19	57	0.265551	FALSE
PE 16:0-20:4	0.660261	0.0714115	0.706908	0.0918646	-2.28579	0.0277149	-0.528701	19	57	0.266526	FALSE
UK2393	0.642415	0.0910546	0.698424	0.0938794	-2.30394	0.0279276	-0.594845	19	57	0.267914	FALSE
UK604	0.619428	0.138794	0.703843	0.136647	-2.30479	0.0281593	-0.609138	19	57	0.269476	FALSE
UK607	0.64301	0.079959	0.692122	0.0832936	-2.29432	0.0284751	-0.58928	19	57	0.271833	FALSE
PC 20:4-20:5	0.582866	0.249739	0.730069	0.21006	-2.31116	0.0286929	-0.661189	19	57	0.273112	FALSE
PC 20:4-22:4	0.616827	0.144669	0.708444	0.17161	-2.27752	0.0287486	-0.548079	19	57	0.273112	FALSE
UK1354	0.624049	0.218163	0.770251	0.309872	-2.25875	0.0289113	-0.498599	19	57	0.273992	FALSE
UK497	0.64538	0.218835	0.77846	0.221818	-2.28781	0.029067	-0.595792	19	57	0.274011	FALSE
UK2195	0.73713	0.114914	0.667959	0.110815	2.29242	0.029078	0.612267	19	57	0.274011	FALSE
UK371	0.660485	0.24399	0.804168	0.207938	-2.30321	0.0291233	-0.654623	19	57	0.274011	FALSE
UK1231	0.649073	0.131714	0.731214	0.149744	-2.27253	0.0293463	-0.558557	19	57	0.275104	FALSE
PC 22:5-22:5	0.620319	0.142555	0.707926	0.15313	-2.2765	0.0294439	-0.575704	19	57	0.275104	FALSE
SM d33:2	0.608176	0.147743	0.696994	0.143373	-2.28607	0.0294535	-0.608627	19	57	0.275104	FALSE
Cer-NDS d18:0/23:0	0.649768	0.139672	0.736225	0.154891	-2.27229	0.0295206	-0.565499	19	57	0.275104	FALSE
UK2120	0.72416	0.142849	0.640851	0.11802	2.29444	0.0298696	0.662258	19	57	0.277695	FALSE
UK2375	0.638993	0.138913	0.726047	0.163217	-2.26058	0.0299406	-0.546581	19	57	0.277696	FALSE
UK1806	0.575968	0.292919	0.775337	0.442461	-2.23594	0.0301375	-0.480005	19	57	0.27781	FALSE
UK566	0.637923	0.155278	0.730716	0.149629	-2.27627	0.030147	-0.608181	19	57	0.27781	FALSE
Cer-NS d18:1/23:0	0.66514	0.103372	0.730732	0.127535	-2.25276	0.0301658	-0.531745	19	57	0.27781	FALSE
UK2517	0.629672	0.146216	0.713406	0.10782	-2.29675	0.0303393	-0.700543	19	57	0.278178	FALSE
PE 40:5	0.619686	0.264114	0.773454	0.220718	-2.28562	0.0303847	-0.655989	19	57	0.278178	FALSE
UK2372	0.599954	0.243563	0.749858	0.270412	-2.25857	0.0304417	-0.561761	19	57	0.278178	FALSE
UK2209	0.55149	0.264533	0.735692	0.424494	-2.22652	0.0304901	-0.465545	19	57	0.278178	FALSE
UK555	0.491565	0.370337	0.741021	0.549422	-2.22994	0.0306598	-0.482583	19	57	0.278674	FALSE
UK1079	0.635405	0.235469	0.796485	0.363293	-2.22659	0.0306869	-0.473548	19	57	0.278674	FALSE
UK1457	0.65705	0.0938074	0.718018	0.126802	-2.23334	0.0309586	-0.504507	19	57	0.279943	FALSE
UK1500	0.761272	0.142931	0.67432	0.153396	2.2541	0.0309696	0.570299	19	57	0.279943	FALSE
UK1579	1.15998	0.683284	0.771366	0.507679	2.2783	0.0315318	0.69242	19	57	0.283995	FALSE
SM d28:1	0.596038	0.199686	0.717187	0.21562	-2.24416	0.0316263	-0.566038	19	57	0.283995	FALSE
UK500	0.614884	0.187594	0.729679	0.209809	-2.24079	0.0316356	-0.555288	19	57	0.283995	FALSE
UK2548	0.634486	0.119522	0.707173	0.130785	-2.24108	0.0317579	-0.561494	19	57	0.28444	FALSE
LPC 20:3/0:0	0.612186	0.137187	0.703467	0.202272	-2.2085	0.0322531	-0.479277	19	57	0.287107	FALSE
UK2802	0.477381	0.391301	0.734552	0.558511	-2.21081	0.0322692	-0.486923	19	57	0.287107	FALSE
UK368	0.602353	0.18161	0.725244	0.279466	-2.20502	0.0322757	-0.469499	19	57	0.287107	FALSE
UK1078	0.639204	0.235918	0.798732	0.363969	-2.20099	0.032564	-0.468113	19	57	0.287932	FALSE
Cer-NDS d17:0/20:0	0.761869	0.185868	0.654192	0.164505	2.24864	0.0325864	0.627143	19	57	0.287932	FALSE
PE 18:1e/22:4	0.640891	0.0858547	0.699271	0.134301	-2.19967	0.0325891	-0.465014	19	57	0.287932	FALSE
UK116	0.676616	0.286464	0.863847	0.406105	-2.20465	0.0327694	-0.487086	19	57	0.288872	FALSE
UK1616	0.631637	0.153893	0.718004	0.112032	-2.2552	0.0332485	-0.692071	19	57	0.292437	FALSE
UK287	0.563498	0.258917	0.713739	0.237686	-2.23483	0.0333522	-0.611934	19	57	0.292692	FALSE
UK2748	0.625187	0.194476	0.743352	0.221282	-2.21359	0.0335067	-0.543843	19	57	0.293389	FALSE
UK115	0.678781	0.285859	0.864545	0.404723	-2.19314	0.0336516	-0.484833	19	57	0.294001	FALSE
UK449	0.628027	0.106998	0.692585	0.119404	-2.21084	0.0338441	-0.548476	19	57	0.295024	FALSE
PC 42:6e(2)	0.63342	0.159068	0.725792	0.149411	-2.22512	0.0339206	-0.602258	19	57	0.295033	FALSE
Cer-NS d17:1/22:0	0.638425	0.119095	0.710704	0.136503	-2.20613	0.0340207	-0.540038	19	57	0.295249	FALSE
UK761	0.636258	0.19639	0.755078	0.223382	-2.20439	0.0342051	-0.541676	19	57	0.295416	FALSE
UK498	0.648977	0.218106	0.778055	0.226804	-2.21167	0.0342557	-0.568557	19	57	0.295416	FALSE
TG 12:0-18:1-18:2	0.6068	0.322146	0.804256	0.385379	-2.19836	0.034328	-0.526827	19	57	0.295416	FALSE
UK749	0.609492	0.237632	0.744985	0.205091	-2.22451	0.0345044	-0.628284	19	57	0.295416	FALSE
PC 16:0-HDOHE	0.558695	0.306165	0.755298	0.425247	-2.18366	0.0345045	-0.487044	19	57	0.295416	FALSE
UK2688	0.60801	0.204517	0.731002	0.229145	-2.20098	0.0345683	-0.544934	19	57	0.295416	FALSE
UK64	0.566562	0.310624	0.748922	0.314655	-2.20896	0.034638	-0.575445	19	57	0.295416	FALSE
UK603	0.615886	0.159218	0.709509	0.163245	-2.20563	0.0348117	-0.571072	19	57	0.295416	FALSE
UK2210	0.5361	0.266736	0.715761	0.420932	-2.17025	0.0348273	-0.457052	19	57	0.295416	FALSE
UK2626	0.742976	0.143309	0.662259	0.115693	2.22525	0.0348552	0.649652	19	57	0.295416	FALSE
UK2766	0.63667	0.117216	0.706626	0.1283	-2.19912	0.0348702	-0.550896	19	57	0.295416	FALSE
UK2409	0.626424	0.182888	0.732637	0.177756	-2.20762	0.0350166	-0.587276	19	57	0.295486	FALSE
UK307	0.765764	0.158973	0.673444	0.154834	2.20643	0.0350944	0.586341	19	57	0.295486	FALSE
UK62	0.574585	0.320857	0.760337	0.30773	-2.20762	0.035105	-0.591249	19	57	0.295486	FALSE
UK185	0.625155	0.211317	0.751777	0.236966	-2.19248	0.0352217	-0.542598	19	57	0.295832	FALSE
PC 16:0-22:6	0.630603	0.156261	0.721792	0.158364	-2.1955	0.0356752	-0.571801	19	57	0.297797	FALSE
UK2494	0.638893	0.0797307	0.686274	0.0874328	-2.18855	0.0356836	-0.547734	19	57	0.297797	FALSE
UK381	0.720555	0.0921877	0.666151	0.0982611	2.19077	0.035703	0.556197	19	57	0.297797	FALSE
TG 44:2	0.597468	0.357156	0.809051	0.387398	-2.18853	0.0357599	-0.550752	19	57	0.297797	FALSE
PC 35:5e(2)	0.590242	0.261594	0.741123	0.252642	-2.19581	0.0359758	-0.586018	19	57	0.298065	FALSE
PC 42:4	0.601251	0.227642	0.735918	0.246833	-2.18566	0.0359901	-0.550125	19	57	0.298065	FALSE
UK836	0.66084	0.177574	0.815878	0.453419	-2.13638	0.0360487	-0.379814	19	57	0.298065	FALSE
UK2129	0.784099	0.20582	0.658088	0.254058	2.17326	0.0360967	0.512854	19	57	0.298065	FALSE
LPE 18:1	0.644656	0.0880628	0.712218	0.183368	-2.13856	0.0362699	-0.404509	19	57	0.298534	FALSE
UK2394	0.641884	0.0934578	0.696797	0.0993078	-2.18307	0.0363354	-0.555107	19	57	0.298534	FALSE
PC 36:6e	0.505434	0.253955	0.683744	0.447852	-2.14456	0.0363824	-0.431287	19	57	0.298534	FALSE
UK1321	0.769155	0.215197	0.643155	0.226328	2.1815	0.0365318	0.557598	19	57	0.299133	FALSE
LPC 18:2/0:0	0.615082	0.246488	0.758507	0.253653	-2.1805	0.0367629	-0.563515	19	57	0.299635	FALSE
UK870	0.742481	0.139266	0.660904	0.14797	2.17641	0.0368725	0.553439	19	57	0.299635	FALSE
PI 16:0-20:4	0.641446	0.0859384	0.693938	0.106938	-2.1623	0.0369372	-0.508262	19	57	0.299635	FALSE
UK1580	0.654288	0.126254	0.725545	0.111846	-2.19028	0.036984	-0.610586	19	57	0.299635	FALSE
UK496	0.628469	0.34288	0.81926	0.277552	-2.19733	0.0369916	-0.640654	19	57	0.299635	FALSE
UK2439	0.527094	0.350181	0.753873	0.517453	-2.14751	0.0370647	-0.46558	19	57	0.299635	FALSE
UK1988	0.641233	0.120872	0.711613	0.125927	-2.17493	0.037129	-0.558581	19	57	0.299635	FALSE
TG 48:3	0.60522	0.328764	0.80004	0.369567	-2.1667	0.0372743	-0.535564	19	57	0.300188	FALSE
UK2543	0.654514	0.101759	0.710448	0.0768138	-2.19644	0.0374762	-0.662506	19	57	0.301103	FALSE
UK2539	0.521077	0.361653	0.749273	0.501861	-2.14645	0.0375417	-0.478947	19	57	0.301103	FALSE
UK2945	0.652643	0.199261	0.781594	0.296506	-2.13964	0.0376895	-0.46242	19	57	0.30167	FALSE
UK1258	0.603539	0.195719	0.716337	0.198569	-2.16765	0.0379099	-0.564235	19	57	0.302815	FALSE
UK1761	0.775781	0.225071	0.653053	0.163241	2.1924	0.0380259	0.673979	19	57	0.303123	FALSE
PC 37:5	0.639941	0.114199	0.707593	0.130778	-2.154	0.038202	-0.527506	19	57	0.303355	FALSE
UK1252	0.621973	0.193703	0.730913	0.175023	-2.1735	0.0382149	-0.599914	19	57	0.303355	FALSE
UK1084	0.544326	0.309324	0.742776	0.453923	-2.13365	0.0382876	-0.464025	19	57	0.303355	FALSE
UK285	0.754915	0.179209	0.652507	0.17757	2.16209	0.038536	0.569573	19	57	0.304707	FALSE
UK2525	0.537608	0.325045	0.746695	0.483073	-2.12792	0.0387091	-0.460144	19	57	0.305458	FALSE
UK2692	0.549234	0.344394	0.757749	0.431418	-2.13844	0.0389053	-0.501023	19	57	0.306093	FALSE
UK1776	0.771937	0.220655	0.65245	0.158228	2.18087	0.0390267	0.674033	19	57	0.306093	FALSE
UK65	0.588142	0.308305	0.768769	0.345443	-2.14421	0.0391896	-0.530869	19	57	0.306093	FALSE
PE 16:0p/14-HDOHE	0.469389	0.399247	0.706901	0.47359	-2.13947	0.039196	-0.514861	19	57	0.306093	FALSE
Cer-NS d18:1/18:0	0.755164	0.159676	0.669094	0.111135	2.18012	0.0392519	0.683225	19	57	0.306093	FALSE
UK655	0.633197	0.139979	0.709686	0.109035	-2.17228	0.0392587	-0.645362	19	57	0.306093	FALSE
TG 52:6(4)	0.617393	0.179914	0.735247	0.283388	-2.11245	0.0397407	-0.445239	19	57	0.308854	FALSE
UK2861	0.753577	0.174335	0.658367	0.138059	2.16497	0.0397707	0.638038	19	57	0.308854	FALSE
PE 18:1e-22:5(1)	0.629748	0.103331	0.688943	0.107129	-2.14256	0.0398823	-0.551629	19	57	0.309107	FALSE
UK2170	0.659191	0.0689916	0.701122	0.0893587	-2.1216	0.0401548	-0.489116	19	57	0.309509	FALSE
UK608	0.617473	0.162598	0.715817	0.207678	-2.12185	0.0402277	-0.492478	19	57	0.309509	FALSE
UK639	0.440608	0.421966	0.697615	0.551258	-2.11956	0.0402775	-0.486635	19	57	0.309509	FALSE
UK416	0.624694	0.11777	0.697619	0.161645	-2.11544	0.0403162	-0.474453	19	57	0.309509	FALSE
UK2933	0.861393	0.26655	0.703752	0.316397	2.12647	0.0403295	0.511563	19	57	0.309509	FALSE
UK2869	0.620984	0.233705	0.76209	0.299683	-2.11521	0.0407967	-0.489999	19	57	0.312482	FALSE
LPC 22:0	0.616752	0.212198	0.734264	0.190816	-2.14238	0.0408891	-0.592755	19	57	0.312578	FALSE
UK885	0.654623	0.191222	0.785442	0.336535	-2.09171	0.0410632	-0.421001	19	57	0.313297	FALSE
UK886	0.652696	0.198651	0.785304	0.334581	-2.08607	0.0418078	-0.427407	19	57	0.318357	FALSE
PE 18:1-20:3	0.740369	0.174235	0.645592	0.14635	2.13345	0.0421327	0.610768	19	57	0.320209	FALSE
UK1005	0.646595	0.212341	0.781498	0.320774	-2.08699	0.0423328	-0.448011	19	57	0.321106	FALSE
UK1782	0.593354	0.218284	0.718329	0.238895	-2.10975	0.0424254	-0.528541	19	57	0.321186	FALSE
UK1603	0.616782	0.240427	0.771458	0.377119	-2.07859	0.0429096	-0.438899	19	57	0.323352	FALSE
CAR 16:0	0.635475	0.18355	0.742513	0.217375	-2.09831	0.0429148	-0.505362	19	57	0.323352	FALSE
TG 12:0-18:1-18:2	0.600202	0.292277	0.774013	0.370005	-2.09275	0.0429593	-0.487819	19	57	0.323352	FALSE
UK2453	0.739137	0.178307	0.645664	0.118915	2.13246	0.043599	0.68145	19	57	0.327536	FALSE
PE 39:5e	0.678195	0.114269	0.74491	0.138363	-2.08575	0.0439443	-0.496867	19	57	0.328955	FALSE
PE 20:4-20:4	0.633711	0.135475	0.709444	0.138433	-2.0987	0.0439559	-0.544317	19	57	0.328955	FALSE
PE 38:4e(1)	0.724698	0.124156	0.656864	0.113507	2.10613	0.0440555	0.577891	19	57	0.329071	FALSE
UK200	0.624672	0.231388	0.755021	0.246022	-2.09268	0.0442356	-0.531959	19	57	0.329787	FALSE
UK1101	0.622892	0.202463	0.736804	0.21478	-2.09136	0.0443782	-0.532233	19	57	0.330221	FALSE
PC 18:2-20:4	0.617323	0.158444	0.704187	0.149402	-2.09883	0.0445247	-0.566966	19	57	0.330683	FALSE
UK1729	0.571355	0.293731	0.730388	0.260148	-2.10125	0.0447359	-0.585836	19	57	0.331622	FALSE
UK2038	0.73154	0.125217	0.66318	0.117043	2.09417	0.0450306	0.568213	19	57	0.332658	FALSE
SM d36:0	0.767609	0.170401	0.670129	0.195967	2.07734	0.045136	0.507659	19	57	0.332658	FALSE
SM d44:1	0.631051	0.148231	0.710178	0.121912	-2.10189	0.0451758	-0.608044	19	57	0.332658	FALSE
UK2015	0.781747	0.223417	0.662596	0.183187	2.10113	0.0452684	0.608743	19	57	0.332658	FALSE
PC 22:6-22:6(1)	0.602576	0.248079	0.741188	0.260585	-2.08247	0.0453082	-0.53262	19	57	0.332658	FALSE
UK192	0.55366	0.504886	0.855189	0.672086	-2.06407	0.0453856	-0.469667	19	57	0.332658	FALSE
PC 42:4e(2)	0.617858	0.194895	0.720802	0.150833	-2.10207	0.0455508	-0.626465	19	57	0.333244	FALSE
UK1024	0.630664	0.238606	0.777762	0.348103	-2.05528	0.0456475	-0.448166	19	57	0.333329	FALSE
UK341	0.63415	0.0775478	0.679635	0.098301	-2.06316	0.0458231	-0.480613	19	57	0.333988	FALSE
UK79	0.583365	0.307756	0.751387	0.296372	-2.07991	0.0461962	-0.555896	19	57	0.336082	FALSE
PC 34:5e(2)	0.635366	0.153487	0.722839	0.178529	-2.06228	0.0465434	-0.501141	19	57	0.337979	FALSE
UK2234	0.656188	0.0766843	0.698729	0.080614	-2.06717	0.0468111	-0.528495	19	57	0.338874	FALSE
UK2421	0.596368	0.211347	0.708156	0.173243	-2.08397	0.0469264	-0.603853	19	57	0.338874	FALSE
UK1655	0.655464	0.146579	0.736134	0.149329	-2.06775	0.0469864	-0.53711	19	57	0.338874	FALSE
TG 50:5	0.617433	0.212778	0.741267	0.268457	-2.0505	0.0471373	-0.478753	19	57	0.338874	FALSE
TG 60:9(1)	0.630875	0.18807	0.736488	0.209354	-2.05918	0.0471848	-0.51149	19	57	0.338874	FALSE
PC 17:0-22:6	0.619036	0.189427	0.722503	0.187191	-2.06797	0.0471906	-0.545522	19	57	0.338874	FALSE
UK1190	0.727003	0.139897	0.650911	0.135935	2.06772	0.04734	0.550135	19	57	0.338874	FALSE
UK1862	0.603484	0.213183	0.716422	0.178997	-2.07794	0.0473592	-0.594988	19	57	0.338874	FALSE
UK1827	0.738584	0.155721	0.656914	0.122951	2.08016	0.047548	0.613935	19	57	0.339483	FALSE
PC 32:0e	0.728553	0.104353	0.672809	0.0928119	2.07133	0.0476178	0.576275	19	57	0.339483	FALSE
UK2174	0.606678	0.16706	0.702992	0.206678	-2.04493	0.0478552	-0.482039	19	57	0.340371	FALSE
UK312	0.591773	0.223136	0.716769	0.249403	-2.05166	0.0479213	-0.508581	19	57	0.340371	FALSE
UK2852	0.749009	0.172329	0.660319	0.119	2.08383	0.0480033	0.655426	19	57	0.340371	FALSE
UK2510	0.60594	0.333196	0.79148	0.365252	-2.05099	0.0481371	-0.513399	19	57	0.340703	FALSE
UK1665	0.813481	0.122979	0.732746	0.214633	2.01574	0.048731	0.407065	19	57	0.344283	FALSE
LPE 20:4	0.637596	0.1078	0.702439	0.153406	-2.02587	0.0488612	-0.446804	19	57	0.344494	FALSE
UK552	0.642507	0.115097	0.702916	0.0957429	-2.06227	0.0489978	-0.593239	19	57	0.344494	FALSE
UK902	0.581052	0.326891	0.758219	0.325325	-2.04837	0.0491381	-0.538416	19	57	0.344494	FALSE
UK411	0.616737	0.147919	0.699149	0.16569	-2.03925	0.0491941	-0.504956	19	57	0.344494	FALSE
UK2147	0.642886	0.162525	0.7307	0.159621	-2.04872	0.0492009	-0.542129	19	57	0.344494	FALSE
UK2290	0.736059	0.103568	0.678131	0.118046	2.03661	0.0493397	0.499934	19	57	0.344849	FALSE
UK606	0.475746	0.386363	0.697075	0.479892	-2.02918	0.0494801	-0.477399	19	57	0.345194	FALSE
PC 22:1-18:2	1.11496	0.783198	0.711408	0.582193	2.0639	0.0495654	0.627119	19	57	0.345194	FALSE
UK1106	0.657976	0.125957	0.741821	0.228451	-2.00394	0.0498319	-0.39859	19	57	0.346062	FALSE
UK648	0.658923	0.197726	0.773683	0.257414	-2.02234	0.0498669	-0.465086	19	57	0.346062	FALSE
UK2384	0.645231	0.103776	0.701189	0.103269	-2.038	0.0502262	-0.535716	19	57	0.347938	FALSE
UK2278	0.633205	0.122599	0.698956	0.119701	-2.03644	0.0505353	-0.540493	19	57	0.349461	FALSE
UK872	0.626741	0.248402	0.768571	0.312011	-2.01477	0.0509534	-0.471428	19	57	0.351731	FALSE
UK1285	1.17629	0.94311	0.705272	0.563726	2.05786	0.0514037	0.689782	19	57	0.354215	FALSE
UK2107	0.644868	0.128134	0.714442	0.135128	-2.02154	0.051551	-0.516004	19	57	0.354606	FALSE
TG 60:9(1)	0.618913	0.170738	0.716126	0.214904	-2.00769	0.0517179	-0.4693	19	57	0.35513	FALSE
SM d42:2(2)	0.575883	0.213309	0.698388	0.276344	-2.00463	0.0518434	-0.462099	19	57	0.355368	FALSE
UK1286	0.582292	0.243868	0.775039	0.60326	-1.97601	0.0520315	-0.354363	19	57	0.356033	FALSE
UK1230	0.647673	0.140789	0.723542	0.145674	-2.01653	0.0522457	-0.519703	19	57	0.356577	FALSE
UK1026	0.638507	0.242675	0.782497	0.347067	-1.99433	0.0522931	-0.438842	19	57	0.356577	FALSE
UK2535	0.615141	0.208403	0.723206	0.177694	-2.02786	0.0524484	-0.576227	19	57	0.357014	FALSE
UK2447	0.655812	0.0980459	0.707958	0.0964624	-2.01576	0.052717	-0.532938	19	57	0.35761	FALSE
UK220	0.663395	0.116049	0.729049	0.145164	-1.99916	0.0527187	-0.468719	19	57	0.35761	FALSE
UK1459	0.730351	0.151398	0.653516	0.112773	2.0322	0.0528872	0.616883	19	57	0.357871	FALSE
UK2296	0.737068	0.139959	0.665408	0.111471	2.02768	0.05294	0.595908	19	57	0.357871	FALSE
UK401	0.609406	0.165446	0.701739	0.198837	-1.99864	0.0530823	-0.477874	19	57	0.358214	FALSE
OxPE (766)	0.4794	0.427246	0.724439	0.561462	-1.99161	0.0532063	-0.455967	19	57	0.358433	FALSE
UK1051	0.595345	0.315589	0.764703	0.327556	-2.00648	0.0533377	-0.516301	19	57	0.358496	FALSE
UK2507	0.610674	0.189906	0.710416	0.178291	-2.0127	0.053411	-0.544897	19	57	0.358496	FALSE
UK1353	0.74631	0.179339	0.65538	0.135458	2.02584	0.0534905	0.610869	19	57	0.358496	FALSE
PC 32:2	0.618786	0.155595	0.699335	0.135632	-2.01566	0.0536292	-0.566472	19	57	0.358812	FALSE
UK2607	0.587624	0.324005	0.759712	0.323632	-2.00553	0.0537407	-0.526184	19	57	0.358944	FALSE
Cer-NDS d18:0/22:0	0.600945	0.204098	0.709568	0.207665	-2.00026	0.0541937	-0.519908	19	57	0.361353	FALSE
UK340	0.702666	0.0631239	0.667417	0.0778719	1.9826	0.0547206	0.467997	19	57	0.364246	FALSE
UK837	0.680626	0.1906	0.824361	0.447003	-1.95282	0.0548709	-0.355632	19	57	0.364538	FALSE
UK1209	0.754439	0.182923	0.661511	0.146879	2.00902	0.0549507	0.588081	19	57	0.364538	FALSE
UK2873	0.65363	0.165481	0.753023	0.25254	-1.96439	0.0553411	-0.419796	19	57	0.366506	FALSE
UK1562	0.643058	0.135071	0.71408	0.134413	-1.98732	0.0558517	-0.522391	19	57	0.368936	FALSE
UK1931	0.658227	0.144694	0.739635	0.185818	-1.96999	0.0558966	-0.456032	19	57	0.368936	FALSE
UK1536	0.760669	0.163389	0.67368	0.172691	1.98099	0.0561191	0.505084	19	57	0.369782	FALSE
UK1881	0.757097	0.197138	0.658658	0.147576	1.99795	0.0566799	0.605046	19	57	0.370394	FALSE
UK1749	0.547043	0.216448	0.675022	0.322241	-1.9545	0.056696	-0.422313	19	57	0.370394	FALSE
PC 18:0	1.28075	1.38225	0.615408	0.689264	2.01627	0.0567041	0.725397	19	57	0.370394	FALSE
UK1429	0.627622	0.150626	0.706077	0.145894	-1.98157	0.0567338	-0.528066	19	57	0.370394	FALSE
UK2308	0.643737	0.0960972	0.697001	0.11903	-1.96519	0.0567465	-0.46297	19	57	0.370394	FALSE
PE 37:4(1)	0.606416	0.190808	0.701495	0.141214	-1.99734	0.0568242	-0.608169	19	57	0.370394	FALSE
UK1884	0.756124	0.132403	0.684575	0.150722	1.9684	0.0570242	0.483492	19	57	0.370394	FALSE
UK487	0.639753	0.15458	0.720553	0.153191	-1.97759	0.0570247	-0.520928	19	57	0.370394	FALSE
UK485	0.612882	0.257793	0.754467	0.311099	-1.96424	0.0570638	-0.468698	19	57	0.370394	FALSE
UK422	0.644877	0.064204	0.691909	0.146111	-1.93385	0.0572743	-0.355403	19	57	0.371033	FALSE
UK2590	0.646727	0.101236	0.700647	0.10953	-1.96903	0.0573518	-0.49615	19	57	0.371033	FALSE
UK629	0.630548	0.139021	0.702164	0.131501	-1.97074	0.0582026	-0.531518	19	57	0.374459	FALSE
UK699	0.729797	0.19534	0.63298	0.145267	1.98518	0.0582105	0.603077	19	57	0.374459	FALSE
UK2143	0.754005	0.127843	0.685438	0.144321	1.95856	0.0582795	0.483088	19	57	0.374459	FALSE
Cer-NS d18:1/20:0	0.622074	0.109724	0.6812	0.126158	-1.95692	0.0583333	-0.478286	19	57	0.374459	FALSE
UK1337	0.60771	0.138696	0.69107	0.218507	-1.93804	0.0583598	-0.408445	19	57	0.374459	FALSE
UK636	0.681529	0.147378	0.766937	0.212733	-1.94051	0.058634	-0.425195	19	57	0.375233	FALSE
UK1620	0.71917	0.116718	0.658469	0.116704	1.96326	0.0586721	0.514824	19	57	0.375233	FALSE
UK816	0.644118	0.11067	0.698566	0.0801612	-1.97852	0.0591694	-0.608608	19	57	0.377191	FALSE
PC 36:0	0.644175	0.0956446	0.700531	0.144826	-1.93364	0.059171	-0.414658	19	57	0.377191	FALSE
UK990	0.621219	0.299156	0.781376	0.341298	-1.94881	0.0593935	-0.478155	19	57	0.377215	FALSE
UK553	0.645117	0.116003	0.703186	0.0959825	-1.96887	0.0594263	-0.567873	19	57	0.377215	FALSE
UK1866	0.750969	0.20925	0.648379	0.148742	1.97705	0.0594639	0.613545	19	57	0.377215	FALSE
UK2504	0.786248	0.224134	0.669545	0.231645	1.94902	0.0601602	0.502595	19	57	0.380427	FALSE
PC 15:0-22:6	0.611596	0.183759	0.709261	0.206452	-1.94361	0.0601647	-0.480554	19	57	0.380427	FALSE
UK2603	0.632505	0.130533	0.698242	0.114975	-1.9567	0.060454	-0.547043	19	57	0.380601	FALSE
UK1824	0.729071	0.138489	0.660023	0.114883	1.96007	0.0604807	0.564614	19	57	0.380601	FALSE
UK81	0.640111	0.185527	0.735999	0.186621	-1.94815	0.0604839	-0.50931	19	57	0.380601	FALSE
UK517	0.62698	0.113785	0.686704	0.122828	-1.9417	0.0607262	-0.489823	19	57	0.381112	FALSE
UK2912	0.71642	0.131188	0.651328	0.106248	1.95919	0.0607597	0.571079	19	57	0.381112	FALSE
UK240	0.629009	0.155386	0.710131	0.164783	-1.94078	0.0609854	-0.493996	19	57	0.381915	FALSE
PC 34:4e	0.639639	0.184206	0.734571	0.185337	-1.94245	0.0611964	-0.507759	19	57	0.382272	FALSE
UK1693	0.633892	0.169103	0.717926	0.14013	-1.954	0.0612377	-0.563162	19	57	0.382272	FALSE
UK594	0.617302	0.242891	0.742853	0.24893	-1.9391	0.0614727	-0.502169	19	57	0.383127	FALSE
UK987	0.631194	0.276449	0.780189	0.333577	-1.92762	0.0616226	-0.459985	19	57	0.383325	FALSE
UK1144	0.669144	0.311051	0.839891	0.39896	-1.92292	0.0617484	-0.445403	19	57	0.383325	FALSE
UK2030	0.768673	0.179565	0.673484	0.204839	1.92977	0.0617981	0.473506	19	57	0.383325	FALSE
UK1605	0.618487	0.260797	0.767204	0.374453	-1.91362	0.0621167	-0.420323	19	57	0.384463	FALSE
LPC 18:1/0:0	0.633991	0.130767	0.708438	0.187275	-1.9125	0.0622825	-0.420572	19	57	0.384463	FALSE
UK1302	0.734642	0.147208	0.661039	0.129915	1.94188	0.0622914	0.54237	19	57	0.384463	FALSE
UK817	0.664666	0.0481926	0.691244	0.063242	-1.91604	0.0624684	-0.438963	19	57	0.384463	FALSE
SM d22:1/16:0	0.643568	0.11193	0.701982	0.121673	-1.9268	0.0625707	-0.484354	19	57	0.384463	FALSE
TG 46:3	0.616114	0.379456	0.812556	0.399049	-1.92888	0.0625711	-0.493047	19	57	0.384463	FALSE
UK2221	0.641289	0.101122	0.692762	0.0989323	-1.93186	0.0627669	-0.51221	19	57	0.385062	FALSE
OxPE(P-16:0/14-HAdA)	0.492143	0.384332	0.706193	0.52288	-1.90912	0.0631051	-0.429958	19	57	0.386133	FALSE
TG 48:2	0.614425	0.338947	0.790034	0.361041	-1.92369	0.0631387	-0.488552	19	57	0.386133	FALSE
UK394	0.600946	0.22902	0.715731	0.20925	-1.93231	0.063247	-0.53036	19	57	0.386192	FALSE
UK1039	0.612301	0.248046	0.741547	0.271458	-1.92007	0.0633908	-0.481031	19	57	0.386467	FALSE
TG 46:2(2)	0.604262	0.369668	0.792263	0.366605	-1.92376	0.0637063	-0.506567	19	57	0.387083	FALSE
UK1358	0.591192	0.267933	0.774655	0.56929	-1.88585	0.0637598	-0.354293	19	57	0.387083	FALSE
UK986	0.627433	0.276112	0.775105	0.334232	-1.91084	0.0637886	-0.455267	19	57	0.387083	FALSE
UK2419	0.528008	0.306401	0.719341	0.550411	-1.8893	0.0639848	-0.377197	19	57	0.387672	FALSE
LPE 18:2	0.624778	0.178909	0.717009	0.18963	-1.91668	0.0640961	-0.487989	19	57	0.387747	FALSE
UK565	0.643317	0.147996	0.718145	0.145191	-1.91764	0.0645955	-0.507729	19	57	0.389589	FALSE
UK573	0.642916	0.098951	0.695911	0.121715	-1.90334	0.0646605	-0.449927	19	57	0.389589	FALSE
UK2117	0.718905	0.146272	0.647296	0.120673	1.92656	0.06476	0.556476	19	57	0.389589	FALSE
UK2010	0.543896	0.177957	0.663777	0.370217	-1.87881	0.0648016	-0.355485	19	57	0.389589	FALSE
UK2216	0.665874	0.104397	0.719188	0.107842	-1.91181	0.0649503	-0.493126	19	57	0.389589	FALSE
UK2397	0.633896	0.119226	0.692644	0.102962	-1.92215	0.0649978	-0.542723	19	57	0.389589	FALSE
UK1656	0.637005	0.174424	0.727476	0.192952	-1.90545	0.0652404	-0.474791	19	57	0.390445	FALSE
UK2530	0.624095	0.219842	0.732724	0.194875	-1.91732	0.0654346	-0.534327	19	57	0.391009	FALSE
UK2767	0.631239	0.184984	0.719001	0.124674	-1.92724	0.0660259	-0.61294	19	57	0.393941	FALSE
UK1409	0.718896	0.0848934	0.674169	0.100962	1.89321	0.0663059	0.455018	19	57	0.39501	FALSE
UK2488	0.659471	0.164736	0.746483	0.198059	-1.89134	0.0664744	-0.452134	19	57	0.395082	FALSE
UK1632	0.690702	0.436052	0.937267	0.640421	-1.87989	0.0665199	-0.408682	19	57	0.395082	FALSE
LPC 19:0	0.613482	0.210282	0.715463	0.171571	-1.91239	0.0667112	-0.555406	19	57	0.395618	FALSE
UK613	0.629686	0.132492	0.699552	0.159339	-1.88806	0.0669238	-0.451284	19	57	0.396278	FALSE
UK2076	0.758076	0.213365	0.656968	0.147499	1.91842	0.0670316	0.603095	19	57	0.396316	FALSE
PC 17:0-20:4(1)	0.617563	0.162626	0.698573	0.155796	-1.90007	0.0671386	-0.50917	19	57	0.396351	FALSE
UK1290	0.618194	0.215281	0.73258	0.267305	-1.88232	0.0674616	-0.44292	19	57	0.39728	FALSE
OxPI (899)	0.458155	0.455943	0.697247	0.54201	-1.88459	0.067499	-0.453041	19	57	0.39728	FALSE
UK2683	0.674356	0.551259	0.953662	0.575614	-1.8914	0.0676244	-0.485209	19	57	0.39742	FALSE
UK1713	0.668911	0.143243	0.740676	0.143154	-1.89152	0.0679662	-0.496137	19	57	0.39883	FALSE
LPE 20:1	0.637655	0.156366	0.721443	0.20091	-1.8759	0.0680875	-0.434145	19	57	0.398944	FALSE
UK2589	0.634269	0.151068	0.708149	0.134347	-1.89637	0.0682309	-0.527624	19	57	0.399129	FALSE
PC 16:0-20:4(2)	0.66119	0.0587578	0.691148	0.063665	-1.88415	0.0683231	-0.474411	19	57	0.399129	FALSE
PC 18:0-20:4	0.638984	0.104535	0.691397	0.10682	-1.88236	0.0690571	-0.488202	19	57	0.402816	FALSE
UK1747	0.648015	0.406621	0.841967	0.316567	-1.89636	0.0692202	-0.563534	19	57	0.403167	FALSE
UK653	0.723364	0.0810447	0.679256	0.110786	1.86224	0.0695506	0.418463	19	57	0.403543	FALSE
UK850	0.745799	0.200775	0.650895	0.147564	1.8967	0.06957	0.579431	19	57	0.403543	FALSE
PC 42:2e	0.758448	0.199877	0.663454	0.153178	1.89445	0.0695942	0.567274	19	57	0.403543	FALSE
UK2640	0.631793	0.176363	0.718496	0.166681	-1.88108	0.0698724	-0.507554	19	57	0.404395	FALSE
PC 37:4e	0.632885	0.120433	0.691305	0.106135	-1.88449	0.0699478	-0.526713	19	57	0.404395	FALSE
UK1831	0.645243	0.269325	0.788942	0.350492	-1.85935	0.0703502	-0.427683	19	57	0.405494	FALSE
UK1148	0.62963	0.236281	0.751213	0.273236	-1.86541	0.0704381	-0.454614	19	57	0.405494	FALSE
UK2337	0.635776	0.162945	0.718688	0.180749	-1.86774	0.0704487	-0.464756	19	57	0.405494	FALSE
UK2879	0.650939	0.143295	0.719733	0.121187	-1.88046	0.0708297	-0.536517	19	57	0.407089	FALSE
TG 49:3	0.620945	0.289771	0.765233	0.296652	-1.86849	0.0710077	-0.484151	19	57	0.407514	FALSE
UK1990	0.719584	0.126915	0.657195	0.123814	1.86699	0.0716205	0.495724	19	57	0.409499	FALSE
UK2057	0.640398	0.213577	0.747197	0.22515	-1.8619	0.0717146	-0.475345	19	57	0.409499	FALSE
UK1634	0.683366	0.442393	0.926626	0.635765	-1.84459	0.0717559	-0.404992	19	57	0.409499	FALSE
UK372	0.6146	0.187724	0.710778	0.217554	-1.85608	0.0717721	-0.451855	19	57	0.409499	FALSE
UK174	0.742443	0.169056	0.657214	0.184711	1.85862	0.0718934	0.466017	19	57	0.409566	FALSE
SM d18:1/18:1	0.650942	0.111175	0.70826	0.132375	-1.85192	0.0721576	-0.444833	19	57	0.409566	FALSE
UK1845	0.728132	0.190524	0.635885	0.174009	1.86684	0.072175	0.512491	19	57	0.409566	FALSE
UK2322	0.636462	0.116319	0.691846	0.0964928	-1.87183	0.0722025	-0.539192	19	57	0.409566	FALSE
Cer-NDS d18:0/20:0	0.760966	0.162291	0.682368	0.149172	1.86473	0.0724289	0.510268	19	57	0.410256	FALSE
UK533	0.659822	0.0814427	0.702613	0.103839	-1.84437	0.0727151	-0.42844	19	57	0.410978	FALSE
UK2319	0.739626	0.161991	0.661384	0.148231	1.86155	0.0729259	0.510549	19	57	0.410978	FALSE
UK305	0.765848	0.182089	0.673108	0.210536	1.84644	0.0732119	0.450027	19	57	0.410978	FALSE
UK2809	0.622528	0.133834	0.693888	0.179385	-1.83808	0.0732577	-0.416883	19	57	0.410978	FALSE
TG 16:0-18:0-18:0	0.598629	0.366763	0.798298	0.521051	-1.83477	0.0733104	-0.40497	19	57	0.410978	FALSE
SM d39:1	0.65388	0.113198	0.70743	0.0927129	-1.86415	0.0734046	-0.540379	19	57	0.410978	FALSE
UK1484	0.654311	0.119754	0.712049	0.109671	-1.85789	0.0734538	-0.509336	19	57	0.410978	FALSE
TG 48:4	0.612633	0.33796	0.788094	0.418604	-1.84078	0.0734866	-0.433664	19	57	0.410978	FALSE
Cer-NDS d18:0/23:0	0.608107	0.193106	0.706585	0.225147	-1.84403	0.0735014	-0.447575	19	57	0.410978	FALSE
UK2877	0.652109	0.144386	0.720537	0.120328	-1.86152	0.0736582	-0.535003	19	57	0.411267	FALSE
PE 18:0-20:3	0.711356	0.141049	0.645169	0.110786	1.86281	0.0739072	0.55119	19	57	0.411318	FALSE
UK2041	0.642997	0.0930057	0.696941	0.154688	-1.82358	0.0739398	-0.375579	19	57	0.411318	FALSE
UK2307	0.695331	0.294472	0.879678	0.570857	-1.8181	0.0739826	-0.352672	19	57	0.411318	FALSE
UK1921	0.781296	0.228465	0.673451	0.187797	1.85886	0.0741494	0.537887	19	57	0.411661	FALSE
UK1828	0.725014	0.125097	0.66707	0.090902	1.86178	0.074599	0.571835	19	57	0.412293	FALSE
UK151	0.651273	0.1353	0.718764	0.147523	-1.84009	0.0746547	-0.461853	19	57	0.412293	FALSE
UK1784	0.614965	0.366741	0.784207	0.259254	-1.86238	0.0746941	-0.579453	19	57	0.412293	FALSE
TG 46:1(1)	0.620318	0.347473	0.790117	0.347888	-1.84413	0.0747631	-0.483261	19	57	0.412293	FALSE
TG 46:2(1)	0.616933	0.332981	0.782887	0.363068	-1.83847	0.0748986	-0.461442	19	57	0.412293	FALSE
UK2737	0.635808	0.148377	0.712287	0.182605	-1.83148	0.0749446	-0.432832	19	57	0.412293	FALSE
UK2927	0.676794	0.199981	0.784089	0.277636	-1.82482	0.0750007	-0.407096	19	57	0.412293	FALSE
PONPC	0.570952	0.118511	0.637294	0.183952	-1.81716	0.0753766	-0.385453	19	57	0.413534	FALSE
UK2306	0.699965	0.294458	0.882881	0.568083	-1.80891	0.0754377	-0.351509	19	57	0.413534	FALSE
UK1141	0.608801	0.29594	0.754713	0.313434	-1.83353	0.0758923	-0.466999	19	57	0.414539	FALSE
PI 39:4	0.630145	0.144477	0.70097	0.149463	-1.8345	0.0759415	-0.472835	19	57	0.414539	FALSE
UK1333	0.641515	0.133187	0.716984	0.213664	-1.81209	0.0759506	-0.378936	19	57	0.414539	FALSE
UK297	0.60311	0.223351	0.716357	0.263524	-1.82658	0.0760448	-0.440733	19	57	0.414539	FALSE
FA 16:0	0.656185	0.106918	0.709093	0.115458	-1.83037	0.0762106	-0.46165	19	57	0.414866	FALSE
UK2807	0.631107	0.164663	0.711607	0.169363	-1.83225	0.0763327	-0.473638	19	57	0.414953	FALSE
UK1465	0.61269	0.22181	0.722897	0.244646	-1.82678	0.0765818	-0.455869	19	57	0.41573	FALSE
UK2963	0.798778	0.235435	0.677272	0.297109	1.81818	0.0767874	0.424465	19	57	0.416269	FALSE
UK84	0.61829	0.325927	0.778313	0.344322	-1.82709	0.0768995	-0.465954	19	57	0.4163	FALSE
UK860	0.729646	0.158672	0.653353	0.153918	1.82862	0.0773789	0.486935	19	57	0.41655	FALSE
UK1244	0.751589	0.231483	0.644742	0.17706	1.84049	0.0774111	0.551628	19	57	0.41655	FALSE
UK1381	0.625043	0.24023	0.748846	0.303902	-1.81403	0.0774162	-0.422994	19	57	0.41655	FALSE
UK1323	0.635745	0.161186	0.714616	0.169468	-1.82326	0.0775317	-0.466106	19	57	0.41655	FALSE
UK2269	0.772868	0.226207	0.66358	0.22509	1.82604	0.0775643	0.480013	19	57	0.41655	FALSE
PC 34:5e(1)	0.634534	0.522227	0.890835	0.556984	-1.82162	0.0776651	-0.462328	19	57	0.41655	FALSE
LPE 20:0	0.638165	0.1599	0.715148	0.156873	-1.82598	0.0776908	-0.483456	19	57	0.41655	FALSE
PS 18:0-18:1	0.624018	0.188612	0.717526	0.210297	-1.81707	0.0779975	-0.450983	19	57	0.417311	FALSE
UK841	0.67517	0.275875	0.822532	0.389806	-1.80417	0.0780992	-0.399212	19	57	0.417311	FALSE
UK1176	0.653491	0.151231	0.727642	0.162062	-1.81751	0.0782654	-0.460184	19	57	0.417311	FALSE
UK598	0.569849	0.388842	0.752324	0.339472	-1.82662	0.0785406	-0.51295	19	57	0.417311	FALSE
UK732	0.649143	0.111107	0.704984	0.131215	-1.81	0.0786223	-0.43653	19	57	0.417311	FALSE
CAR 20:3	0.597041	0.377907	0.780616	0.392764	-1.81564	0.078818	-0.466876	19	57	0.417311	FALSE
UK2123	0.70849	0.334439	0.930529	0.740283	-1.78339	0.0790387	-0.33061	19	57	0.417311	FALSE
PC 39:5	0.649916	0.104017	0.700712	0.111013	-1.81222	0.0791301	-0.459792	19	57	0.417311	FALSE
PC 20:3-20:4	0.62609	0.120152	0.688366	0.157546	-1.80129	0.0791439	-0.412833	19	57	0.417311	FALSE
UK370	0.708781	0.0994909	0.65942	0.113275	1.80716	0.0793823	0.443852	19	57	0.417311	FALSE
UK1566	0.596078	0.358762	0.770921	0.381522	-1.81033	0.0794606	-0.460142	19	57	0.417311	FALSE
UK2615	0.567499	0.321055	0.747243	0.515335	-1.78992	0.0794907	-0.374211	19	57	0.417311	FALSE
UK535	0.625738	0.175967	0.711195	0.184925	-1.80979	0.0796465	-0.462768	19	57	0.417311	FALSE
UK2040	0.65909	0.0658175	0.700463	0.133403	-1.78008	0.0798816	-0.339845	19	57	0.417311	FALSE
PE 18:1-20:1	0.753907	0.234136	0.647657	0.168305	1.82696	0.0799136	0.564004	19	57	0.417311	FALSE
UK2540	0.631564	0.168553	0.70957	0.139418	-1.82038	0.0799294	-0.525126	19	57	0.417311	FALSE
UK2498	0.655216	0.14295	0.724419	0.149063	-1.80783	0.0800231	-0.46409	19	57	0.417311	FALSE
UK641	0.608708	0.173067	0.693585	0.19068	-1.80374	0.0802076	-0.450362	19	57	0.417311	FALSE
UK1570	0.653273	0.101399	0.702861	0.110499	-1.80425	0.0802195	-0.452983	19	57	0.417311	FALSE
UK927	0.678382	0.324596	0.84337	0.405697	-1.79665	0.0802841	-0.421408	19	57	0.417311	FALSE
PC 40:5	0.635894	0.157122	0.709278	0.138296	-1.81491	0.080303	-0.507584	19	57	0.417311	FALSE
SM d31:1	0.620315	0.150095	0.693685	0.163783	-1.80279	0.0804431	-0.452311	19	57	0.417311	FALSE
UK1974	0.639865	0.161241	0.719163	0.180331	-1.80089	0.080538	-0.446282	19	57	0.417311	FALSE
PC 18:2-20:5(1)	0.623898	0.198496	0.717768	0.187489	-1.80974	0.0805491	-0.488451	19	57	0.417311	FALSE
UK120	0.60129	0.266918	0.736641	0.332391	-1.79465	0.0806386	-0.421689	19	57	0.417311	FALSE
UK1706	0.669404	0.101469	0.720156	0.120799	-1.79671	0.0806811	-0.431605	19	57	0.417311	FALSE
TG 60:12	0.611579	0.37361	0.794505	0.411764	-1.80059	0.0807114	-0.449502	19	57	0.417311	FALSE
UK343	0.641497	0.0652096	0.676743	0.0973117	-1.78487	0.0808184	-0.385251	19	57	0.417313	FALSE
UK2567	0.636309	0.112416	0.689128	0.103603	-1.80805	0.0810197	-0.494099	19	57	0.417324	FALSE
UK778	0.667699	0.136108	0.759013	0.309805	-1.77087	0.0810416	-0.32543	19	57	0.417324	FALSE
UK1630	0.683151	0.426091	0.908947	0.606665	-1.78438	0.0812465	-0.393449	19	57	0.417324	FALSE
UK284	0.91948	0.440986	0.718054	0.344787	1.81467	0.0812471	0.538142	19	57	0.417324	FALSE
UK2537	0.627321	0.152097	0.699171	0.145089	-1.80366	0.081438	-0.484381	19	57	0.417497	FALSE
UK1916	0.735031	0.138411	0.668278	0.145233	1.79801	0.0815458	0.460116	19	57	0.417497	FALSE
PC 16:0-18:3(2)	0.804339	0.519408	1.05058	0.505467	-1.8016	0.0816035	-0.47896	19	57	0.417497	FALSE
UK1454	0.622765	0.197923	0.711906	0.141526	-1.81461	0.0818829	-0.561577	19	57	0.417497	FALSE
UK2435	0.601158	0.26919	0.724812	0.223317	-1.80585	0.0822067	-0.520176	19	57	0.417497	FALSE
UK1541	0.662024	0.0691072	0.695465	0.0742098	-1.7927	0.0822106	-0.453431	19	57	0.417497	FALSE
UK7	0.663324	0.215161	0.765235	0.210673	-1.79729	0.082249	-0.476332	19	57	0.417497	FALSE
Cer-NS d17:1/24:1	0.620016	0.15268	0.695753	0.18031	-1.78649	0.0824168	-0.43086	19	57	0.417497	FALSE
UK1629	0.686128	0.426405	0.911113	0.607217	-1.77654	0.0825449	-0.39169	19	57	0.417497	FALSE
UK929	0.677156	0.324752	0.840936	0.406035	-1.78243	0.0826077	-0.418001	19	57	0.417497	FALSE
UK708	0.733598	0.147043	0.66433	0.141434	1.79513	0.082749	0.480072	19	57	0.417497	FALSE
UK625	0.664048	0.0906958	0.712552	0.134022	-1.77343	0.0827891	-0.384475	19	57	0.417497	FALSE
UK480	0.624903	0.143769	0.692378	0.135951	-1.7956	0.0828131	-0.484356	19	57	0.417497	FALSE
UK55	0.637873	0.116319	0.691762	0.102792	-1.79881	0.0828447	-0.502072	19	57	0.417497	FALSE
UK2334	0.572628	0.225117	0.687115	0.290171	-1.77838	0.0830289	-0.410942	19	57	0.417497	FALSE
UK2124	0.710111	0.334841	0.928687	0.737882	-1.75831	0.0832614	-0.326423	19	57	0.417497	FALSE
UK538	0.611044	0.358474	0.771026	0.247991	-1.80656	0.0833849	-0.567741	19	57	0.417497	FALSE
U6snRNANND	-2.41821	3.0664	-1.0372	2.26462	-1.80334	0.0834023	-0.549689	19	56	0.417497	FALSE
UK644	0.680924	0.211837	0.78635	0.256117	-1.7788	0.0834911	-0.424061	19	57	0.417497	FALSE
UK777	0.668291	0.137484	0.759297	0.310328	-1.75649	0.0835069	-0.323626	19	57	0.417497	FALSE
UK557	0.531001	0.385791	0.727679	0.50345	-1.77483	0.0835207	-0.407699	19	57	0.417497	FALSE
UK943	0.658594	0.279772	0.801979	0.372232	-1.77163	0.0839022	-0.403222	19	57	0.41851	FALSE
PE 38:3	0.745919	0.186589	0.661563	0.144912	1.79813	0.0839454	0.534975	19	57	0.41851	FALSE
UK991	0.623543	0.256824	0.752522	0.321753	-1.77372	0.0840441	-0.41555	19	57	0.41851	FALSE
LPC 20:2	0.665446	0.119992	0.727648	0.165956	-1.76572	0.0845945	-0.394607	19	57	0.420691	FALSE
LPC 0:0/18:1	0.643186	0.101447	0.701497	0.178933	-1.75547	0.0846971	-0.353015	19	57	0.420691	FALSE
UK2227	0.724257	0.145345	0.658141	0.120787	1.78769	0.0851466	0.514503	19	57	0.421997	FALSE
PE 18:1-20:1	0.743321	0.19915	0.652186	0.171668	1.78579	0.0851756	0.504683	19	57	0.421997	FALSE
UK56	0.590299	0.191911	0.712271	0.409626	-1.74563	0.0855597	-0.327453	19	57	0.423364	FALSE
SM d35:2	0.626086	0.153558	0.695952	0.129924	-1.78197	0.0859554	-0.508306	19	57	0.424785	FALSE
TG 46:2(2)	0.62619	0.345207	0.789544	0.357675	-1.77012	0.0862726	-0.455882	19	57	0.425815	FALSE
UK2081	0.736231	0.0861274	0.693775	0.104255	1.7612	0.0864596	0.419616	19	57	0.425981	FALSE
UK2960	0.681489	0.238616	0.797496	0.27557	-1.76316	0.086524	-0.429982	19	57	0.425981	FALSE
UK1856	0.734804	0.154514	0.660645	0.17048	1.76447	0.086693	0.440244	19	57	0.426277	FALSE
UK435	0.736358	0.195547	0.648013	0.161564	1.77742	0.0869029	0.51302	19	57	0.426659	FALSE
UK2086	0.634768	0.160463	0.708147	0.142603	-1.77348	0.0869888	-0.493606	19	57	0.426659	FALSE
TG 16:0-20:4-22:6	0.627647	0.218834	0.735994	0.270882	-1.75584	0.0871951	-0.413779	19	57	0.427136	FALSE
UK2188	0.674724	0.131055	0.736289	0.133576	-1.76478	0.0873224	-0.458303	19	57	0.427225	FALSE
UK57	0.591052	0.193107	0.712603	0.409772	-1.73494	0.0874688	-0.326082	19	57	0.427407	FALSE
TG 14:0-16:0-18:2	0.624957	0.303911	0.768974	0.323381	-1.76001	0.0877723	-0.447219	19	57	0.4282	FALSE
PC 10:0-20:4	1.18969	1.21419	0.666425	0.683442	1.78654	0.0878499	0.61379	19	57	0.4282	FALSE
PC 18:0-18:2	0.641355	0.115968	0.696105	0.12198	-1.75895	0.0880545	-0.449564	19	57	0.428663	FALSE
UK643	0.681279	0.212409	0.785147	0.256251	-1.74906	0.0885927	-0.417417	19	57	0.430509	FALSE
UK1924	0.651826	0.123494	0.71089	0.1378	-1.75255	0.0886536	-0.434801	19	57	0.430509	FALSE
UK622	0.684723	0.173812	0.773991	0.243957	-1.7393	0.0890726	-0.386051	19	57	0.432007	FALSE
TG 56:4(2)	0.663926	0.140968	0.729225	0.138785	-1.75536	0.0892424	-0.463933	19	57	0.432295	FALSE
UK616	0.664747	0.0797277	0.702245	0.0842134	-1.75033	0.089517	-0.446416	19	57	0.432357	FALSE
UK889	0.652075	0.263192	0.781383	0.326012	-1.74194	0.0896243	-0.410368	19	57	0.432357	FALSE
UK306	0.642963	0.122051	0.699874	0.124651	-1.7508	0.0897239	-0.454206	19	57	0.432357	FALSE
Cer-NDS d18:0/18:0	0.734893	0.179712	0.649045	0.202533	1.7453	0.0898398	0.430852	19	57	0.432357	FALSE
PC 18:1-20:4	0.646539	0.0926927	0.692796	0.120792	-1.73823	0.0898587	-0.399562	19	57	0.432357	FALSE
UK344	0.622185	0.156737	0.694111	0.14928	-1.75276	0.0899767	-0.471086	19	57	0.432357	FALSE
TG 58:4(2)	0.673501	0.138793	0.73781	0.138905	-1.74872	0.0902623	-0.45835	19	57	0.432357	FALSE
UK1145	0.713808	0.114585	0.661438	0.107693	1.75101	0.0903929	0.473792	19	57	0.432357	FALSE
LPI 18:0	0.656319	0.0959792	0.708256	0.154863	-1.72588	0.0904773	-0.360023	19	57	0.432357	FALSE
PE 18:2-20:4	0.644848	0.0902936	0.692383	0.136647	-1.72802	0.0905304	-0.370656	19	57	0.432357	FALSE
PC 20:4-22:5(2)	0.625051	0.178499	0.708421	0.186342	-1.74364	0.0907957	-0.447357	19	57	0.432357	FALSE
UK402	0.626364	0.173091	0.706816	0.177028	-1.74458	0.0908065	-0.452268	19	57	0.432357	FALSE
UK309	0.737256	0.16326	0.66351	0.145586	1.75055	0.0909089	0.486387	19	57	0.432357	FALSE
UK982	0.686411	0.180998	0.777354	0.243057	-1.73087	0.0909332	-0.392218	19	57	0.432357	FALSE
UK2947	0.797473	0.202945	0.699326	0.242084	1.73614	0.0909775	0.416648	19	57	0.432357	FALSE
UK703	0.626069	0.15039	0.692691	0.119909	-1.75407	0.0911732	-0.515226	19	57	0.432357	FALSE
UK1470	0.735881	0.169147	0.660359	0.141822	1.75174	0.0911939	0.501936	19	57	0.432357	FALSE
UK876	0.598288	0.283449	0.732602	0.315245	-1.73804	0.0912434	-0.431912	19	57	0.432357	FALSE
PE 40:9	0.609663	0.194671	0.700408	0.2033	-1.74006	0.0914283	-0.446354	19	57	0.432445	FALSE
PC 16:0-22:6	0.630069	0.193868	0.717341	0.171413	-1.74768	0.0914831	-0.487671	19	57	0.432445	FALSE
PC 20:4-22:5(1)	0.624303	0.157279	0.697073	0.159832	-1.73947	0.0917689	-0.452405	19	57	0.433082	FALSE
PE 17:0-18:1	0.737291	0.190896	0.654373	0.133524	1.7556	0.091839	0.548924	19	57	0.433082	FALSE
Cer-NDS d18:0/24:0	0.677207	0.174433	0.757434	0.173316	-1.73897	0.0920516	-0.457467	19	57	0.433214	FALSE
UK1455	0.747244	0.187505	0.664694	0.14626	1.74978	0.0920883	0.519488	19	57	0.433214	FALSE
UK720	0.762048	0.171105	0.684875	0.1561	1.73945	0.0926855	0.477788	19	57	0.435492	FALSE
UK1733	0.635923	0.161609	0.712852	0.186154	-1.72773	0.0927952	-0.421885	19	57	0.435492	FALSE
UK2536	0.62374	0.159889	0.696379	0.152454	-1.73478	0.0931525	-0.465989	19	57	0.436645	FALSE
PC 20:0	1.22422	1.2721	0.684337	0.742136	1.75316	0.0933601	0.593617	19	57	0.437095	FALSE
FA 16:1	0.588502	0.278807	0.725347	0.358266	-1.71821	0.0936022	-0.397632	19	57	0.437705	FALSE
PC 40:6e(2)	0.64407	0.159529	0.71553	0.143845	-1.73191	0.0941375	-0.478531	19	57	0.439683	FALSE
UK2037	0.713853	0.128941	0.656889	0.109847	1.72797	0.0953122	0.49122	19	57	0.444163	FALSE
PC 18:1e/16:0	0.718216	0.120922	0.665051	0.100084	1.72916	0.0953238	0.498657	19	57	0.444163	FALSE
UK1895	0.799483	0.261759	0.680395	0.260961	1.71872	0.0956986	0.451367	19	57	0.44538	FALSE
UK1649	0.685346	0.490114	0.926688	0.649465	-1.70472	0.0958602	-0.38874	19	57	0.445602	FALSE
TG 42:0(2)	0.619267	0.337458	0.782137	0.422124	-1.7055	0.0961946	-0.399868	19	57	0.446561	FALSE
UK733	0.643166	0.149043	0.709054	0.129784	-1.72164	0.0962947	-0.484094	19	57	0.446561	FALSE
UK221	0.620647	0.282546	0.756457	0.351061	-1.70244	0.0968301	-0.400462	19	57	0.448513	FALSE
UK572	0.667312	0.147668	0.73269	0.131445	-1.71645	0.0970722	-0.477344	19	57	0.449102	FALSE
UK615	0.668657	0.241429	0.781981	0.278163	-1.70355	0.0972718	-0.41593	19	57	0.449141	FALSE
SM d41:1(1)	0.752318	0.227437	0.649596	0.224461	1.71051	0.09731	0.451522	19	57	0.449141	FALSE
UK1626	0.662564	0.13162	0.720751	0.117991	-1.71138	0.0979585	-0.474246	19	57	0.451601	FALSE
UK1785	0.653412	0.423082	0.833199	0.291686	-1.72098	0.0981439	-0.541699	19	57	0.451924	FALSE
UK1034	0.749659	0.173219	0.67415	0.145474	1.70973	0.0987955	0.489502	19	57	0.454389	FALSE
CAR 14:0	0.637094	0.273106	0.765132	0.320447	-1.69187	0.0993381	-0.409354	19	57	0.456349	FALSE
UK2800	0.629092	0.143036	0.697567	0.181023	-1.68488	0.100041	-0.392798	19	57	0.45899	FALSE
PE 40:5e(2)	0.638034	0.154236	0.704655	0.125613	-1.70383	0.100147	-0.495281	19	57	0.45899	FALSE
UK2070	0.754427	0.214707	0.66439	0.14036	1.71015	0.1005	0.551417	19	57	0.460068	FALSE
TG 14:0-16:0-20:4	0.629191	0.273513	0.757491	0.326229	-1.68402	0.100716	-0.404161	19	57	0.460236	FALSE
UK275	0.638483	0.16087	0.714073	0.193094	-1.68345	0.100772	-0.402763	19	57	0.460236	FALSE
UK955	0.595798	0.23309	0.694599	0.168988	-1.70435	0.100907	-0.524047	19	57	0.460313	FALSE
PE 18:2e/20:4	0.643811	0.100383	0.688997	0.103225	-1.68716	0.101403	-0.436183	19	57	0.462037	FALSE
PE 37:4(2)	0.627284	0.135664	0.686635	0.122027	-1.69235	0.101541	-0.468179	19	57	0.462124	FALSE
UK1254	0.663457	0.13928	0.726407	0.146169	-1.68493	0.101659	-0.43114	19	57	0.462124	FALSE
UK1861	0.749365	0.217013	0.660432	0.113681	1.70979	0.101776	0.604073	19	57	0.462124	FALSE
UK1495	0.630283	0.230691	0.731274	0.209612	-1.68983	0.101944	-0.465104	19	57	0.462352	FALSE
UK2479	0.682448	0.30188	0.834783	0.449728	-1.66761	0.102139	-0.360216	19	57	0.462701	FALSE
HexCer-NS d18:1/22:0	0.633698	0.123878	0.69242	0.155269	-1.67393	0.10227	-0.392084	19	57	0.462759	FALSE
UK1648	0.688242	0.496509	0.92653	0.647803	-1.67093	0.102528	-0.383869	19	57	0.463389	FALSE
UK2701	0.646399	0.167472	0.717535	0.129831	-1.68995	0.10318	-0.503226	19	57	0.465797	FALSE
UK1040	0.618243	0.242717	0.728712	0.268749	-1.67152	0.103827	-0.416308	19	57	0.467816	FALSE
UK2565	0.648332	0.122908	0.704785	0.140833	-1.66977	0.103875	-0.408802	19	57	0.467816	FALSE
UK2229	0.745156	0.200654	0.659875	0.159065	1.68453	0.104064	0.496198	19	57	0.467816	FALSE
UK129	0.629021	0.165832	0.704467	0.183926	-1.67005	0.104105	-0.415592	19	57	0.467816	FALSE
UK2369	0.6226	0.211251	0.713813	0.185434	-1.67878	0.104385	-0.470154	19	57	0.468068	FALSE
UK1619	0.667943	0.0838815	0.705452	0.0874299	-1.67006	0.104648	-0.428818	19	57	0.468068	FALSE
UK227	0.630211	0.226928	0.735758	0.273834	-1.66348	0.104684	-0.396944	19	57	0.468068	FALSE
PC 18:2-18:2	0.642976	0.146859	0.708393	0.150783	-1.67024	0.104743	-0.432148	19	57	0.468068	FALSE
UK1330	0.729516	0.135662	0.670296	0.126929	1.67414	0.104769	0.454027	19	57	0.468068	FALSE
PC 42:10e	0.628687	0.216809	0.728587	0.254198	-1.66325	0.104982	-0.402578	19	57	0.468068	FALSE
UK1590	0.633695	0.241367	0.737263	0.207	-1.67613	0.105096	-0.474903	19	57	0.468068	FALSE
UK1490	0.625816	0.261531	0.758169	0.401114	-1.6515	0.105188	-0.352156	19	57	0.468068	FALSE
UK262	0.683837	0.0264929	0.696941	0.0384036	-1.6533	0.105238	-0.361564	19	57	0.468068	FALSE
UK1502	0.662028	0.0861914	0.699378	0.0787256	-1.67081	0.105634	-0.458662	19	57	0.468923	FALSE
UK1107	0.723577	0.111694	0.675925	0.0937795	1.67339	0.10581	0.479159	19	57	0.468923	FALSE
UK2806	0.674646	0.184603	0.765378	0.265315	-1.64869	0.106248	-0.36197	19	57	0.468923	FALSE
UK1208	0.719896	0.133423	0.662595	0.1174	1.66899	0.106309	0.466846	19	57	0.468923	FALSE
UK2713	0.662706	0.218281	0.756629	0.194171	-1.6684	0.106337	-0.464136	19	57	0.468923	FALSE
UK8	0.674245	0.150055	0.744785	0.190577	-1.65244	0.106487	-0.384578	19	57	0.468923	FALSE
PC 18:1-20:3	0.724301	0.206212	0.636881	0.16871	1.67085	0.10652	0.484606	19	57	0.468923	FALSE
SM d42:0	0.633412	0.149107	0.696869	0.125022	-1.6697	0.106556	-0.478425	19	57	0.468923	FALSE
UK272	0.736745	0.164546	0.663855	0.168964	1.66093	0.106612	0.42971	19	57	0.468923	FALSE
UK2923	0.666566	0.106948	0.715061	0.120619	-1.65635	0.106719	-0.40874	19	57	0.468923	FALSE
UK2288	0.65276	0.125128	0.712304	0.165222	-1.64958	0.106748	-0.376803	19	57	0.468923	FALSE
UK992	0.651805	0.291241	0.787386	0.360672	-1.65068	0.107063	-0.388914	19	57	0.46929	FALSE
UK1352	0.74143	0.189415	0.663222	0.129184	1.67461	0.107087	0.529724	19	57	0.46929	FALSE
PI 18:0-20:4	0.639474	0.140312	0.702211	0.150781	-1.65612	0.107191	-0.418731	19	57	0.46929	FALSE
UK2830	0.679575	0.243091	0.785312	0.234557	-1.65632	0.108089	-0.442244	19	57	0.470818	FALSE
UK514	0.655364	0.097601	0.700004	0.115301	-1.64703	0.108223	-0.397163	19	57	0.470818	FALSE
SM d40:1(1)	0.730453	0.183623	0.649302	0.190554	1.65249	0.108238	0.425251	19	57	0.470818	FALSE
UK2961	0.695087	0.214837	0.796942	0.284302	-1.64213	0.108271	-0.374707	19	57	0.470818	FALSE
UK209	0.663315	0.105278	0.718967	0.181662	-1.63237	0.10839	-0.33116	19	57	0.470818	FALSE
UK276	0.613905	0.242507	0.717552	0.215005	-1.65835	0.108391	-0.462111	19	57	0.470818	FALSE
PC 37:1	0.645951	0.102941	0.691916	0.11159	-1.64986	0.108396	-0.41532	19	57	0.470818	FALSE
UK2194	0.613691	0.212456	0.706241	0.207621	-1.65376	0.108502	-0.438726	19	57	0.470818	FALSE
TG 48:1	0.628551	0.344505	0.780176	0.35411	-1.64981	0.108873	-0.426617	19	57	0.471905	FALSE
UK1725	0.638098	0.207024	0.731728	0.23753	-1.64349	0.109212	-0.402103	19	57	0.472787	FALSE
BMP 22:6-22:6	0.61348	0.373641	0.773235	0.336908	-1.65312	0.109318	-0.456759	19	57	0.472787	FALSE
UK2846	0.643283	0.0960064	0.685222	0.0965619	-1.64665	0.109716	-0.430511	19	57	0.473982	FALSE
UK1697	0.73121	0.154452	0.663957	0.153655	1.64582	0.109983	0.432688	19	57	0.474475	FALSE
UK1074	0.667012	0.263128	0.788791	0.329276	-1.63522	0.110188	-0.383315	19	57	0.474475	FALSE
UK491	0.638718	0.147746	0.703764	0.154547	-1.64269	0.110194	-0.42103	19	57	0.474475	FALSE
UK2810	0.660759	0.0885246	0.70398	0.129248	-1.62718	0.110632	-0.354694	19	57	0.475742	FALSE
UK1131	0.670675	0.141912	0.749124	0.270995	-1.61886	0.110731	-0.315768	19	57	0.475742	FALSE
UK2149	0.714877	0.121441	0.66173	0.125361	1.63867	0.111149	0.422822	19	57	0.477015	FALSE
UK2078	0.748492	0.153022	0.682807	0.144957	1.64159	0.111284	0.442415	19	57	0.477018	FALSE
UK966	0.63118	0.256231	0.751448	0.338138	-1.62741	0.111394	-0.371841	19	57	0.477018	FALSE
TG 44:1	0.614111	0.368517	0.776474	0.392905	-1.63545	0.111542	-0.415152	19	57	0.477133	FALSE
UK2052	0.715089	0.123944	0.662888	0.107063	1.64285	0.111792	0.463805	19	57	0.477679	FALSE
UK2343	0.641748	0.125223	0.695804	0.123498	-1.63515	0.112287	-0.431781	19	57	0.479173	FALSE
UK509	1.55402	2.29119	0.656743	0.948435	1.66027	0.112387	0.634773	19	57	0.479173	FALSE
UK2950	0.676164	0.187599	0.76641	0.267636	-1.61853	0.112667	-0.356554	19	57	0.479848	FALSE
UK767	0.648571	0.119287	0.710955	0.206791	-1.61121	0.112908	-0.326255	19	57	0.48035	FALSE
UK2457	0.639442	0.118017	0.691475	0.128661	-1.62646	0.11325	-0.408262	19	57	0.481283	FALSE
UK511	0.624409	0.232914	0.722659	0.20828	-1.63382	0.113402	-0.453316	19	57	0.481407	FALSE
UK466	0.651303	0.151487	0.716271	0.14771	-1.62901	0.113685	-0.432648	19	57	0.481926	FALSE
UK1887	0.712016	0.094346	0.673435	0.0699565	1.63864	0.113847	0.498499	19	57	0.481926	FALSE
PE 16:0-18:1	0.706002	0.104607	0.66015	0.112272	1.6241	0.113894	0.410893	19	57	0.481926	FALSE
Cer-NDS d18:0/24:0	0.616169	0.239068	0.719565	0.245965	-1.62083	0.114969	-0.418922	19	57	0.485949	FALSE
PC 15:0-18:2	0.637094	0.135136	0.69623	0.146295	-1.6175	0.115238	-0.40745	19	57	0.486528	FALSE
CAR 26:0	0.642848	0.145828	0.705787	0.149646	-1.61853	0.115486	-0.418881	19	57	0.486528	FALSE
UK2395	0.671273	0.0912879	0.711516	0.102049	-1.61452	0.115602	-0.400189	19	57	0.486528	FALSE
UK457	0.662062	0.145997	0.726262	0.161681	-1.61489	0.115603	-0.402173	19	57	0.486528	FALSE
UK1071	0.646332	0.25562	0.764908	0.338408	-1.60647	0.115901	-0.366499	19	57	0.487258	FALSE
PC 33:2e	0.676386	0.174736	0.75317	0.194314	-1.6118	0.116241	-0.400566	19	57	0.487397	FALSE
UK1712	0.674572	0.309214	0.818496	0.414708	-1.60416	0.116303	-0.363723	19	57	0.487397	FALSE
TG 56:9(1)	0.637514	0.289993	0.782747	0.467795	-1.59748	0.116391	-0.333274	19	57	0.487397	FALSE
UK1472	0.757814	0.135743	0.702524	0.103531	1.62489	0.116555	0.487685	19	57	0.487397	FALSE
TG 42:0(2)	0.627408	0.289631	0.762977	0.395724	-1.60189	0.116653	-0.360043	19	57	0.487397	FALSE
PC 14:0-14:0	0.616224	0.244109	0.721838	0.256706	-1.61204	0.116681	-0.412066	19	57	0.487397	FALSE
TG 53:4(2)	0.634866	0.144694	0.703597	0.206666	-1.59742	0.117293	-0.351714	19	57	0.488393	FALSE
TG 56:5(3)	0.779207	0.197038	0.685103	0.285617	1.59645	0.117395	0.349135	19	57	0.488393	FALSE
UK910	0.59216	0.283141	0.717036	0.323047	-1.60543	0.117411	-0.393892	19	57	0.488393	FALSE
PC 20:4-20:5	0.617312	0.257409	0.724985	0.234303	-1.61401	0.1175	-0.44384	19	57	0.488393	FALSE
PC 18:1-20:1	0.745312	0.176573	0.66651	0.210205	1.60314	0.117544	0.385111	19	57	0.488393	FALSE
UK1890	0.737278	0.177403	0.666418	0.119602	1.6225	0.117929	0.515948	19	57	0.489476	FALSE
PC 16:0-16:1	0.746576	0.142729	0.685392	0.147317	1.60517	0.118354	0.414202	19	57	0.490327	FALSE
UK941	0.67093	0.243289	0.78415	0.331945	-1.59349	0.118537	-0.358389	19	57	0.490327	FALSE
UK254	0.584278	0.447351	0.789588	0.587053	-1.59453	0.118625	-0.365306	19	57	0.490327	FALSE
PE 42:5e	0.65954	0.17303	0.732652	0.168143	-1.60628	0.118636	-0.427346	19	57	0.490327	FALSE
PE 20:0-20:4	0.650632	0.136076	0.708158	0.133138	-1.60442	0.118985	-0.42538	19	57	0.491254	FALSE
UK265	0.614377	0.263569	0.723998	0.240296	-1.60424	0.11963	-0.440796	19	57	0.493393	FALSE
UK1717	0.666287	0.295228	0.803879	0.409316	-1.58596	0.120108	-0.354031	19	57	0.494113	FALSE
PE 40:6	0.710927	0.104897	0.666192	0.108551	1.5958	0.120413	0.411243	19	57	0.494113	FALSE
UK323	0.622714	0.137795	0.68645	0.187551	-1.58527	0.120414	-0.35695	19	57	0.494113	FALSE
PC 16:0-24:0	0.626936	0.236002	0.727166	0.240331	-1.59583	0.120547	-0.414611	19	57	0.494113	FALSE
UK1661	0.85797	0.411075	0.696681	0.250941	1.61299	0.120601	0.53587	19	57	0.494113	FALSE
UK2786	0.725778	0.173187	0.65394	0.158294	1.59908	0.120753	0.43882	19	57	0.494113	FALSE
UK268	0.598265	0.210495	0.692078	0.25765	-1.5865	0.121032	-0.375933	19	57	0.494113	FALSE
UK1296	0.743905	0.210808	0.658362	0.171102	1.60165	0.121148	0.466363	19	57	0.494113	FALSE
PE 36:2	0.715229	0.135326	0.659372	0.121247	1.59802	0.121157	0.442953	19	57	0.494113	FALSE
UK2750	0.643325	0.14089	0.700977	0.120325	-1.59974	0.121169	-0.454204	19	57	0.494113	FALSE
UK2138	0.733717	0.186114	0.657711	0.157644	1.59914	0.121369	0.4559	19	57	0.494113	FALSE
UK942	0.664892	0.245219	0.777846	0.332455	-1.58107	0.121406	-0.356662	19	57	0.494113	FALSE
TG 44:0	0.632502	0.356547	0.785291	0.380766	-1.58997	0.121445	-0.403275	19	57	0.494113	FALSE
PC 20:0-22:4	0.633851	0.142138	0.695726	0.161485	-1.58664	0.121651	-0.390108	19	57	0.494438	FALSE
UK2108	0.642082	0.219491	0.731511	0.187075	-1.59351	0.122577	-0.452891	19	57	0.497279	FALSE
UK2299	0.661885	0.094841	0.704684	0.122324	-1.57765	0.122605	-0.36445	19	57	0.497279	FALSE
UK730	0.708229	0.0940297	0.667331	0.107652	1.58158	0.122737	0.387374	19	57	0.497302	FALSE
UK1130	0.681922	0.153809	0.770516	0.335618	-1.56098	0.123271	-0.29071	19	57	0.49805	FALSE
PE 20:0-20:4	0.636935	0.153303	0.701073	0.151107	-1.58495	0.123287	-0.418645	19	57	0.49805	FALSE
UK1956	0.731502	0.189682	0.649733	0.211819	1.57928	0.123483	0.391662	19	57	0.49805	FALSE
UK2707	0.743611	0.182764	0.666829	0.184193	1.5828	0.123583	0.413395	19	57	0.49805	FALSE
SM d30:2	0.605226	0.241001	0.708944	0.268024	-1.57853	0.123693	-0.392282	19	57	0.49805	FALSE
UK263	0.684709	0.0262997	0.697023	0.0379035	-1.56887	0.123735	-0.344007	19	57	0.49805	FALSE
UK1393	0.63049	0.160224	0.70448	0.222927	-1.56928	0.123918	-0.349731	19	57	0.49805	FALSE
UK2913	0.668102	0.181334	0.748699	0.225745	-1.57318	0.12394	-0.369704	19	57	0.49805	FALSE
UK1501	0.67595	0.0621715	0.70252	0.0677781	-1.57659	0.124316	-0.395745	19	57	0.499047	FALSE
UK2091	0.63134	0.130187	0.683587	0.104438	-1.58735	0.124446	-0.464861	19	57	0.49906	FALSE
UK2804	0.604746	0.343666	0.749972	0.360359	-1.57572	0.12486	-0.403369	19	57	0.499739	FALSE
PC 16:0-22:4	0.646818	0.108282	0.695735	0.142752	-1.56692	0.12491	-0.358192	19	57	0.499739	FALSE
UK1645	0.724837	0.12117	0.674564	0.11748	1.57809	0.124998	0.420331	19	57	0.499739	FALSE
UK536	0.632836	0.135805	0.689314	0.13336	-1.57696	0.125147	-0.417325	19	57	0.499822	FALSE
UK2901	1.2795	1.18275	0.816322	0.804839	1.58876	0.12531	0.503086	19	57	0.499963	FALSE
SM d30:1	0.612057	0.179534	0.686793	0.178205	-1.57432	0.125665	-0.414363	19	57	0.500302	FALSE
CE 20:3	0.75505	0.173831	0.681094	0.189111	1.57039	0.125768	0.394605	19	57	0.500302	FALSE
UK171	0.765864	0.157317	0.702572	0.131149	1.58018	0.125778	0.45407	19	57	0.500302	FALSE
UK2125	0.721399	0.363067	0.904933	0.632187	-1.55396	0.125953	-0.314104	19	57	0.500487	FALSE
UK2878	0.622185	0.32222	0.759302	0.352429	-1.56835	0.126195	-0.393031	19	57	0.500923	FALSE
UK574	0.660934	0.0820589	0.695347	0.0847592	-1.56999	0.126319	-0.404976	19	57	0.500923	FALSE
UK1787	0.634972	0.147198	0.694596	0.130165	-1.57252	0.127066	-0.438768	19	57	0.502632	FALSE
UK2931	0.768763	0.22669	0.670506	0.267889	1.56068	0.127314	0.376278	19	57	0.502632	FALSE
LPC 20:5	0.612743	0.299485	0.743724	0.364739	-1.55946	0.12734	-0.370439	19	57	0.502632	FALSE
UK2211	0.770356	0.240909	0.67612	0.170708	1.57809	0.127469	0.490456	19	57	0.502632	FALSE
UK2118	0.74406	0.194723	0.667032	0.150232	1.57508	0.127551	0.470118	19	57	0.502632	FALSE
FA 18:2	0.636572	0.246366	0.741588	0.275967	-1.56019	0.127901	-0.386329	19	57	0.502632	FALSE
PC 16:0-16:1	0.733054	0.140802	0.673714	0.151249	1.56117	0.12804	0.394803	19	57	0.502632	FALSE
UK2360	0.637165	0.182151	0.715439	0.210358	-1.55845	0.128043	-0.380061	19	57	0.502632	FALSE
UK482	0.652414	0.142939	0.713464	0.161733	-1.55859	0.12819	-0.383994	19	57	0.502632	FALSE
UK685	0.793637	0.230456	0.700805	0.201196	1.56794	0.128236	0.440308	19	57	0.502632	FALSE
PC 18:1-20:3	0.730017	0.187218	0.65371	0.174309	1.56485	0.12842	0.425439	19	57	0.502632	FALSE
PC 14:0-18:2	0.648281	0.140414	0.705088	0.125996	-1.56581	0.128506	-0.433696	19	57	0.502632	FALSE
TG 18:0-20:4-20:4	0.640917	0.251381	0.754153	0.338965	-1.54933	0.12889	-0.350399	19	57	0.502632	FALSE
TG 56:1	0.667626	0.134794	0.725648	0.157955	-1.55405	0.128962	-0.376248	19	57	0.502632	FALSE
PC 38:7	0.621124	0.200294	0.705332	0.215341	-1.55702	0.129015	-0.39358	19	57	0.502632	FALSE
UK1046	0.734104	0.0907572	0.694584	0.110641	1.55218	0.129061	0.368531	19	57	0.502632	FALSE
SM d36:3	0.63739	0.143972	0.697698	0.152667	-1.55724	0.129083	-0.396387	19	57	0.502632	FALSE
UK2511	0.724738	0.158371	0.661752	0.130215	1.5661	0.129148	0.453113	19	57	0.502632	FALSE
UK2484	0.609646	0.189639	0.685797	0.16511	-1.56387	0.12921	-0.439767	19	57	0.502632	FALSE
UK1564	0.661446	0.120803	0.712424	0.132183	-1.55509	0.129318	-0.389626	19	57	0.502632	FALSE
PC 18:1e/20:4	0.656491	0.113009	0.70239	0.105224	-1.55936	0.129713	-0.423932	19	57	0.503374	FALSE
SM d43:1(4)	0.628753	0.17301	0.696406	0.128357	-1.56679	0.129766	-0.476512	19	57	0.503374	FALSE
Cer-NS d18:2/22:0	0.649199	0.17511	0.719334	0.151899	-1.56101	0.129915	-0.43977	19	57	0.503454	FALSE
UK80	0.624745	0.294966	0.744619	0.277957	-1.55606	0.130392	-0.420481	19	57	0.504633	FALSE
UK1563	0.624118	0.197638	0.706056	0.20401	-1.55238	0.130477	-0.400563	19	57	0.504633	FALSE
PC 36:4e	0.676709	0.0884286	0.7126	0.0831156	-1.55497	0.130673	-0.420733	19	57	0.504889	FALSE
UK1403	0.718667	0.146676	0.659903	0.129631	1.55554	0.131055	0.434154	19	57	0.505869	FALSE
UK1070	0.654044	0.241539	0.764639	0.347449	-1.53537	0.13176	-0.336954	19	57	0.508089	FALSE
UK2836	0.751888	0.179312	0.680814	0.151511	1.55281	0.132073	0.443233	19	57	0.508102	FALSE
UK29	0.686217	0.345392	0.826318	0.329655	-1.54856	0.132076	-0.415759	19	57	0.508102	FALSE
UK383	0.635254	0.186769	0.711912	0.188275	-1.54626	0.132153	-0.403804	19	57	0.508102	FALSE
UK742	0.744664	0.189627	0.671102	0.140368	1.55489	0.132588	0.473403	19	57	0.509272	FALSE
UK2126	0.631349	0.364039	0.780519	0.36712	-1.54355	0.132805	-0.403013	19	57	0.509608	FALSE
UK2939	0.649124	0.177188	0.728124	0.240284	-1.5302	0.133503	-0.345146	19	57	0.511655	FALSE
UK2674	0.679827	0.424965	0.860704	0.500079	-1.53461	0.133626	-0.370769	19	57	0.511655	FALSE
UK2017	0.636161	0.143817	0.693956	0.134035	-1.54254	0.133731	-0.419161	19	57	0.511655	FALSE
UK922	0.666118	0.226733	0.77173	0.345173	-1.52503	0.13389	-0.326256	19	57	0.511764	FALSE
UK412	0.647459	0.0871985	0.686961	0.124135	-1.52549	0.134283	-0.336387	19	57	0.512763	FALSE
UK2663	0.632148	0.168105	0.701853	0.181267	-1.53437	0.134455	-0.387279	19	57	0.512921	FALSE
TG 51:3	0.626511	0.239018	0.724767	0.250107	-1.53371	0.134881	-0.393028	19	57	0.514045	FALSE
UK1932	0.617343	0.220392	0.702541	0.167363	-1.54322	0.135201	-0.464142	19	57	0.514764	FALSE
UK1800	0.658846	0.0640502	0.685674	0.0723857	-1.52903	0.135354	-0.376935	19	57	0.514847	FALSE
UK421	0.643451	0.136694	0.69783	0.124428	-1.53496	0.135779	-0.422094	19	57	0.515396	FALSE
UK2824	0.634443	0.299151	0.755306	0.293659	-1.53213	0.135828	-0.405534	19	57	0.515396	FALSE
UK822	0.666993	0.0690596	0.694342	0.06156	-1.53488	0.135972	-0.426545	19	57	0.515396	FALSE
UK2839	0.690127	0.17436	0.766112	0.225696	-1.52161	0.136025	-0.350896	19	57	0.515396	FALSE
UK1073	0.653029	0.262195	0.767214	0.341176	-1.5177	0.136963	-0.349114	19	57	0.515975	FALSE
UK1168	0.652073	0.200058	0.747968	0.331173	-1.51047	0.136981	-0.311703	19	57	0.515975	FALSE
UK773	0.676706	0.160843	0.757311	0.292065	-1.50771	0.137138	-0.299753	19	57	0.515975	FALSE
UK2823	0.687615	0.518653	0.904285	0.591195	-1.52112	0.137249	-0.373381	19	57	0.515975	FALSE
UK1926	0.633038	0.36659	0.788563	0.441063	-1.51878	0.137361	-0.362943	19	57	0.515975	FALSE
FA 22:1	0.78038	0.38853	0.636672	0.203194	1.54343	0.137404	0.545635	19	57	0.515975	FALSE
UK163	0.749277	0.117169	0.70129	0.124129	1.52292	0.137443	0.387835	19	57	0.515975	FALSE
UK197	0.641071	0.168252	0.710391	0.182518	-1.52201	0.137461	-0.383	19	57	0.515975	FALSE
FA 18:0	0.657172	0.0968018	0.695906	0.0927238	-1.52629	0.137483	-0.409035	19	57	0.515975	FALSE
UK1668	0.672021	0.137193	0.730477	0.167609	-1.51772	0.137497	-0.35997	19	57	0.515975	FALSE
UK2827	0.653263	0.152597	0.719262	0.195753	-1.51497	0.137771	-0.350884	19	57	0.516313	FALSE
UK2326	0.803807	0.808496	1.14025	0.91444	-1.51876	0.137909	-0.374253	19	57	0.516313	FALSE
UK2497	0.642789	0.16149	0.707382	0.155373	-1.52413	0.137983	-0.407542	19	57	0.516313	FALSE
UK980	0.630367	0.249673	0.737074	0.310337	-1.51353	0.138405	-0.355957	19	57	0.516569	FALSE
SM d42:0	0.653081	0.154337	0.714662	0.147575	-1.52261	0.138415	-0.408412	19	57	0.516569	FALSE
SM d38:2	0.646145	0.106887	0.688019	0.0931303	-1.5255	0.138475	-0.42882	19	57	0.516569	FALSE
UK1279	0.708836	0.108611	0.664643	0.113422	1.51889	0.138579	0.389626	19	57	0.516569	FALSE
PC 32:4e	0.647498	0.189942	0.723473	0.184921	-1.51986	0.138947	-0.403974	19	57	0.516967	FALSE
UK1968	0.757034	0.19863	0.680841	0.15355	1.52688	0.139071	0.455296	19	57	0.516967	FALSE
PC 18:1-22:6	0.638957	0.179738	0.709183	0.155665	-1.52326	0.139082	-0.429481	19	57	0.516967	FALSE
UK1022	0.931843	0.47021	0.747364	0.418543	1.52104	0.139411	0.423006	19	57	0.517634	FALSE
UK1760	0.781042	0.353742	0.64309	0.305145	1.52161	0.139526	0.429872	19	57	0.517634	FALSE
UK1089	0.682875	0.157717	0.768911	0.338025	-1.49457	0.13981	-0.279978	19	57	0.518027	FALSE
TG 53:4(1)	0.641068	0.214749	0.738301	0.31693	-1.50222	0.139896	-0.325865	19	57	0.518027	FALSE
UK718	0.710619	0.134001	0.657912	0.121983	1.51767	0.140069	0.41733	19	57	0.518175	FALSE
UK2720	0.724799	0.174697	0.658294	0.131753	1.52141	0.140615	0.459098	19	57	0.519705	FALSE
UK1978	0.638495	0.419772	0.809282	0.44851	-1.50936	0.140787	-0.382732	19	57	0.519715	FALSE
UK1383	0.649025	0.182584	0.717588	0.124426	-1.52317	0.140883	-0.481994	19	57	0.519715	FALSE
UK1821	0.752258	0.212738	0.670788	0.168795	1.51763	0.141184	0.44684	19	57	0.520039	FALSE
UK38	0.719457	0.279442	0.842597	0.388079	-1.49858	0.141308	-0.334264	19	57	0.520039	FALSE
UK1853	0.761823	0.166527	0.695873	0.159481	1.51071	0.141396	0.404901	19	57	0.520039	FALSE
UK1957	0.612506	0.281371	0.723186	0.26199	-1.51022	0.141761	-0.410571	19	57	0.520039	FALSE
UK1964	0.654933	0.423864	0.841811	0.591456	-1.49655	0.141795	-0.333073	19	57	0.520039	FALSE
Cer-NDS d18:0/16:0(1)	0.722777	0.156111	0.661874	0.139545	1.51114	0.14187	0.419363	19	57	0.520039	FALSE
UK2102	0.635769	0.382733	0.787849	0.375048	-1.50748	0.142021	-0.399365	19	57	0.520039	FALSE
UK1613	0.658547	0.144068	0.715551	0.138672	-1.50755	0.142158	-0.403018	19	57	0.520039	FALSE
UK426	0.628637	0.199764	0.709953	0.217034	-1.5031	0.142239	-0.377951	19	57	0.520039	FALSE
UK1049	0.70875	0.121305	0.660142	0.123738	1.50503	0.1423	0.390685	19	57	0.520039	FALSE
UK1900	0.731355	0.204317	0.652493	0.173672	1.51036	0.142479	0.429839	19	57	0.520207	FALSE
Cer-NS d18:1/25:0	0.684037	0.132884	0.738049	0.144495	-1.50051	0.142898	-0.377138	19	57	0.521252	FALSE
SM d40:3	0.730929	0.149996	0.67168	0.145014	1.50343	0.143174	0.401024	19	57	0.521716	FALSE
UK1497	0.627404	0.289595	0.745235	0.318209	-1.49761	0.143557	-0.374432	19	57	0.521716	FALSE
UK521	0.639061	0.205255	0.729525	0.289724	-1.48924	0.143612	-0.329684	19	57	0.521716	FALSE
UK419	0.627502	0.208427	0.708052	0.181782	-1.50459	0.143743	-0.422729	19	57	0.521716	FALSE
PC 38:6e(2)	0.650497	0.136494	0.707243	0.162261	-1.49412	0.143773	-0.359174	19	57	0.521716	FALSE
UK1102	0.627229	0.232237	0.719477	0.232027	-1.4998	0.143825	-0.393446	19	57	0.521716	FALSE
UK2252	0.636083	0.137778	0.688876	0.115805	-1.50265	0.144539	-0.430039	19	57	0.52382	FALSE
UK926	0.678564	0.294312	0.801293	0.356748	-1.48922	0.144886	-0.354575	19	57	0.52459	FALSE
UK1709	0.674181	0.128012	0.724473	0.123594	-1.49577	0.145163	-0.399253	19	57	0.525108	FALSE
PC 44:4e(1)	0.739628	0.206174	0.65965	0.187999	1.49622	0.145531	0.411082	19	57	0.525954	FALSE
UK232	0.630176	0.146796	0.686845	0.131147	-1.49548	0.145894	-0.41513	19	57	0.526778	FALSE
UK2778	0.748238	0.862106	1.09549	0.935478	-1.48786	0.14621	-0.374351	19	57	0.527139	FALSE
UK962	0.653587	0.217833	0.752622	0.337728	-1.47658	0.146263	-0.313367	19	57	0.527139	FALSE
TG 56:3(3)	0.653156	0.318314	0.772893	0.246296	-1.49706	0.14662	-0.446204	19	57	0.527941	FALSE
UK2929	0.677025	0.196348	0.764015	0.287307	-1.4752	0.147056	-0.321243	19	57	0.528827	FALSE
UK2962	0.697981	0.216668	0.789737	0.280492	-1.47858	0.147137	-0.340954	19	57	0.528827	FALSE
UK156	0.759954	0.184332	0.689295	0.163804	1.48664	0.148247	0.413784	19	57	0.53185	FALSE
UK2728	0.647392	0.115853	0.695802	0.145306	-1.47524	0.148295	-0.345432	19	57	0.53185	FALSE
UK1939	0.729158	0.148526	0.672203	0.132751	1.48539	0.148527	0.412237	19	57	0.53185	FALSE
UK2505	0.664683	0.180793	0.737038	0.195866	-1.479	0.148566	-0.37242	19	57	0.53185	FALSE
UK1705	0.732743	0.130858	0.681845	0.125884	1.48217	0.148759	0.396349	19	57	0.53185	FALSE
UK12	0.652805	0.170772	0.720072	0.17386	-1.48019	0.148793	-0.384616	19	57	0.53185	FALSE
UK815	0.670688	0.196597	0.760525	0.314121	-1.46406	0.149434	-0.306686	19	57	0.533215	FALSE
UK999	0.661344	0.091239	0.697014	0.0906741	-1.47811	0.149556	-0.3888	19	57	0.533215	FALSE
UK94	0.672645	0.0902216	0.709081	0.102595	-1.47156	0.150129	-0.361649	19	57	0.533215	FALSE
UK1848	0.702384	0.11742	0.656261	0.120018	1.4746	0.150247	0.382396	19	57	0.533215	FALSE
DG 18:0-20:4	0.670424	0.130996	0.722315	0.138638	-1.47339	0.150269	-0.375411	19	57	0.533215	FALSE
UK2406	0.732071	0.165357	0.669769	0.137275	1.481	0.150284	0.426454	19	57	0.533215	FALSE
DG 18:0-22:4	0.634155	0.185025	0.706168	0.182292	-1.47464	0.150556	-0.389596	19	57	0.533215	FALSE
UK1894	0.722736	0.162892	0.662427	0.121095	1.48301	0.150585	0.450599	19	57	0.533215	FALSE
UK2523	0.643865	0.330672	0.774702	0.350626	-1.47093	0.150912	-0.374426	19	57	0.533215	FALSE
BMP 20:4-22:6	0.65403	0.214227	0.738165	0.220382	-1.47186	0.150927	-0.380441	19	57	0.533215	FALSE
UK2936	0.584202	0.305261	0.72496	0.501849	-1.4578	0.150958	-0.301704	19	57	0.533215	FALSE
UK2060	0.737327	0.111562	0.682229	0.21076	1.45482	0.150991	0.284908	19	57	0.533215	FALSE
CAR 20:0	0.631861	0.192518	0.708086	0.205012	-1.47021	0.151069	-0.373433	19	57	0.533215	FALSE
LPC 20:2	0.654505	0.137727	0.710325	0.159942	-1.46735	0.151082	-0.356854	19	57	0.533215	FALSE
UK928	0.650374	0.250034	0.758181	0.351838	-1.4587	0.151828	-0.323388	19	57	0.534789	FALSE
LPC 16:1	0.616634	0.214684	0.703048	0.245119	-1.46488	0.151898	-0.359279	19	57	0.534789	FALSE
UK1615	0.710159	0.0921741	0.674698	0.0875718	1.47029	0.152035	0.395662	19	57	0.534789	FALSE
TG 56:9(2)	0.63776	0.223886	0.732892	0.303295	-1.45891	0.152075	-0.329226	19	57	0.534789	FALSE
UK128	0.653089	0.129443	0.705589	0.152318	-1.46236	0.152322	-0.353317	19	57	0.535033	FALSE
UK2532	0.648454	0.124491	0.703308	0.18582	-1.45493	0.152417	-0.314002	19	57	0.535033	FALSE
UK2167	0.627954	0.180454	0.699331	0.194419	-1.46401	0.152644	-0.369678	19	57	0.535347	FALSE
UK1065	0.648101	0.267849	0.763287	0.37698	-1.45476	0.152911	-0.322484	19	57	0.535805	FALSE
UK2780	0.632158	0.233268	0.719515	0.19476	-1.47046	0.153051	-0.422225	19	57	0.535814	FALSE
PE 18:1-22:4	0.714614	0.127585	0.667384	0.0995917	1.47112	0.153391	0.436606	19	57	0.536526	FALSE
UK1783	0.623882	0.24046	0.715961	0.227563	-1.46478	0.153556	-0.39496	19	57	0.536622	FALSE
UK935	0.675132	0.255236	0.781858	0.335075	-1.45257	0.154079	-0.332718	19	57	0.53797	FALSE
UK1763	0.626955	0.236546	0.718639	0.240224	-1.45745	0.154948	-0.379186	19	57	0.540523	FALSE
UK2422	0.706826	0.0766589	0.675652	0.0931413	1.45116	0.155122	0.345113	19	57	0.540647	FALSE
PC 20:1-20:4	0.660464	0.0967128	0.699042	0.110518	-1.45131	0.15561	-0.355797	19	57	0.541399	FALSE
UK916	0.657517	0.182959	0.728474	0.188492	-1.45293	0.156066	-0.375271	19	57	0.541399	FALSE
UK127	0.653355	0.129644	0.705446	0.152547	-1.44874	0.15607	-0.350035	19	57	0.541399	FALSE
UK960	0.666306	0.2458	0.776632	0.391566	-1.44003	0.156108	-0.302039	19	57	0.541399	FALSE
PE 16:0-22:4	0.704254	0.121716	0.658455	0.109246	1.45626	0.156324	0.403301	19	57	0.541399	FALSE
UK327	0.658717	0.141773	0.715073	0.161256	-1.44834	0.156474	-0.355898	19	57	0.541399	FALSE
UK387	0.73098	0.210269	0.655796	0.132415	1.46476	0.156555	0.480143	19	57	0.541399	FALSE
UK91	0.622696	0.105599	0.673319	0.193488	-1.43546	0.156562	-0.284396	19	57	0.541399	FALSE
UK1072	0.656273	0.261571	0.765124	0.344804	-1.44344	0.156582	-0.329982	19	57	0.541399	FALSE
UK775	0.683364	0.161318	0.759979	0.290777	-1.43437	0.156957	-0.285991	19	57	0.54212	FALSE
UK754	0.765999	0.246725	0.674076	0.211979	1.45484	0.157068	0.411831	19	57	0.54212	FALSE
UK696	0.570519	0.276129	0.698975	0.478485	-1.43353	0.157418	-0.290326	19	57	0.542575	FALSE
UK963	0.655374	0.219433	0.752056	0.337508	-1.43604	0.157477	-0.30583	19	57	0.542575	FALSE
PE 38:4	0.643088	0.110644	0.685424	0.109639	-1.44767	0.157859	-0.381358	19	57	0.543413	FALSE
UK2695	0.663783	0.128625	0.713603	0.135172	-1.44341	0.158539	-0.369086	19	57	0.544841	FALSE
UK2168	0.645859	0.13352	0.695554	0.116482	-1.44896	0.158568	-0.407047	19	57	0.544841	FALSE
LPC 0:0/18:2	0.647662	0.144567	0.713126	0.238191	-1.43014	0.158692	-0.295708	19	57	0.544841	FALSE
UK1031	0.660779	0.191729	0.737917	0.232412	-1.4368	0.159159	-0.342088	19	57	0.545586	FALSE
UK1033	0.663043	0.197429	0.743346	0.247805	-1.43564	0.159188	-0.336039	19	57	0.545586	FALSE
UK223	0.655829	0.139738	0.712109	0.170311	-1.43576	0.159406	-0.340929	19	57	0.545586	FALSE
UK441	0.715652	0.3954	0.869083	0.422439	-1.43959	0.159466	-0.365054	19	57	0.545586	FALSE
UK1390	0.673674	0.106482	0.713682	0.0988915	-1.44335	0.159615	-0.392904	19	57	0.54562	FALSE
UK1823	0.765122	0.259489	0.671352	0.194622	1.44546	0.1607	0.437335	19	57	0.548273	FALSE
UK1064	0.652875	0.266207	0.76554	0.377989	-1.42667	0.160742	-0.314971	19	57	0.548273	FALSE
PE 16:1e/22:4	0.646147	0.101296	0.687973	0.134527	-1.42828	0.160812	-0.325359	19	57	0.548273	FALSE
UK735	0.634326	0.182662	0.702923	0.173274	-1.4357	0.161585	-0.386658	19	57	0.550249	FALSE
UK912	0.846223	0.442849	0.683069	0.381	1.43825	0.161673	0.406857	19	57	0.550249	FALSE
LPC 20:1	0.66469	0.147637	0.722945	0.171831	-1.42756	0.162133	-0.346796	19	57	0.550674	FALSE
UK408	0.662846	0.087411	0.695735	0.0842466	-1.43314	0.162175	-0.382874	19	57	0.550674	FALSE
TG 50:3(1)	0.674937	0.318618	0.803725	0.401552	-1.42467	0.162282	-0.332811	19	57	0.550674	FALSE
PC 34:5	0.600836	0.314308	0.716904	0.276485	-1.43517	0.16236	-0.4015	19	57	0.550674	FALSE
UK1547	0.667366	0.118561	0.7103	0.0932661	-1.43721	0.16266	-0.424938	19	57	0.551213	FALSE
UK2358	0.741704	0.228443	0.660655	0.156188	1.43847	0.16329	0.45451	19	57	0.552487	FALSE
UK826	0.693136	0.175315	0.775148	0.316225	-1.41231	0.163318	-0.281516	19	57	0.552487	FALSE
UK2270	0.670654	0.0815024	0.70179	0.0852791	-1.42535	0.16369	-0.365271	19	57	0.552931	FALSE
PC 33:4e	0.63571	0.173307	0.699314	0.150134	-1.43077	0.163732	-0.40335	19	57	0.552931	FALSE
UK2649	0.759932	0.189596	0.683468	0.240206	1.41888	0.16391	0.330613	19	57	0.553055	FALSE
UK308	0.644502	0.16792	0.708191	0.171596	-1.42391	0.164309	-0.369292	19	57	0.553923	FALSE
Cer-NDS d18:0/24:1	0.744058	0.182415	0.677144	0.159144	1.42802	0.164456	0.401156	19	57	0.553943	FALSE
UK1700	0.722116	0.108577	0.681536	0.104321	1.4246	0.164636	0.381193	19	57	0.554073	FALSE
UK1347	0.62179	0.0957021	0.662794	0.143825	-1.4106	0.164978	-0.303511	19	57	0.554747	FALSE
UK975	0.666326	0.258109	0.769229	0.319139	-1.41438	0.165422	-0.333495	19	57	0.555667	FALSE
UK1953	0.713396	0.202842	0.642453	0.128108	1.43226	0.165536	0.468896	19	57	0.555667	FALSE
UK281	0.616472	0.226812	0.703673	0.248114	-1.41692	0.165738	-0.355052	19	57	0.555868	FALSE
UK2687	0.650279	0.305679	0.769056	0.34833	-1.41496	0.165952	-0.347375	19	57	0.556109	FALSE
UK400	0.654139	0.150649	0.712633	0.172596	-1.41161	0.166883	-0.345621	19	57	0.557921	FALSE
UK1087	0.826244	0.507998	0.646042	0.372788	1.42372	0.166994	0.435257	19	57	0.557921	FALSE
UK989	0.714067	0.120529	0.670596	0.0988899	1.42077	0.16702	0.411497	19	57	0.557921	FALSE
PE 16:1e/20:5	0.631037	0.165904	0.703576	0.264601	-1.40202	0.167096	-0.293918	19	57	0.557921	FALSE
UK1780	0.790728	0.377966	0.651229	0.352408	1.41657	0.167205	0.384848	19	57	0.557921	FALSE
UK2408	0.646472	0.245822	0.735581	0.209204	-1.41815	0.167492	-0.403352	19	57	0.558401	FALSE
UK1837	0.658422	0.115613	0.707828	0.175519	-1.40081	0.167795	-0.30005	19	57	0.558631	FALSE
PC 42:7e	0.673315	0.160649	0.735583	0.18451	-1.40807	0.1679	-0.344328	19	57	0.558631	FALSE
UK82	0.686345	0.0924119	0.724319	0.127118	-1.40267	0.167989	-0.31427	19	57	0.558631	FALSE
UK1575	0.668131	0.137538	0.719726	0.139687	-1.41052	0.168242	-0.366963	19	57	0.558996	FALSE
TG 54:6(3)	0.653284	0.165773	0.721413	0.229848	-1.39851	0.169162	-0.312179	19	57	0.561465	FALSE
UK586	0.69987	0.160336	0.769112	0.251578	-1.3951	0.169271	-0.294536	19	57	0.561465	FALSE
UK1243	0.72248	0.164706	0.662535	0.14763	1.40895	0.169752	0.390465	19	57	0.562581	FALSE
UK2101	0.656478	0.132183	0.704551	0.118564	-1.4077	0.170112	-0.389979	19	57	0.562943	FALSE
UK2914	0.722214	0.148718	0.670784	0.094038	1.41599	0.170187	0.463327	19	57	0.562943	FALSE
UK2199	0.66021	0.0789868	0.689783	0.081286	-1.403	0.170341	-0.362576	19	57	0.562943	FALSE
UK28	0.650977	0.174576	0.71512	0.165842	-1.40422	0.17066	-0.377904	19	57	0.562943	FALSE
UK2247	0.648653	0.103751	0.686879	0.0998881	-1.40368	0.170706	-0.375209	19	57	0.562943	FALSE
UK138	0.759267	0.124234	0.71352	0.119327	1.40369	0.170724	0.375658	19	57	0.562943	FALSE
FA 17:0	0.607152	0.210574	0.684691	0.203052	-1.40238	0.171078	-0.374562	19	57	0.563637	FALSE
UK2220	0.650106	0.111875	0.691114	0.106937	-1.3989	0.172185	-0.375294	19	57	0.566805	FALSE
UK2492	0.666052	0.161007	0.731442	0.221061	-1.3873	0.172606	-0.311099	19	57	0.567716	FALSE
UK2969	0.646412	0.188311	0.720258	0.23466	-1.38754	0.173326	-0.325924	19	57	0.569571	FALSE
UK2474	0.737796	0.129094	0.689568	0.135781	1.3919	0.173461	0.35576	19	57	0.569571	FALSE
UK996	0.760556	0.33935	0.643121	0.233436	1.40191	0.173778	0.441723	19	57	0.570006	FALSE
UK1775	0.762637	0.291601	0.662567	0.187601	1.40226	0.174097	0.455363	19	57	0.570006	FALSE
PC 22:5-22:6	0.645622	0.188251	0.717572	0.216884	-1.38715	0.174109	-0.338688	19	57	0.570006	FALSE
PC 40:2e	0.738353	0.208451	0.666833	0.134891	1.40096	0.174444	0.45377	19	57	0.570006	FALSE
TG 58:5(3)	0.672726	0.110414	0.714351	0.121431	-1.38725	0.174477	-0.346687	19	57	0.570006	FALSE
UK1633	0.674015	0.118386	0.718467	0.128463	-1.38698	0.174674	-0.348968	19	57	0.570006	FALSE
UK1688	0.758033	0.228299	0.676029	0.203471	1.3922	0.174759	0.386929	19	57	0.570006	FALSE
UK2907	0.726314	0.146361	0.672693	0.14357	1.38956	0.174759	0.367932	19	57	0.570006	FALSE
PE 38:4e(2)	0.732684	0.161455	0.672999	0.165295	1.38716	0.175119	0.359425	19	57	0.570242	FALSE
TG 60:8	0.654956	0.166254	0.718938	0.197718	-1.38291	0.175123	-0.332375	19	57	0.570242	FALSE
SM d42:1(2)	0.665674	0.102917	0.701599	0.0777536	-1.39466	0.175288	-0.420498	19	57	0.570304	FALSE
UK2730	0.650322	0.162403	0.711565	0.180378	-1.38371	0.175465	-0.344093	19	57	0.570406	FALSE
TG 46:0	0.656343	0.21517	0.74178	0.283299	-1.37787	0.175815	-0.315171	19	57	0.570585	FALSE
UK2103	0.661984	0.0990367	0.699758	0.114946	-1.38116	0.175865	-0.335987	19	57	0.570585	FALSE
SM d30:0	0.620665	0.198665	0.694885	0.214559	-1.38183	0.176277	-0.3485	19	57	0.570585	FALSE
UK2310	0.666064	0.115051	0.707569	0.106788	-1.38603	0.176286	-0.377409	19	57	0.570585	FALSE
UK461	0.699376	0.394526	0.839031	0.331228	-1.38845	0.176361	-0.397582	19	57	0.570585	FALSE
PE 34:2e	0.705722	0.0931682	0.671437	0.094773	1.38313	0.176394	0.359549	19	57	0.570585	FALSE
SM d32:0	0.650474	0.107676	0.68972	0.105231	-1.38369	0.176562	-0.367069	19	57	0.570655	FALSE
UK2608	0.643624	0.186001	0.711845	0.18752	-1.38172	0.176899	-0.360814	19	57	0.571274	FALSE
UK528	0.648398	0.1833	0.714429	0.170916	-1.38262	0.177281	-0.375612	19	57	0.571886	FALSE
UK452	0.628085	0.206298	0.701858	0.186019	-1.38262	0.177554	-0.382019	19	57	0.571886	FALSE
UK2790	0.74661	0.249871	0.661486	0.162877	1.38979	0.177726	0.448696	19	57	0.571886	FALSE
UK748	0.695609	0.400359	0.857518	0.561579	-1.3699	0.177772	-0.304147	19	57	0.571886	FALSE
LPE 22:5	0.646955	0.137303	0.697982	0.147667	-1.37619	0.178035	-0.347814	19	57	0.571886	FALSE
PC 18:2-18:3	0.64026	0.195986	0.715141	0.232969	-1.37314	0.178119	-0.330101	19	57	0.571886	FALSE
UK2413	0.658142	0.206122	0.733132	0.203223	-1.37818	0.178168	-0.363978	19	57	0.571886	FALSE
UK255	0.670156	0.0893786	0.704104	0.104262	-1.37321	0.178258	-0.333216	19	57	0.571886	FALSE
UK39	0.658241	0.155923	0.716789	0.175505	-1.37241	0.178809	-0.339009	19	57	0.572012	FALSE
UK2777	0.736627	0.234874	0.649966	0.247412	1.37411	0.178852	0.350948	19	57	0.572012	FALSE
UK1167	0.683916	0.226769	0.779504	0.354725	-1.36359	0.178943	-0.288267	19	57	0.572012	FALSE
UK1671	0.585101	0.293074	0.703226	0.411262	-1.36509	0.179264	-0.303021	19	57	0.572012	FALSE
UK2250	0.641984	0.151955	0.697996	0.160399	-1.37202	0.179479	-0.350045	19	57	0.572012	FALSE
UK83	0.609989	0.179982	0.682803	0.255559	-1.36376	0.179588	-0.301082	19	57	0.572012	FALSE
SM d40:3	0.760791	0.151441	0.702527	0.186336	1.36715	0.179681	0.323131	19	57	0.572012	FALSE
SM d40:1	0.718725	0.130379	0.670199	0.143481	1.36933	0.179954	0.342095	19	57	0.572012	FALSE
UK2303	0.706437	0.121584	0.662404	0.119782	1.37217	0.180017	0.362533	19	57	0.572012	FALSE
TG 46:1(2)	0.651111	0.372354	0.785063	0.356282	-1.37256	0.180141	-0.368039	19	57	0.572012	FALSE
PC 20:2-20:4	0.662532	0.0943654	0.700081	0.128719	-1.36263	0.180254	-0.306503	19	57	0.572012	FALSE
PC 18:1-22:4	0.64077	0.113555	0.684615	0.142027	-1.36446	0.180383	-0.319927	19	57	0.572012	FALSE
PG 20:4-20:4	0.689938	0.141975	0.745946	0.189347	-1.36246	0.180484	-0.309744	19	57	0.572012	FALSE
UK2520	0.722873	0.20083	0.652855	0.16349	1.37537	0.180568	0.399889	19	57	0.572012	FALSE
UK1181	0.720694	0.160469	0.664333	0.136574	1.37403	0.180636	0.390792	19	57	0.572012	FALSE
UK896	0.711171	0.105851	0.671352	0.121972	1.36521	0.180839	0.333301	19	57	0.572012	FALSE
UK576	0.657221	0.144395	0.710679	0.157723	-1.36499	0.181365	-0.342294	19	57	0.572012	FALSE
SM d18:1/16:0	0.659299	0.0997284	0.69536	0.0989995	-1.36747	0.181405	-0.359904	19	57	0.572012	FALSE
UK9	0.681985	0.155194	0.741362	0.190137	-1.36151	0.181476	-0.322475	19	57	0.572012	FALSE
PC 20:0-18:2	0.656443	0.169369	0.717814	0.169947	-1.36666	0.181567	-0.357737	19	57	0.572012	FALSE
SM d17:0/19:0	0.751285	0.189074	0.682168	0.196919	1.36555	0.181596	0.350768	19	57	0.572012	FALSE
UK677	0.659554	0.230042	0.741705	0.216107	-1.3683	0.181609	-0.370322	19	57	0.572012	FALSE
UK865	0.723578	0.139837	0.67262	0.14419	1.36489	0.181886	0.352376	19	57	0.572012	FALSE
LPA 20:0	0.650521	0.174058	0.7128	0.165686	-1.36683	0.181954	-0.367464	19	57	0.572012	FALSE
UK2217	0.64188	0.213064	0.719129	0.215289	-1.36507	0.182003	-0.356058	19	57	0.572012	FALSE
UK1644	0.719816	0.145646	0.668465	0.129018	1.36827	0.182097	0.381442	19	57	0.572012	FALSE
UK182	0.619374	0.244668	0.705621	0.217618	-1.36686	0.1825	-0.380272	19	57	0.572819	FALSE
PE 18:1-18:2	0.734217	0.16755	0.675231	0.148452	1.36618	0.18274	0.380822	19	57	0.572919	FALSE
SM d32:2	0.647589	0.172165	0.709083	0.164112	-1.36399	0.182825	-0.366443	19	57	0.572919	FALSE
UK2872	0.679973	0.175908	0.75536	0.291618	-1.34953	0.183007	-0.278324	19	57	0.573032	FALSE
TG 14:0-16:0-18:2	0.650366	0.265757	0.745987	0.264415	-1.35996	0.183728	-0.357513	19	57	0.57483	FALSE
UK1628	0.680038	0.317366	0.802919	0.410672	-1.35207	0.184002	-0.311848	19	57	0.575226	FALSE
UK1686	0.654403	0.160673	0.711562	0.154315	-1.35612	0.185226	-0.362941	19	57	0.578385	FALSE
UK1893	0.7116	0.228587	0.633497	0.176396	1.36042	0.185586	0.406006	19	57	0.578385	FALSE
UK740	0.653596	0.146487	0.703317	0.107941	-1.36141	0.185604	-0.415395	19	57	0.578385	FALSE
UK1241	0.715276	0.109559	0.676411	0.104627	1.35412	0.185905	0.363451	19	57	0.578385	FALSE
UK900	0.699138	0.0870746	0.668158	0.0844093	1.35331	0.186035	0.36049	19	57	0.578385	FALSE
UK2451	0.670327	0.0932186	0.707471	0.132418	-1.34296	0.186177	-0.296433	19	57	0.578385	FALSE
UK2432	0.719281	0.336837	0.599521	0.3262	1.35269	0.186239	0.360507	19	57	0.578385	FALSE
UK1037	0.665036	0.161562	0.725745	0.193946	-1.34619	0.186492	-0.322057	19	57	0.578385	FALSE
TG 58:7(2)	0.64504	0.210328	0.71742	0.172215	-1.35612	0.186495	-0.393169	19	57	0.578385	FALSE
Cer-NS d18:1/20:0	0.721395	0.104681	0.683154	0.113808	1.34869	0.186535	0.339008	19	57	0.578385	FALSE
UK530	0.645037	0.186363	0.712046	0.190786	-1.34924	0.186869	-0.349607	19	57	0.578385	FALSE
UK670	0.67294	0.254964	0.581361	0.26002	1.34916	0.186925	0.350265	19	57	0.578385	FALSE
UK2274	0.647541	0.134387	0.700315	0.184505	-1.34142	0.186933	-0.300815	19	57	0.578385	FALSE
UK108	0.652918	0.15942	0.710943	0.171927	-1.3468	0.187203	-0.339912	19	57	0.578761	FALSE
PE 40:4e	0.598065	0.343267	0.718762	0.320163	-1.34944	0.187579	-0.366548	19	57	0.579467	FALSE
UK801	0.646846	0.13613	0.695046	0.131796	-1.34721	0.187979	-0.359095	19	57	0.579779	FALSE
UK2402	0.653047	0.0877233	0.685078	0.0965032	-1.34352	0.188082	-0.335712	19	57	0.579779	FALSE
UK1766	0.636269	0.163315	0.696789	0.189492	-1.34199	0.188124	-0.326508	19	57	0.579779	FALSE
UK1942	0.714562	0.153707	0.660477	0.145025	1.3469	0.188291	0.363732	19	57	0.579835	FALSE
UK2131	0.738287	0.178199	0.675368	0.171811	1.34473	0.188805	0.359189	19	57	0.580888	FALSE
UK939	0.684444	0.285505	0.79215	0.353444	-1.33781	0.18893	-0.315252	19	57	0.580888	FALSE
UK2193	0.734072	0.158487	0.678174	0.152508	1.34389	0.18909	0.359319	19	57	0.580926	FALSE
UK770	0.678833	0.0474522	0.69774	0.0686597	-1.33291	0.189292	-0.291741	19	57	0.581062	FALSE
PE 18:2-20:4	0.642582	0.145863	0.693335	0.131959	-1.34434	0.189449	-0.370827	19	57	0.581062	FALSE
UK940	0.682096	0.285524	0.789619	0.353176	-1.33582	0.18958	-0.314911	19	57	0.581062	FALSE
PC 16:0-18:1	0.652923	0.108154	0.692374	0.120916	-1.33588	0.190408	-0.331105	19	57	0.58274	FALSE
UK1912	0.651119	0.214014	0.727402	0.218685	-1.33817	0.190425	-0.347068	19	57	0.58274	FALSE
UK1989	0.639218	0.122619	0.680994	0.100592	-1.34212	0.190922	-0.388742	19	57	0.583325	FALSE
UK1356	0.623577	0.342377	0.741036	0.292823	-1.34085	0.191009	-0.380427	19	57	0.583325	FALSE
UK1923	0.66601	0.131733	0.712319	0.127524	-1.33759	0.191063	-0.356552	19	57	0.583325	FALSE
UK455	0.662596	0.133958	0.70847	0.114083	-1.33955	0.191461	-0.380864	19	57	0.583523	FALSE
PE 20:0-18:1	0.723074	0.200925	0.653837	0.17744	1.33813	0.191633	0.373616	19	57	0.583523	FALSE
UK2819	0.650418	0.245688	0.741666	0.295292	-1.33002	0.191703	-0.317999	19	57	0.583523	FALSE
UK2813	0.663701	0.132275	0.712197	0.152233	-1.33107	0.191725	-0.325166	19	57	0.583523	FALSE
SM d16:1/16:0	0.640007	0.111826	0.678311	0.0962463	-1.33705	0.192182	-0.378156	19	57	0.583856	FALSE
UK10	0.664377	0.127797	0.711702	0.152704	-1.32868	0.192191	-0.318593	19	57	0.583856	FALSE
Cer-NS d17:1/25:1	0.724407	0.165907	0.668071	0.135975	1.3379	0.192282	0.387701	19	57	0.583856	FALSE
UK1057	0.617036	0.460297	0.779565	0.461177	-1.33227	0.1925	-0.348999	19	57	0.584066	FALSE
UK2230	0.640589	0.111541	0.681812	0.133651	-1.32482	0.193432	-0.317233	19	57	0.58584	FALSE
UK2900	0.666176	0.258757	0.758258	0.27048	-1.32806	0.193515	-0.340508	19	57	0.58584	FALSE
UK2918	0.650002	0.14608	0.700173	0.130096	-1.33138	0.193748	-0.370164	19	57	0.58584	FALSE
UK345	0.711557	0.0900848	0.678152	0.109492	1.32312	0.193874	0.314609	19	57	0.58584	FALSE
UK924	0.689919	0.27921	0.794177	0.347149	-1.32223	0.19398	-0.310924	19	57	0.58584	FALSE
UK2277	0.744615	0.240794	0.664349	0.179375	1.33476	0.193983	0.40516	19	57	0.58584	FALSE
UK2793	0.700745	0.14537	0.651412	0.122136	1.33092	0.194351	0.38097	19	57	0.586087	FALSE
UK1080	0.671913	0.230332	0.773017	0.422834	-1.31304	0.194364	-0.259954	19	57	0.586087	FALSE
PC 43:4e	0.655153	0.150179	0.70704	0.139683	-1.32681	0.194889	-0.360908	19	57	0.586703	FALSE
UK1960	0.734593	0.20797	0.661454	0.209797	1.32465	0.194928	0.345804	19	57	0.586703	FALSE
UK1166	0.64264	0.235393	0.735257	0.341254	-1.31516	0.195123	-0.287604	19	57	0.586703	FALSE
UK1343	0.713629	0.177586	0.652357	0.164678	1.32587	0.19522	0.361201	19	57	0.586703	FALSE
UK359	0.640546	0.139346	0.690178	0.148646	-1.32192	0.195358	-0.335477	19	57	0.586703	FALSE
TG 58:2	0.686445	0.297521	0.789912	0.287638	-1.32363	0.195616	-0.353065	19	57	0.586703	FALSE
UK2207	0.74227	0.293801	0.643525	0.237083	1.32796	0.195618	0.387774	19	57	0.586703	FALSE
UK1834	0.661492	0.16567	0.717868	0.144391	-1.325	0.195999	-0.372401	19	57	0.587397	FALSE
TG 16:0-20:4-22:5	0.653605	0.2028	0.726486	0.226754	-1.31608	0.196896	-0.326181	19	57	0.588426	FALSE
TG 60:11	0.631206	0.242421	0.717009	0.255814	-1.31752	0.196903	-0.336193	19	57	0.588426	FALSE
UK827	0.671999	0.298028	0.779963	0.342929	-1.31527	0.196926	-0.321337	19	57	0.588426	FALSE
UK567	0.64255	0.176099	0.703689	0.17132	-1.31944	0.196944	-0.350832	19	57	0.588426	FALSE
UK384	0.634681	0.154926	0.688008	0.145146	-1.31968	0.19717	-0.357657	19	57	0.588654	FALSE
UK146	0.652715	0.17192	0.713089	0.176641	-1.31651	0.19746	-0.340501	19	57	0.588937	FALSE
LPC 24:0	0.633732	0.191473	0.698504	0.164776	-1.32052	0.197566	-0.373506	19	57	0.588937	FALSE
UK2448	0.71363	0.146202	0.664149	0.126744	1.31923	0.197937	0.371772	19	57	0.589238	FALSE
UK2559	0.877143	0.471591	0.715328	0.439008	1.31743	0.197968	0.358198	19	57	0.589238	FALSE
UK965	0.673287	0.273913	0.775342	0.349554	-1.30748	0.198678	-0.30359	19	57	0.590532	FALSE
UK915	0.64948	0.329983	0.76276	0.311199	-1.31418	0.198938	-0.354979	19	57	0.590532	FALSE
UK2236	0.652248	0.172048	0.712075	0.172058	-1.31264	0.198971	-0.344181	19	57	0.590532	FALSE
UK330	0.63572	0.17708	0.707642	0.282906	-1.30135	0.1991	-0.272616	19	57	0.590532	FALSE
UK1522	0.714098	0.159387	0.660705	0.132448	1.31651	0.199158	0.378907	19	57	0.590532	FALSE
UK2068	0.80565	0.228795	0.725784	0.233974	1.31024	0.199586	0.339687	19	57	0.591356	FALSE
UK145	0.665125	0.0957328	0.701758	0.132917	-1.30146	0.200051	-0.290329	19	57	0.592166	FALSE
SM d23:2/18:0	0.655048	0.0957332	0.689637	0.112123	-1.30464	0.200338	-0.315946	19	57	0.592166	FALSE
UK1857	0.706186	0.13839	0.660301	0.109917	1.3137	0.200423	0.386604	19	57	0.592166	FALSE
UK86	0.728292	0.109554	0.68798	0.136265	1.3028	0.200465	0.306296	19	57	0.592166	FALSE
UK508	0.747155	0.238455	0.664576	0.239547	1.30578	0.20123	0.3416	19	57	0.593978	FALSE
UK21	0.730841	0.150915	0.679741	0.137054	1.30715	0.201586	0.359872	19	57	0.594581	FALSE
UK2614	0.64759	0.131759	0.692365	0.12268	-1.3047	0.202211	-0.354703	19	57	0.595291	FALSE
UK2309	0.665172	0.11574	0.704814	0.11189	-1.30366	0.202256	-0.347749	19	57	0.595291	FALSE
UK299	0.631918	0.16253	0.687692	0.158515	-1.30337	0.202283	-0.34612	19	57	0.595291	FALSE
UK1294	0.644482	0.26479	0.734035	0.242749	-1.30295	0.202924	-0.357012	19	57	0.595977	FALSE
TG 14:0-15:0-16:0	0.647462	0.227267	0.728409	0.258725	-1.29739	0.203027	-0.318666	19	57	0.595977	FALSE
UK212	0.744307	0.133028	0.699072	0.12538	1.30195	0.20304	0.35178	19	57	0.595977	FALSE
PE 38:6e(1)	0.664842	0.079378	0.691048	0.0638788	-1.30511	0.203193	-0.381617	19	57	0.595977	FALSE
PC 20:1-22:6	0.650794	0.158165	0.705616	0.162645	-1.29914	0.203278	-0.335865	19	57	0.595977	FALSE
OxPC 38:6+1O(1Cyc)	0.749849	0.20813	0.67608	0.234035	1.29582	0.203663	0.32025	19	57	0.596075	FALSE
UK459	0.69443	0.148309	0.645172	0.124548	1.30269	0.203693	0.372972	19	57	0.596075	FALSE
UK507	0.784488	0.195116	0.719072	0.172735	1.30126	0.203768	0.362874	19	57	0.596075	FALSE
UK1016	0.794076	0.298622	0.696892	0.221145	1.30435	0.204037	0.39704	19	57	0.596416	FALSE
UK2655	0.672133	0.155932	0.724471	0.141322	-1.29632	0.205258	-0.357256	19	57	0.599536	FALSE
UK494	0.645038	0.150911	0.695138	0.130302	-1.29509	0.206051	-0.365704	19	57	0.600806	FALSE
UK2817	0.640084	0.23415	0.722984	0.267806	-1.28781	0.206268	-0.315576	19	57	0.600806	FALSE
UK2031	0.76894	0.199748	0.700587	0.200504	1.29055	0.206403	0.337751	19	57	0.600806	FALSE
UK1226	0.730339	0.193152	0.663884	0.198426	1.28988	0.206444	0.333637	19	57	0.600806	FALSE
PC 20:5-22:6	0.618787	0.377277	0.74498	0.340623	-1.29288	0.20646	-0.356994	19	57	0.600806	FALSE
DG 16:0-22:4	0.716188	0.133689	0.667134	0.172496	1.28261	0.207087	0.296237	19	57	0.602183	FALSE
PC 18:0-22:4	0.660377	0.115499	0.703366	0.155717	-1.28027	0.207555	-0.289569	19	57	0.603097	FALSE
UK635	0.663898	0.0597988	0.684444	0.0620889	-1.28454	0.208192	-0.330473	19	57	0.604499	FALSE
TG 60:5	0.680667	0.161234	0.737505	0.18521	-1.28055	0.208743	-0.31312	19	57	0.605647	FALSE
UK1822	0.713362	0.121679	0.674385	0.0871349	1.29033	0.209006	0.399051	19	57	0.60573	FALSE
UK260	0.676689	0.0571868	0.695621	0.0505466	-1.28536	0.209203	-0.358725	19	57	0.60573	FALSE
UK2880	0.736465	0.146513	0.677077	0.244933	1.27127	0.209235	0.26127	19	57	0.60573	FALSE
UK155	0.667246	0.196937	0.734523	0.20196	-1.28135	0.2094	-0.331726	19	57	0.605758	FALSE
UK692	0.715273	0.5206	0.892746	0.531575	-1.28007	0.209878	-0.332121	19	57	0.606623	FALSE
UK186	0.65197	0.242922	0.734958	0.25054	-1.27946	0.210009	-0.330284	19	57	0.606623	FALSE
UK1751	0.668566	0.172272	0.72813	0.187003	-1.27703	0.210435	-0.321244	19	57	0.607347	FALSE
UK825	0.69997	0.188869	0.781136	0.356914	-1.2657	0.21057	-0.247843	19	57	0.607347	FALSE
UK61	0.655413	0.161035	0.710975	0.173987	-1.27605	0.210815	-0.321758	19	57	0.607605	FALSE
SM d40:2(2)	0.652068	0.0939754	0.684178	0.0983916	-1.2746	0.211577	-0.326536	19	57	0.609355	FALSE
PC 16:0-16:2	0.716114	0.165026	0.661057	0.15751	1.27367	0.212655	0.341953	19	57	0.612009	FALSE
UK99	0.634375	0.203561	0.701355	0.182082	-1.27436	0.212924	-0.353534	19	57	0.612333	FALSE
UK395	0.655486	0.141789	0.704512	0.157831	-1.2679	0.213431	-0.314943	19	57	0.61334	FALSE
UK1261	0.708564	0.132176	0.66462	0.126128	1.2693	0.21419	0.340819	19	57	0.615069	FALSE
UK1859	0.713569	0.135248	0.66824	0.135056	1.26565	0.21511	0.332109	19	57	0.616898	FALSE
UK2301	0.707618	0.0998376	0.674801	0.0911114	1.26759	0.215142	0.348123	19	57	0.616898	FALSE
UK512	0.714199	0.132704	0.671693	0.106128	1.26758	0.216135	0.371779	19	57	0.618872	FALSE
UK2478	0.675807	0.107317	0.711036	0.0984578	-1.26445	0.21621	-0.346332	19	57	0.618872	FALSE
PC 41:4e	0.661072	0.110593	0.696647	0.0911697	-1.26604	0.216459	-0.365823	19	57	0.618872	FALSE
UK2367	0.655089	0.1494	0.705287	0.152987	-1.26074	0.216649	-0.326632	19	57	0.618872	FALSE
UK853	0.746457	0.158047	0.691831	0.180302	1.25817	0.216684	0.308709	19	57	0.618872	FALSE
UK1803	0.65586	0.129226	0.698669	0.12457	-1.26174	0.216779	-0.337053	19	57	0.618872	FALSE
UK2026	0.731542	0.156195	0.680568	0.141381	1.26073	0.217632	0.34767	19	57	0.620854	FALSE
UK2242	0.631974	0.231034	0.706971	0.204737	-1.25968	0.218171	-0.351102	19	57	0.621566	FALSE
UK2739	0.784257	0.283663	0.691946	0.254721	1.25931	0.218199	0.348675	19	57	0.621566	FALSE
PE 18:1e-22:5(2)	0.648627	0.10657	0.684642	0.113469	-1.25494	0.218403	-0.318779	19	57	0.621695	FALSE
UK1532	0.695719	0.366549	0.827492	0.48071	-1.2493	0.218764	-0.2863	19	57	0.622268	FALSE
PE 20:5e/22:6	0.646696	0.182879	0.706862	0.174738	-1.25566	0.219016	-0.336934	19	57	0.622533	FALSE
UK1041	0.696413	0.207	0.775291	0.316816	-1.24465	0.219338	-0.265647	19	57	0.622824	FALSE
UK2560	0.855022	0.457534	0.70515	0.432835	1.25309	0.220015	0.337944	19	57	0.622824	FALSE
UK420	0.665141	0.132736	0.711256	0.158197	-1.24753	0.220157	-0.299519	19	57	0.622824	FALSE
UK2538	0.651144	0.23501	0.729419	0.240163	-1.25042	0.220361	-0.324292	19	57	0.622824	FALSE
PC 36:0e	0.654454	0.188889	0.713249	0.132516	-1.25755	0.220563	-0.392656	19	57	0.622824	FALSE
UK147	0.656094	0.162244	0.711122	0.178772	-1.24737	0.220849	-0.311432	19	57	0.622824	FALSE
UK537	0.659706	0.142677	0.70838	0.16065	-1.24673	0.220906	-0.307912	19	57	0.622824	FALSE
UK2658	0.646635	0.306476	0.748724	0.314998	-1.24869	0.220938	-0.322904	19	57	0.622824	FALSE
PE 36:5	0.590132	0.324009	0.695042	0.292729	-1.25135	0.221	-0.345409	19	57	0.622824	FALSE
Cer-NS d18:1/16:0	0.704031	0.0982439	0.671733	0.0954706	1.24974	0.221007	0.332487	19	57	0.622824	FALSE
UK430	0.649193	0.143135	0.694847	0.119353	-1.25269	0.22112	-0.359925	19	57	0.622824	FALSE
UK2811	0.655363	0.127973	0.696161	0.106527	-1.25248	0.221208	-0.360169	19	57	0.622824	FALSE
UK1533	0.696535	0.366457	0.827616	0.48114	-1.24254	0.221212	-0.284594	19	57	0.622824	FALSE
UK669	0.761681	0.970831	1.09997	1.17838	-1.24386	0.221346	-0.29596	19	57	0.622824	FALSE
TG 18:0-20:4-20:4	0.65226	0.231517	0.731259	0.262184	-1.24488	0.22153	-0.306573	19	57	0.622832	FALSE
UK2919	0.631268	0.259135	0.717952	0.272796	-1.24602	0.221709	-0.318334	19	57	0.622832	FALSE
TG 46:1(2)	0.65557	0.352463	0.769728	0.321895	-1.24882	0.221826	-0.342839	19	57	0.622832	FALSE
TG 16:0-20:4-22:5	0.640751	0.204879	0.709894	0.223987	-1.24397	0.222147	-0.311809	19	57	0.623285	FALSE
UK2112	0.669342	0.345094	0.785077	0.368945	-1.24397	0.222329	-0.315338	19	57	0.62335	FALSE
UK2796	0.645349	0.137549	0.694671	0.183434	-1.23845	0.222588	-0.281559	19	57	0.62363	FALSE
UK329	0.637193	0.185875	0.704037	0.250528	-1.23709	0.223005	-0.279839	19	57	0.624351	FALSE
UK1917	0.657641	0.163635	0.711731	0.166514	-1.24229	0.223336	-0.322879	19	57	0.624829	FALSE
UK1179	0.806763	0.334817	0.701009	0.27354	1.24521	0.223963	0.361407	19	57	0.625768	FALSE
PC 18:1-22:6	0.645728	0.152588	0.69541	0.14636	-1.24158	0.224067	-0.332504	19	57	0.625768	FALSE
UK2251	0.735526	0.120853	0.695139	0.129437	1.23893	0.224151	0.313778	19	57	0.625768	FALSE
UK1535	0.661899	0.115769	0.701825	0.139192	-1.23493	0.224686	-0.295212	19	57	0.626163	FALSE
UK1504	0.620608	0.229141	0.69444	0.210613	-1.24064	0.224741	-0.339494	19	57	0.626163	FALSE
PC 40:6e(1)	0.714752	0.190194	0.656397	0.128084	1.24647	0.224781	0.396573	19	57	0.626163	FALSE
UK1889	0.942176	0.391224	0.81649	0.355089	1.24038	0.224932	0.341586	19	57	0.626163	FALSE
UK824	0.656826	0.292133	0.761914	0.399904	-1.23019	0.225436	-0.276252	19	57	0.627119	FALSE
UK6	0.653875	0.148303	0.704211	0.170148	-1.23341	0.225622	-0.301778	19	57	0.627191	FALSE
UK2882	0.749879	0.198236	0.679615	0.261069	1.22987	0.225846	0.281284	19	57	0.627347	FALSE
UK230	0.739042	0.127657	0.697195	0.128625	1.2351	0.226043	0.322622	19	57	0.627347	FALSE
UK2645	0.639877	0.384153	0.761008	0.319795	-1.23879	0.226159	-0.356222	19	57	0.627347	FALSE
UK2248	0.718507	0.130533	0.674893	0.142414	1.23228	0.226441	0.3092	19	57	0.627685	FALSE
UK2897	0.671081	0.255375	0.756035	0.275192	-1.2312	0.226939	-0.310861	19	57	0.628619	FALSE
UK1052	0.670475	0.339756	0.782045	0.349037	-1.23112	0.227355	-0.318437	19	57	0.628769	FALSE
UK2007	0.77688	0.28025	0.681125	0.333302	1.22777	0.227421	0.29508	19	57	0.628769	FALSE
TG 52:6(1)	0.675497	0.3366	0.793453	0.433339	-1.22595	0.227475	-0.283456	19	57	0.628769	FALSE
UK1810	0.663637	0.206034	0.729214	0.184147	-1.23291	0.227783	-0.342171	19	57	0.629177	FALSE
UK1008	0.728242	0.129617	0.687365	0.111053	1.23216	0.228372	0.349281	19	57	0.630146	FALSE
LPC 0:0/18:2	0.659845	0.157455	0.715005	0.203803	-1.22321	0.228456	-0.282089	19	57	0.630146	FALSE
UK1674	0.635224	0.212671	0.705054	0.220906	-1.22744	0.228624	-0.315718	19	57	0.630166	FALSE
UK1119	0.719614	0.167609	0.667254	0.136689	1.23196	0.228805	0.357876	19	57	0.630221	FALSE
UK100	0.651299	0.174178	0.70752	0.16897	-1.22752	0.229137	-0.326861	19	57	0.63069	FALSE
UK1724	0.630164	0.275668	0.715913	0.221361	-1.2301	0.229599	-0.360065	19	57	0.631518	FALSE
UK1185	0.719665	0.161428	0.669456	0.130081	1.22923	0.229895	0.359194	19	57	0.631888	FALSE
UK2677	0.639911	0.262473	0.723171	0.237505	-1.22553	0.230413	-0.338015	19	57	0.631988	FALSE
UK109	0.657114	0.18342	0.716908	0.188018	-1.22288	0.230425	-0.316658	19	57	0.631988	FALSE
SM d35:1	0.74309	0.214877	0.673938	0.208661	1.22359	0.230586	0.325649	19	57	0.631988	FALSE
UK1042	0.685186	0.191859	0.763373	0.356787	-1.2107	0.230884	-0.238513	19	57	0.631988	FALSE
UK130	0.641239	0.221084	0.713422	0.229289	-1.22101	0.231028	-0.31431	19	57	0.631988	FALSE
PC 16:0-18:0	0.710258	0.110395	0.676307	0.0845105	1.22611	0.231402	0.367339	19	57	0.631988	FALSE
UK887	0.717099	0.153155	0.669738	0.121585	1.22536	0.231431	0.360691	19	57	0.631988	FALSE
UK206	0.644727	0.126753	0.691758	0.193974	-1.21202	0.231471	-0.258696	19	57	0.631988	FALSE
UK2579	0.678423	0.151258	0.727697	0.15612	-1.21981	0.231515	-0.314765	19	57	0.631988	FALSE
UK2515	0.70963	0.533772	0.87742	0.466758	-1.22317	0.231546	-0.343211	19	57	0.631988	FALSE
UK1153	0.721282	0.195416	0.661174	0.150621	1.22495	0.231783	0.365784	19	57	0.632195	FALSE
UK2169	0.709451	0.112129	0.673265	0.111949	1.21871	0.23219	0.319822	19	57	0.632863	FALSE
UK2876	0.653686	0.212752	0.72677	0.266467	-1.21337	0.232404	-0.284309	19	57	0.633005	FALSE
FA 20:4	0.625317	0.258979	0.714563	0.328728	-1.21159	0.232974	-0.282056	19	57	0.633801	FALSE
UK2249	0.723114	0.143672	0.676455	0.148423	1.21578	0.23302	0.313582	19	57	0.633801	FALSE
UK1491	0.62629	0.231101	0.698779	0.203876	-1.21831	0.233292	-0.34034	19	57	0.634102	FALSE
UK1357	0.733411	0.197243	0.670298	0.193771	1.21317	0.234398	0.320984	19	57	0.636253	FALSE
UK183	0.659347	0.154156	0.709137	0.157958	-1.2117	0.234619	-0.313827	19	57	0.636253	FALSE
UK2706	0.665992	0.12481	0.706167	0.126087	-1.21199	0.234623	-0.316164	19	57	0.636253	FALSE
UK1768	0.71951	0.150367	0.671426	0.147806	1.21227	0.234734	0.320651	19	57	0.636253	FALSE
UK1115	0.715484	0.202688	0.652724	0.170917	1.2135	0.235427	0.346728	19	57	0.637111	FALSE
UK1090	0.691699	0.140764	0.745637	0.236224	-1.19957	0.235668	-0.246145	19	57	0.637111	FALSE
PC 20:3-20:4	0.638429	0.13762	0.683858	0.154685	-1.207	0.23567	-0.29836	19	57	0.637111	FALSE
UK1877	1.15509	1.182	0.795365	0.900589	1.21428	0.235837	0.364627	19	57	0.637111	FALSE
UK2716	0.708464	0.177364	0.653901	0.144788	1.21295	0.235864	0.352182	19	57	0.637111	FALSE
UK1647	0.641772	0.379631	0.758817	0.318495	-1.20949	0.236974	-0.34646	19	57	0.638741	FALSE
UK103	0.880492	0.330438	0.762114	0.478383	1.19814	0.237149	0.262178	19	57	0.638741	FALSE
UK973	0.656378	0.202565	0.726048	0.262819	-1.19988	0.237274	-0.276392	19	57	0.638741	FALSE
UK944	0.697525	0.880842	0.988452	1.00486	-1.20232	0.237337	-0.295006	19	57	0.638741	FALSE
UK937	0.681746	0.183467	0.744259	0.232116	-1.19932	0.237679	-0.279644	19	57	0.638741	FALSE
UK582	0.643144	0.144359	0.69128	0.170666	-1.20045	0.237771	-0.289367	19	57	0.638741	FALSE
PE 18:2e/20:5	0.649235	0.160505	0.699762	0.151451	-1.20498	0.237811	-0.32539	19	57	0.638741	FALSE
UK474	0.700081	0.340879	0.812814	0.392362	-1.20061	0.23792	-0.293278	19	57	0.638741	FALSE
LPC 0:0/18:1	0.64383	0.114379	0.68506	0.168879	-1.19575	0.237937	-0.259332	19	57	0.638741	FALSE
UK1025	0.648714	0.200987	0.717838	0.262697	-1.19664	0.238465	-0.274675	19	57	0.639572	FALSE
UK953	0.635965	0.3737	0.755047	0.375179	-1.20172	0.238573	-0.314475	19	57	0.639572	FALSE
UK2654	0.650377	0.285184	0.736758	0.220039	-1.20605	0.238858	-0.35996	19	57	0.639897	FALSE
UK245	0.717513	0.126646	0.677497	0.123747	1.19955	0.239611	0.318251	19	57	0.64094	FALSE
UK224	0.651102	0.16354	0.703347	0.167787	-1.19809	0.239793	-0.3101	19	57	0.64094	FALSE
UK2093	0.65007	0.101545	0.681025	0.082749	-1.20234	0.239892	-0.349404	19	57	0.64094	FALSE
PC 40:6	0.728077	0.52173	0.888323	0.445284	-1.20093	0.240102	-0.341084	19	57	0.64094	FALSE
PC 22:3-20:4	0.644976	0.12539	0.687352	0.157372	-1.19286	0.240231	-0.279222	19	57	0.64094	FALSE
SM d44:0	0.645608	0.196372	0.704637	0.147404	-1.20221	0.240496	-0.363596	19	57	0.64094	FALSE
UK2920	0.634448	0.255779	0.717473	0.280978	-1.19484	0.240505	-0.298773	19	57	0.64094	FALSE
UK994	1.06606	0.995277	0.747214	1.03982	1.19573	0.240557	0.30666	19	57	0.64094	FALSE
UK2190	0.650571	0.158967	0.699731	0.142271	-1.19755	0.241046	-0.332133	19	57	0.641654	FALSE
UK2352	0.645386	0.168325	0.698143	0.161604	-1.1949	0.241534	-0.319854	19	57	0.641654	FALSE
UK1553	0.636989	0.185484	0.692008	0.128347	-1.20068	0.241587	-0.377294	19	57	0.641654	FALSE
PC 17:0-18:1(2)	0.655778	0.119595	0.692679	0.10651	-1.19609	0.241643	-0.332547	19	57	0.641654	FALSE
UK2085	0.666318	0.306287	0.768212	0.369407	-1.19001	0.241645	-0.284035	19	57	0.641654	FALSE
UK1818	0.740824	0.164354	0.691283	0.12816	1.19809	0.241818	0.355753	19	57	0.641678	FALSE
UK805	0.671696	0.0707865	0.69445	0.075898	-1.19137	0.242038	-0.301564	19	57	0.641826	FALSE
UK2580	0.660057	0.0862084	0.688036	0.0962113	-1.18918	0.242569	-0.295007	19	57	0.64277	FALSE
UK1769	0.719818	0.162406	0.669455	0.150097	1.19256	0.242722	0.325435	19	57	0.64277	FALSE
UK1758	0.663896	0.18677	0.723836	0.200436	-1.18914	0.242892	-0.300865	19	57	0.642784	FALSE
UK2361	0.651542	0.193065	0.712471	0.194348	-1.18934	0.243315	-0.310815	19	57	0.643323	FALSE
SM d43:1(3)	0.649161	0.258068	0.727489	0.214523	-1.19275	0.243424	-0.343229	19	57	0.643323	FALSE
UK2754	0.647482	0.300179	0.745938	0.3513	-1.18462	0.243976	-0.286991	19	57	0.644348	FALSE
Cer-NDS d18:0/22:0	0.679232	0.178741	0.733443	0.150208	-1.18943	0.24463	-0.34043	19	57	0.645638	FALSE
UK1589	0.664536	0.156978	0.714928	0.171561	-1.18338	0.244995	-0.296672	19	57	0.646165	FALSE
UK755	0.544611	0.221827	0.617916	0.268501	-1.18071	0.245245	-0.28132	19	57	0.646391	FALSE
PC 18:0-20:5	0.699367	0.234474	0.777636	0.294485	-1.17794	0.246052	-0.275637	19	57	0.646976	FALSE
UK1740	0.646762	0.29281	0.735018	0.241846	-1.18588	0.246125	-0.342339	19	57	0.646976	FALSE
UK731	0.657051	0.142734	0.701982	0.146037	-1.18141	0.246278	-0.30621	19	57	0.646976	FALSE
UK2736	0.692398	0.157095	0.751483	0.266021	-1.17228	0.246306	-0.239651	19	57	0.646976	FALSE
UK1846	0.736934	0.35449	0.633529	0.233176	1.18866	0.246493	0.382212	19	57	0.646976	FALSE
UK2639	0.65432	0.201252	0.716893	0.196062	-1.18124	0.246719	-0.313865	19	57	0.646976	FALSE
UK1915	0.740822	0.280129	0.65507	0.254048	1.18209	0.246927	0.325669	19	57	0.646976	FALSE
UK2727	0.712892	0.12622	0.673763	0.121609	1.18089	0.246941	0.31554	19	57	0.646976	FALSE
UK1448	0.655514	0.199231	0.715047	0.157841	-1.18448	0.246955	-0.349007	19	57	0.646976	FALSE
UK1719	0.717088	0.11481	0.680596	0.122968	1.17835	0.247121	0.298432	19	57	0.646979	FALSE
UK2096	0.668276	0.0952178	0.698319	0.0998708	-1.17644	0.248037	-0.301114	19	57	0.648444	FALSE
UK1698	0.717422	0.128812	0.678603	0.109047	1.18019	0.248169	0.336555	19	57	0.648444	FALSE
UK2442	0.645412	0.159706	0.692434	0.116861	-1.18221	0.24836	-0.361915	19	57	0.648444	FALSE
UK1631	0.907388	0.831575	0.664203	0.578029	1.183	0.248364	0.370963	19	57	0.648444	FALSE
UK1015	0.642053	0.29415	0.729723	0.234192	-1.18041	0.248509	-0.34697	19	57	0.648444	FALSE
UK2045	0.72753	0.158526	0.680889	0.117137	1.17958	0.249321	0.359441	19	57	0.649899	FALSE
UK1582	0.714581	0.272175	0.635907	0.175495	1.18081	0.249649	0.383072	19	57	0.649899	FALSE
UK1076	0.628799	0.326806	0.731995	0.348663	-1.17193	0.249683	-0.297392	19	57	0.649899	FALSE
PC 18:1-20:1	0.723382	0.163904	0.673471	0.149267	1.17486	0.249731	0.322995	19	57	0.649899	FALSE
UK852	0.734828	0.153891	0.684564	0.185377	1.16882	0.249982	0.279147	19	57	0.65012	FALSE
UK1220	0.705106	0.147137	0.661199	0.121019	1.17498	0.250413	0.339896	19	57	0.650807	FALSE
UK879	0.686991	0.222579	0.764875	0.326644	-1.16369	0.250605	-0.253073	19	57	0.650875	FALSE
SM d41:1(2)	0.663048	0.12489	0.70044	0.105885	-1.17217	0.251308	-0.33402	19	57	0.651964	FALSE
UK2659	0.611604	0.184198	0.680148	0.312005	-1.15967	0.251357	-0.237046	19	57	0.651964	FALSE
UK101	0.868764	0.407299	0.742833	0.406657	1.16761	0.251907	0.306408	19	57	0.652401	FALSE
UK2834	0.68792	0.168764	0.74548	0.233672	-1.16126	0.251981	-0.259384	19	57	0.652401	FALSE
UK1441	0.805166	0.361834	0.698922	0.275725	1.17152	0.252289	0.351762	19	57	0.652401	FALSE
UK854	0.735675	0.119401	0.694282	0.172755	1.15972	0.252298	0.253841	19	57	0.652401	FALSE
UK294	0.707713	0.235501	0.638741	0.176826	1.17128	0.252478	0.354193	19	57	0.652401	FALSE
UK858	0.724615	0.19503	0.666164	0.168687	1.16873	0.252526	0.329739	19	57	0.652401	FALSE
TG 56:8(2)	0.658946	0.222223	0.731123	0.26805	-1.16177	0.252787	-0.277281	19	57	0.652546	FALSE
UK1154	0.726607	0.138452	0.684623	0.127755	1.16657	0.252916	0.318597	19	57	0.652546	FALSE
UK2797	0.659667	0.134911	0.701499	0.137802	-1.16422	0.253084	-0.302011	19	57	0.652551	FALSE
UK687	0.661258	0.0989856	0.692821	0.113026	-1.16043	0.253747	-0.284597	19	57	0.652637	FALSE
UK626	0.666018	0.12995	0.708478	0.160815	-1.15885	0.253768	-0.273129	19	57	0.652637	FALSE
PE 16:0-18:2	0.712315	0.100802	0.680421	0.111998	1.16085	0.253787	0.288622	19	57	0.652637	FALSE
UK2691	0.721779	0.157856	0.674547	0.137353	1.16544	0.253793	0.327827	19	57	0.652637	FALSE
UK1442	0.811553	0.343758	0.710237	0.274813	1.16645	0.253978	0.342179	19	57	0.652637	FALSE
UK304	0.662533	0.159601	0.712471	0.170721	-1.1604	0.254259	-0.294077	19	57	0.652637	FALSE
UK119	0.666929	0.148351	0.711706	0.135742	-1.16329	0.254285	-0.319052	19	57	0.652637	FALSE
UK1879	1.10863	1.1069	0.783918	0.867469	1.16499	0.25469	0.345086	19	57	0.653248	FALSE
UK196	0.661424	0.172184	0.715065	0.183617	-1.15635	0.255912	-0.293504	19	57	0.655704	FALSE
UK2743	0.654291	0.215805	0.716798	0.158347	-1.16253	0.256093	-0.355425	19	57	0.655704	FALSE
UK609	0.663691	0.141929	0.708179	0.155319	-1.15506	0.256234	-0.289379	19	57	0.655704	FALSE
UK985	0.729832	0.281966	0.648988	0.192967	1.16232	0.256595	0.367095	19	57	0.655704	FALSE
UK1095	0.699547	0.174221	0.648406	0.14071	1.15964	0.256625	0.338479	19	57	0.655704	FALSE
UK1851	0.775224	0.238537	0.705424	0.189012	1.15989	0.256653	0.341732	19	57	0.655704	FALSE
UK2110	0.729979	0.166891	0.680889	0.137255	1.15822	0.25707	0.33506	19	57	0.655988	FALSE
TG 16:0-16:1-20:4	0.675676	0.297251	0.771902	0.365673	-1.15042	0.257224	-0.271931	19	57	0.655988	FALSE
PC 20:1-18:2	0.71174	0.188647	0.657372	0.135918	1.15987	0.257267	0.357678	19	57	0.655988	FALSE
UK2516	0.650879	0.115948	0.687507	0.132365	-1.14974	0.258065	-0.282008	19	57	0.657542	FALSE
UK2466	0.655153	0.108491	0.68798	0.10471	-1.15213	0.258372	-0.307581	19	57	0.657542	FALSE
UK11	0.720538	0.140933	0.678197	0.131635	1.15264	0.25841	0.312864	19	57	0.657542	FALSE
UK1847	0.700276	0.173179	0.64849	0.158356	1.15268	0.258548	0.316248	19	57	0.657542	FALSE
UK229	0.734662	0.128964	0.695291	0.130755	1.14842	0.259505	0.299033	19	57	0.659219	FALSE
UK974	0.653608	0.211723	0.719315	0.229221	-1.1471	0.259544	-0.288944	19	57	0.659219	FALSE
UK665	0.656949	0.0748079	0.679757	0.0758463	-1.14691	0.260119	-0.298641	19	57	0.659797	FALSE
UK674	0.662318	0.261536	0.741694	0.260617	-1.14669	0.260341	-0.301213	19	57	0.659797	FALSE
UK488	0.667126	0.207492	0.727422	0.165482	-1.15056	0.260361	-0.33791	19	57	0.659797	FALSE
UK46	0.724519	0.351117	0.622723	0.277121	1.14997	0.260666	0.339466	19	57	0.659797	FALSE
UK1426	0.721215	0.137925	0.679703	0.132932	1.14641	0.260703	0.306271	19	57	0.659797	FALSE
UK2942	0.659123	0.178767	0.715799	0.210831	-1.14228	0.260865	-0.275677	19	57	0.659797	FALSE
UK173	0.753195	0.154838	0.70706	0.142665	1.14661	0.260952	0.313379	19	57	0.659797	FALSE
UK244	0.664616	0.164646	0.716196	0.187001	-1.14193	0.261292	-0.280808	19	57	0.659929	FALSE
UK1021	0.873004	0.508694	0.720003	0.49178	1.14479	0.261341	0.305365	19	57	0.659929	FALSE
UK1067	0.707245	0.320911	0.809496	0.386683	-1.14011	0.261595	-0.27225	19	57	0.660143	FALSE
UK2152	0.715659	0.135704	0.675923	0.115415	1.14568	0.261902	0.325961	19	57	0.660492	FALSE
Cer-NS d17:1/18:0	0.713379	0.179424	0.662707	0.119843	1.14859	0.262243	0.366792	19	57	0.660927	FALSE
UK321	0.729567	0.246554	0.658643	0.190211	1.1454	0.262668	0.341878	19	57	0.661011	FALSE
PC 33:0e	0.700655	0.134562	0.661499	0.111917	1.14341	0.26298	0.328943	19	57	0.661011	FALSE
SM d36:2	0.671232	0.111259	0.70459	0.107854	-1.14042	0.263107	-0.30378	19	57	0.661011	FALSE
UK647	0.705984	0.173063	0.765363	0.258492	-1.13259	0.263196	-0.244364	19	57	0.661011	FALSE
UK2529	0.681724	0.100885	0.713403	0.117203	-1.13673	0.263259	-0.276395	19	57	0.661011	FALSE
UK2772	0.665482	0.123299	0.701168	0.0997063	-1.14312	0.26329	-0.333453	19	57	0.661011	FALSE
UK2610	0.655847	0.0856471	0.682826	0.100817	-1.13561	0.263624	-0.274326	19	57	0.661139	FALSE
UK1952	0.6417	0.236285	0.713678	0.246278	-1.13771	0.263678	-0.292128	19	57	0.661139	FALSE
UK2353	0.689859	0.172613	0.640275	0.135603	1.14032	0.26462	0.337382	19	57	0.661382	FALSE
UK1385	0.709487	0.194849	0.654324	0.13882	1.14124	0.264857	0.35379	19	57	0.661382	FALSE
UK274	0.663624	0.15555	0.711783	0.174192	-1.1333	0.264957	-0.280662	19	57	0.661382	FALSE
TG 58:10	0.642567	0.279776	0.727381	0.289504	-1.13438	0.265106	-0.292342	19	57	0.661382	FALSE
UK2847	0.658543	0.0931866	0.687294	0.103206	-1.13303	0.26515	-0.282158	19	57	0.661382	FALSE
SM d18:1/24:1	0.655822	0.134762	0.695684	0.125231	-1.13615	0.265171	-0.309185	19	57	0.661382	FALSE
UK2172	0.665979	0.113057	0.700342	0.118339	-1.13388	0.265223	-0.290523	19	57	0.661382	FALSE
UK690	0.599423	0.27864	0.702687	0.497046	-1.12532	0.265242	-0.225288	19	57	0.661382	FALSE
UK1136	0.71277	0.174887	0.662496	0.139297	1.13845	0.265297	0.334569	19	57	0.661382	FALSE
UK2815	0.779487	0.234705	0.707666	0.255937	1.12877	0.267037	0.283298	19	57	0.664926	FALSE
Cer-NS d18:1/24:1	0.72922	0.138527	0.687676	0.139472	1.13016	0.267058	0.295322	19	57	0.664926	FALSE
UK1833	0.661699	0.170601	0.711049	0.144921	-1.13207	0.267487	-0.322283	19	57	0.665247	FALSE
UK821	0.717774	0.324128	0.823829	0.438714	-1.1238	0.267527	-0.253706	19	57	0.665247	FALSE
UK2678	0.633519	0.381351	0.751246	0.432312	-1.12591	0.267933	-0.277131	19	57	0.665836	FALSE
PC 22:0-18:2	0.617828	0.330954	0.723708	0.422769	-1.1223	0.268566	-0.260466	19	57	0.665852	FALSE
UK1462	0.642207	0.234766	0.710718	0.211844	-1.12813	0.268698	-0.311588	19	57	0.665852	FALSE
UK2557	0.606065	0.308911	0.698541	0.313267	-1.12608	0.268699	-0.293185	19	57	0.665852	FALSE
UK1451	0.711146	0.172727	0.661119	0.149906	1.12872	0.268728	0.317908	19	57	0.665852	FALSE
UK2549	0.725913	0.233362	0.660386	0.166588	1.13162	0.26879	0.350483	19	57	0.665852	FALSE
UK857	0.650567	0.394046	0.776123	0.500629	-1.11991	0.26961	-0.260597	19	57	0.667459	FALSE
UK2558	0.730567	0.197519	0.675115	0.143096	1.12895	0.269806	0.347242	19	57	0.667522	FALSE
UK74	0.675922	0.0937696	0.703277	0.0857338	-1.12451	0.270108	-0.308538	19	57	0.667849	FALSE
DG 20:0-18:1	0.725466	0.178058	0.67142	0.193394	1.12091	0.270347	0.281892	19	57	0.668017	FALSE
UK969	0.841046	0.555568	0.678257	0.521247	1.12304	0.27054	0.304139	19	57	0.668071	FALSE
UK704	0.737636	0.440406	0.873821	0.517034	-1.11574	0.271945	-0.269882	19	57	0.670855	FALSE
UK614	0.643302	0.123699	0.682484	0.156855	-1.11403	0.272106	-0.259472	19	57	0.670855	FALSE
UK273	0.650097	0.164637	0.699832	0.178558	-1.11605	0.272406	-0.280873	19	57	0.670855	FALSE
PC 37:0e	0.654778	0.179883	0.705741	0.144099	-1.12086	0.272541	-0.328476	19	57	0.670855	FALSE
UK429	1.03884	1.2919	0.674957	0.999928	1.12092	0.272734	0.334045	19	57	0.670855	FALSE
UK971	0.848262	0.559265	0.685131	0.526066	1.1173	0.272925	0.302193	19	57	0.670855	FALSE
UK2092	0.65015	0.105468	0.679912	0.0828966	-1.12012	0.272972	-0.331322	19	57	0.670855	FALSE
PC 16:0-20:5	0.634147	0.222753	0.698186	0.195143	-1.11823	0.273038	-0.313479	19	57	0.670855	FALSE
UK2177	1.13403	1.22821	0.796563	0.794678	1.12192	0.273359	0.363413	19	57	0.671002	FALSE
UK41	0.680153	0.180831	0.7349	0.199335	-1.11331	0.273441	-0.277903	19	57	0.671002	FALSE
UK1032	0.937593	1.25201	0.586287	0.959059	1.11857	0.273785	0.335017	19	57	0.671114	FALSE
UK490	0.659258	0.127213	0.696363	0.120732	-1.115	0.27383	-0.300214	19	57	0.671114	FALSE
UK2698	0.717925	0.222866	0.655962	0.161226	1.11827	0.274258	0.344193	19	57	0.671306	FALSE
SM d44:3	0.727028	0.172644	0.67885	0.128417	1.1177	0.27433	0.339512	19	57	0.671306	FALSE
UK984	0.728565	0.29834	0.646514	0.198687	1.11895	0.274445	0.3578	19	57	0.671306	FALSE
UK32	0.639254	0.225909	0.705389	0.219611	-1.11278	0.274595	-0.295994	19	57	0.671306	FALSE
UK1098	0.707442	0.107399	0.674611	0.123749	1.10941	0.274766	0.27086	19	57	0.671306	FALSE
UK2794	0.686532	0.199244	0.74595	0.210705	-1.10945	0.275384	-0.282793	19	57	0.672396	FALSE
UK1194	0.717199	0.138301	0.677764	0.119827	1.11156	0.275923	0.313339	19	57	0.672399	FALSE
UK259	0.74183	0.14087	0.700843	0.135125	1.10948	0.276089	0.297122	19	57	0.672399	FALSE
UK1992	0.65061	0.147616	0.692159	0.119404	-1.11163	0.276354	-0.324224	19	57	0.672399	FALSE
UK257	0.670004	0.145605	0.712135	0.136493	-1.10922	0.276363	-0.300528	19	57	0.672399	FALSE
TG 55:3(1)	0.663397	0.211444	0.729692	0.267437	-1.10372	0.276517	-0.257388	19	57	0.672399	FALSE
SM d41:0	0.664137	0.129317	0.700516	0.104559	-1.11114	0.276562	-0.324147	19	57	0.672399	FALSE
UK1260	0.810665	0.377866	0.706432	0.26747	1.11303	0.276587	0.346091	19	57	0.672399	FALSE
UK620	0.701315	0.119383	0.664495	0.143922	1.10341	0.276997	0.263424	19	57	0.672883	FALSE
SM d33:2(2)	0.636194	0.16015	0.682144	0.14525	-1.10796	0.27713	-0.305235	19	57	0.672883	FALSE
TG 14:0-16:0-20:4	0.663769	0.302522	0.758773	0.386582	-1.10152	0.277387	-0.255602	19	57	0.67308	FALSE
UK20	0.744483	0.205686	0.685704	0.183629	1.10722	0.277555	0.307463	19	57	0.67308	FALSE
UK261	0.703718	0.0435043	0.690664	0.0483859	1.1006	0.278793	0.273501	19	57	0.675663	FALSE
UK195	0.66493	0.129598	0.703808	0.144351	-1.09982	0.279115	-0.273108	19	57	0.675827	FALSE
UK1422	0.763506	0.281647	0.678031	0.327041	1.09878	0.279259	0.267233	19	57	0.675827	FALSE
UK1667	0.666215	0.205563	0.725654	0.198156	-1.10131	0.279535	-0.294196	19	57	0.675827	FALSE
UK2791	0.681378	0.132885	0.727147	0.216765	-1.09291	0.279551	-0.226933	19	57	0.675827	FALSE
UK561	0.711526	0.164841	0.663883	0.158901	1.10084	0.279736	0.294071	19	57	0.675856	FALSE
UK2522	0.678896	0.0912442	0.704039	0.0681337	-1.10297	0.280529	-0.334418	19	57	0.677353	FALSE
UK1388	0.705506	0.127079	0.669185	0.117901	1.09822	0.281131	0.299107	19	57	0.677538	FALSE
UK1771	0.721306	0.203046	0.661077	0.220505	1.09545	0.281182	0.275508	19	57	0.677538	FALSE
PC 17:1-20:4	0.651159	0.127737	0.688319	0.128626	-1.09625	0.281389	-0.286443	19	57	0.677538	FALSE
UK1938	0.711951	0.20339	0.654986	0.170327	1.09912	0.281448	0.315126	19	57	0.677538	FALSE
TG 58:1	0.679572	0.167285	0.72835	0.170494	-1.09541	0.281664	-0.284478	19	57	0.677538	FALSE
UK2477	0.689103	0.402131	0.809997	0.460168	-1.09336	0.281705	-0.267859	19	57	0.677538	FALSE
UK2584	0.652175	0.11827	0.68611	0.112563	-1.09613	0.281849	-0.294711	19	57	0.677538	FALSE
PE 38:7e	0.676796	0.147878	0.719976	0.152018	-1.09451	0.28199	-0.283008	19	57	0.677538	FALSE
UK1319	0.719378	0.18314	0.666967	0.173268	1.09476	0.282478	0.295233	19	57	0.678066	FALSE
UK1322	0.724484	0.210272	0.663849	0.206306	1.09366	0.282696	0.289551	19	57	0.678066	FALSE
UK2443	0.660272	0.13784	0.697872	0.098975	-1.09836	0.28273	-0.339253	19	57	0.678066	FALSE
Cer-NS d18:2/18:0	0.726787	0.177253	0.67867	0.123338	1.09797	0.283075	0.344133	19	57	0.678479	FALSE
UK2928	0.686761	0.225609	0.755037	0.267427	-1.0886	0.283513	-0.262065	19	57	0.678879	FALSE
UK4	0.802549	1.23761	1.16666	1.32836	-1.09006	0.283601	-0.275778	19	57	0.678879	FALSE
UK2801	0.644882	0.11594	0.68103	0.150952	-1.08634	0.283834	-0.249821	19	57	0.678879	FALSE
UK71	0.870494	0.288923	0.787232	0.286267	1.09035	0.284056	0.287245	19	57	0.678879	FALSE
UK2951	0.689896	0.209397	0.753974	0.258735	-1.08588	0.284402	-0.256122	19	57	0.678879	FALSE
TG 51:4	0.650075	0.322269	0.743874	0.33435	-1.08837	0.284582	-0.280115	19	57	0.678879	FALSE
UK693	0.776783	0.570406	0.941028	0.565973	-1.08908	0.284599	-0.286701	19	57	0.678879	FALSE
PE 18:2-18:2	0.712855	0.212545	0.652829	0.193035	1.09024	0.28472	0.300144	19	57	0.678879	FALSE
UK504	0.64679	0.199751	0.703732	0.189862	-1.08931	0.284803	-0.293073	19	57	0.678879	FALSE
UK894	0.658015	0.261224	0.73622	0.30176	-1.08565	0.284987	-0.264722	19	57	0.678903	FALSE
UK2895	0.647397	0.154791	0.693345	0.174541	-1.08434	0.285734	-0.267612	19	57	0.679682	FALSE
UK1581	0.655827	0.19306	0.713894	0.227768	-1.08353	0.285759	-0.261454	19	57	0.679682	FALSE
UK1757	0.669996	0.208614	0.729031	0.194188	-1.08654	0.286152	-0.295432	19	57	0.679682	FALSE
UK2588	0.722452	0.168529	0.666064	0.265928	1.07812	0.286223	0.227059	19	57	0.679682	FALSE
UK2232	0.639776	0.311439	0.726009	0.259237	-1.08782	0.286355	-0.312826	19	57	0.679682	FALSE
UK2316	0.658173	0.119794	0.691319	0.099499	-1.08748	0.286517	-0.313064	19	57	0.679682	FALSE
UK1860	0.788579	0.364059	0.68957	0.271148	1.08903	0.286529	0.330597	19	57	0.679682	FALSE
UK554	0.666498	0.136998	0.708072	0.168304	-1.07894	0.287486	-0.255205	19	57	0.681198	FALSE
UK34	0.661895	0.0935195	0.690062	0.112182	-1.07926	0.287516	-0.258291	19	57	0.681198	FALSE
UK2699	0.715003	0.225656	0.653957	0.165101	1.08625	0.287838	0.332556	19	57	0.681546	FALSE
UK2385	0.668195	0.133677	0.704799	0.106649	-1.08409	0.288249	-0.318335	19	57	0.682109	FALSE
UK489	0.676247	0.188577	0.727832	0.150068	-1.08348	0.288529	-0.318551	19	57	0.682359	FALSE
UK818	0.703147	0.180114	0.771468	0.367618	-1.06983	0.288754	-0.203752	19	57	0.682478	FALSE
UK2094	0.660811	0.0984989	0.688875	0.0972681	-1.07892	0.289063	-0.284715	19	57	0.682796	FALSE
TG 56:3(1)	0.658343	0.215886	0.721091	0.232853	-1.07546	0.289953	-0.271412	19	57	0.684286	FALSE
UK1604	0.723326	0.192783	0.667892	0.199815	1.07553	0.290207	0.276948	19	57	0.684286	FALSE
TG 44:0	0.676776	0.314662	0.770087	0.365512	-1.07353	0.290273	-0.261044	19	57	0.684286	FALSE
PC 40:7e	0.669294	0.152488	0.712755	0.152601	-1.07568	0.290393	-0.281952	19	57	0.684286	FALSE
PC 32:3e	0.674183	0.205125	0.729831	0.159718	-1.07855	0.290819	-0.320486	19	57	0.684697	FALSE
UK1487	0.723627	0.417248	0.855091	0.583158	-1.0688	0.291096	-0.237696	19	57	0.684697	FALSE
UK2390	0.657055	0.178377	0.707695	0.176926	-1.07386	0.29126	-0.282747	19	57	0.684697	FALSE
UK2033	0.72905	0.17808	0.677207	0.195246	1.07222	0.291267	0.268372	19	57	0.684697	FALSE
UK1718	0.717028	0.128777	0.680432	0.12862	1.07309	0.29155	0.281552	19	57	0.684872	FALSE
UK148	0.652993	0.191731	0.708417	0.2056	-1.07134	0.291813	-0.271168	19	57	0.684872	FALSE
UK1651	0.702311	0.161123	0.656011	0.168903	1.07159	0.291867	0.274355	19	57	0.684872	FALSE
UK358	0.665347	0.1569	0.710577	0.168546	-1.06786	0.293346	-0.270046	19	57	0.687619	FALSE
UK600	0.676195	0.0964123	0.703652	0.0989042	-1.0681	0.293568	-0.276472	19	57	0.687619	FALSE
UK2952	0.691042	0.215102	0.754085	0.246	-1.06609	0.293687	-0.261256	19	57	0.687619	FALSE
UK33	0.668473	0.133271	0.707154	0.147556	-1.06598	0.293968	-0.265501	19	57	0.687619	FALSE
UK1555	0.66114	0.162109	0.706152	0.149232	-1.06875	0.294038	-0.292231	19	57	0.687619	FALSE
UK2696	0.667233	0.159061	0.710278	0.127603	-1.07036	0.294232	-0.313455	19	57	0.687619	FALSE
PC 18:0-22:5	0.648081	0.142185	0.688076	0.139652	-1.06658	0.294551	-0.282231	19	57	0.687619	FALSE
UK930	0.695731	0.320648	0.790883	0.385006	-1.06305	0.2947	-0.25429	19	57	0.687619	FALSE
UK2237	0.75648	0.207263	0.695634	0.240453	1.06319	0.294878	0.258693	19	57	0.687619	FALSE
UK451	0.668906	0.0891489	0.696741	0.124398	-1.05985	0.295114	-0.235881	19	57	0.687619	FALSE
UK1976	0.659282	0.178553	0.707694	0.146541	-1.06801	0.295129	-0.30928	19	57	0.687619	FALSE
SM d38:2(2)	0.824679	0.441126	0.701896	0.41539	1.0659	0.295146	0.288134	19	57	0.687619	FALSE
UK2008	0.722053	0.160037	0.677254	0.15576	1.06375	0.295877	0.282782	19	57	0.688491	FALSE
UK2461	0.656224	0.373261	0.761086	0.369521	-1.06316	0.296021	-0.2802	19	57	0.688491	FALSE
UK2141	0.718543	0.17072	0.670268	0.174341	1.06176	0.296427	0.275461	19	57	0.688491	FALSE
UK2046	0.7009	0.131973	0.663799	0.131525	1.06214	0.296429	0.278986	19	57	0.688491	FALSE
UK2664	0.728163	0.603424	0.894472	0.549537	-1.06333	0.29652	-0.292333	19	57	0.688491	FALSE
UK820	0.701463	0.188022	0.764051	0.307776	-1.05453	0.296576	-0.218642	19	57	0.688491	FALSE
UK2503	0.656515	0.18649	0.709491	0.19484	-1.06027	0.296932	-0.271917	19	57	0.688504	FALSE
PC 35:5e(1)	0.689808	0.453517	0.816561	0.442673	-1.06134	0.296933	-0.28173	19	57	0.688504	FALSE
UK2279	0.712157	0.13892	0.670979	0.169508	1.05626	0.297636	0.250675	19	57	0.68888	FALSE
TG 60:10(1)	0.650787	0.296936	0.734239	0.298756	-1.05929	0.297636	-0.2769	19	57	0.68888	FALSE
SM d33:2(1)	0.653408	0.15879	0.696942	0.142514	-1.06104	0.29764	-0.293856	19	57	0.68888	FALSE
UK776	0.711009	0.205916	0.783926	0.384159	-1.0502	0.297935	-0.206643	19	57	0.68888	FALSE
UK803	0.685318	0.134733	0.726306	0.178032	-1.0543	0.297975	-0.240745	19	57	0.68888	FALSE
UK2244	0.706835	0.174077	0.660216	0.138066	1.06136	0.298295	0.312559	19	57	0.689058	FALSE
UK812	0.705766	0.188858	0.775948	0.385494	-1.04805	0.298595	-0.199599	19	57	0.689058	FALSE
UK1002	0.781726	0.361001	0.683575	0.314111	1.05901	0.298754	0.297891	19	57	0.689058	FALSE
UK680	0.701801	0.317689	0.796523	0.397636	-1.05339	0.298756	-0.246901	19	57	0.689058	FALSE
UK835	0.746639	0.133552	0.702275	0.220142	1.04888	0.299108	0.216834	19	57	0.689464	FALSE
UK2642	0.74484	0.310386	0.665719	0.162649	1.06353	0.299405	0.375698	19	57	0.689551	FALSE
UK236	0.677776	0.158654	0.72064	0.13461	-1.05759	0.299554	-0.301259	19	57	0.689551	FALSE
UK184	0.654168	0.163426	0.702977	0.206802	-1.05119	0.299675	-0.245081	19	57	0.689551	FALSE
UK199	0.645509	0.174881	0.695883	0.197449	-1.05183	0.300183	-0.25942	19	57	0.689934	FALSE
SM d20:2/24:0	0.662638	0.126537	0.699694	0.151102	-1.05093	0.300194	-0.252075	19	57	0.689934	FALSE
SM d41:3(2)	0.728137	0.129592	0.69219	0.126416	1.0535	0.300453	0.279738	19	57	0.689966	FALSE
UK678	0.741391	0.845984	0.9862	0.975281	-1.05004	0.300842	-0.256298	19	57	0.689966	FALSE
PC 36:3	0.691947	0.148095	0.652051	0.12558	1.05465	0.300878	0.300505	19	57	0.689966	FALSE
PC 20:5e/18:1	0.66758	0.121131	0.70027	0.103763	-1.05443	0.300913	-0.298926	19	57	0.689966	FALSE
UK863	0.653319	0.261656	0.729763	0.312102	-1.04883	0.301153	-0.25171	19	57	0.690015	FALSE
SM d40:0	0.666294	0.147642	0.707011	0.141891	-1.05116	0.301614	-0.281232	19	57	0.690015	FALSE
UK2088	0.657619	0.111976	0.688984	0.115056	-1.05009	0.30163	-0.271588	19	57	0.690015	FALSE
UK2835	0.708616	0.122858	0.674083	0.128048	1.0498	0.301663	0.269563	19	57	0.690015	FALSE
PC 20:5-20:5	0.626316	0.468947	0.75374	0.421225	-1.05143	0.301949	-0.291074	19	57	0.690015	FALSE
PC 36:1e	0.709247	0.103126	0.681365	0.0903748	1.05157	0.30205	0.29474	19	57	0.690015	FALSE
UK2599	0.666196	0.15245	0.709686	0.168763	-1.04775	0.302168	-0.260982	19	57	0.690015	FALSE
UK290	0.722969	0.255396	0.65479	0.209579	1.05157	0.30247	0.304542	19	57	0.690302	FALSE
UK2483	0.716329	0.135392	0.679	0.131397	1.04844	0.302775	0.279118	19	57	0.690596	FALSE
PC 35:4e	0.646083	0.169861	0.690902	0.130654	-1.05113	0.303065	-0.314193	19	57	0.690854	FALSE
UK1416	0.656403	0.258924	0.733807	0.335926	-1.04294	0.303263	-0.240248	19	57	0.690903	FALSE
UK2404	0.6741	0.136399	0.714959	0.17853	-1.04174	0.303754	-0.238959	19	57	0.691156	FALSE
UK282	0.639442	0.352694	0.733358	0.291146	-1.04778	0.304145	-0.302554	19	57	0.691156	FALSE
CAR 16:1	0.646039	0.305602	0.732023	0.327152	-1.04324	0.304455	-0.264281	19	57	0.691156	FALSE
UK2166	0.681052	0.222998	0.746483	0.275837	-1.04081	0.30456	-0.245364	19	57	0.691156	FALSE
CAR 20:4	0.64333	0.409635	0.757401	0.421789	-1.04338	0.304667	-0.269564	19	57	0.691156	FALSE
UK1117	0.76297	0.357773	0.668386	0.285234	1.04679	0.304807	0.30749	19	57	0.691156	FALSE
UK111	0.651364	0.119334	0.687373	0.160447	-1.03901	0.304831	-0.235305	19	57	0.691156	FALSE
UK634	0.709542	0.0992798	0.68301	0.0844736	1.04556	0.304959	0.297411	19	57	0.691156	FALSE
UK1692	0.701275	0.142811	0.663105	0.121586	1.04554	0.304964	0.297316	19	57	0.691156	FALSE
UK1891	0.715971	0.140697	0.679201	0.104522	1.04692	0.305169	0.318202	19	57	0.691206	FALSE
TG 14:0-16:0-18:1	0.671657	0.278671	0.749103	0.286243	-1.04194	0.305339	-0.269524	19	57	0.691206	FALSE
UK2867	0.675587	0.135443	0.71068	0.0957405	-1.04567	0.306013	-0.325354	19	57	0.691256	FALSE
UK1537	0.66381	0.171709	0.710137	0.155577	-1.04207	0.306135	-0.287227	19	57	0.691256	FALSE
UK1143	0.709236	0.149338	0.669236	0.130482	1.04241	0.306218	0.292612	19	57	0.691256	FALSE
UK1825	0.715486	0.132991	0.680277	0.10949	1.04225	0.306673	0.301353	19	57	0.691256	FALSE
UK2340	0.657137	0.180558	0.703429	0.118525	-1.045	0.306705	-0.336324	19	57	0.691256	FALSE
UK1367	0.682421	0.111491	0.713998	0.124544	-1.03748	0.306794	-0.257252	19	57	0.691256	FALSE
Cer-NS d17:1/20:0	0.709772	0.172304	0.665471	0.116089	1.04447	0.30681	0.332235	19	57	0.691256	FALSE
UK983	0.714227	0.184437	0.66244	0.199749	1.03773	0.306897	0.26135	19	57	0.691256	FALSE
UK503	0.690239	0.0634057	0.672738	0.0642756	1.03836	0.307067	0.270397	19	57	0.691256	FALSE
UK2146	0.705153	0.178203	0.657456	0.156667	1.04033	0.307127	0.291125	19	57	0.691256	FALSE
UK456	0.666774	0.141832	0.707381	0.165193	-1.03558	0.307377	-0.251483	19	57	0.691421	FALSE
UK1817	0.706723	0.134729	0.670896	0.115108	1.03953	0.307677	0.29509	19	57	0.691543	FALSE
TG 15:0-16:0-18:2	0.648579	0.284562	0.725161	0.25917	-1.03829	0.307828	-0.285436	19	57	0.691543	FALSE
UK1309	0.711936	0.12961	0.676958	0.119874	1.03768	0.308003	0.283064	19	57	0.691543	FALSE
UK1192	0.711831	0.120083	0.678605	0.12424	1.0354	0.308285	0.266855	19	57	0.691543	FALSE
UK774	0.708519	0.213614	0.781385	0.386653	-1.02796	0.308314	-0.204625	19	57	0.691543	FALSE
PC 15:0-16:0	0.718041	0.147387	0.679542	0.114417	1.03899	0.308516	0.309181	19	57	0.691583	FALSE
UK106	0.732235	0.508766	0.867802	0.444517	-1.03701	0.308686	-0.291098	19	57	0.691583	FALSE
UK1165	0.682682	0.140269	0.72977	0.246735	-1.02665	0.309049	-0.206678	19	57	0.691601	FALSE
UK1271	0.722566	0.200331	0.670556	0.150673	1.03803	0.309135	0.313645	19	57	0.691601	FALSE
UK2619	0.657746	0.172302	0.704101	0.159007	-1.03494	0.309274	-0.282632	19	57	0.691601	FALSE
UK396	0.671138	0.132836	0.708947	0.153889	-1.03128	0.309401	-0.251106	19	57	0.691601	FALSE
UK1368	0.673504	0.14049	0.710435	0.115107	-1.0358	0.309645	-0.300204	19	57	0.691753	FALSE
PC 14:0-16:1	0.625517	0.262718	0.694932	0.226665	-1.03089	0.311577	-0.291211	19	57	0.69503	FALSE
UK2587	0.632536	0.262511	0.701402	0.217783	-1.0313	0.311634	-0.297062	19	57	0.69503	FALSE
UK2314	0.660709	0.148815	0.69955	0.119818	-1.03168	0.311645	-0.301589	19	57	0.69503	FALSE
SM d35:2	0.651067	0.15529	0.691718	0.127821	-1.0306	0.312007	-0.298017	19	57	0.695441	FALSE
UK69	0.652911	0.432578	0.770134	0.425416	-1.02718	0.312424	-0.271628	19	57	0.695976	FALSE
PC 16:0-24:1	0.801447	0.359028	0.706228	0.319929	1.02796	0.312717	0.285722	19	57	0.696231	FALSE
UK296	0.697602	0.164477	0.653791	0.150692	1.02631	0.313301	0.281301	19	57	0.696746	FALSE
PC 16:1-20:5(1)	0.702355	0.110497	0.673187	0.0967119	1.02695	0.313304	0.288022	19	57	0.696746	FALSE
UK418	0.647868	0.203068	0.702571	0.198586	-1.0225	0.314637	-0.271161	19	57	0.699311	FALSE
UK1507	0.635838	0.209911	0.692913	0.214175	-1.02117	0.314967	-0.265049	19	57	0.699351	FALSE
PE 18:1-18:2	0.720858	0.172949	0.675176	0.154725	1.02296	0.315012	0.283765	19	57	0.699351	FALSE
UK2212	0.718028	0.16152	0.675255	0.147436	1.02118	0.315706	0.280419	19	57	0.700256	FALSE
UK2159	0.706665	0.130956	0.671822	0.122362	1.0207	0.315777	0.277001	19	57	0.700256	FALSE
UK1673	0.669919	0.177863	0.715544	0.13689	-1.02178	0.316484	-0.305333	19	57	0.700903	FALSE
PC 18:0-20:3(1)	0.64998	0.116945	0.681572	0.117778	-1.01794	0.316564	-0.265959	19	57	0.700903	FALSE
UK893	0.655974	0.270979	0.73102	0.300718	-1.01644	0.316606	-0.252868	19	57	0.700903	FALSE
UK1408	0.709282	0.110422	0.679491	0.111006	1.01708	0.316977	0.26598	19	57	0.701312	FALSE
UK2173	0.63645	0.105162	0.664959	0.108031	-1.01637	0.317164	-0.262896	19	57	0.701312	FALSE
PE 16:0-20:5	0.650158	0.135432	0.690771	0.192152	-1.01121	0.317456	-0.223329	19	57	0.701312	FALSE
UK170	0.744983	0.120813	0.712504	0.120215	1.0161	0.317508	0.267105	19	57	0.701312	FALSE
UK545	0.674182	0.300048	0.75109	0.234246	-1.01858	0.317889	-0.30228	19	57	0.701758	FALSE
UK1949	0.678064	0.122997	0.70993	0.104191	-1.01448	0.319311	-0.289209	19	57	0.70438	FALSE
UK2192	0.634802	0.140358	0.670631	0.10898	-1.01533	0.319437	-0.302115	19	57	0.70438	FALSE
UK2133	0.656983	0.208677	0.711248	0.181704	-1.01273	0.319962	-0.284769	19	57	0.70514	FALSE
UK2643	0.758992	0.200848	0.707287	0.166443	1.01223	0.3205	0.291729	19	57	0.705739	FALSE
UK178	0.6728	0.129957	0.709887	0.163707	-1.00602	0.320672	-0.235064	19	57	0.705739	FALSE
PC 18:0e/22:5	0.668359	0.0934681	0.693915	0.102263	-1.00762	0.320855	-0.252472	19	57	0.705739	FALSE
UK363	0.64754	0.106103	0.67607	0.109119	-1.0078	0.321189	-0.260532	19	57	0.705739	FALSE
UK1029	0.687281	0.156954	0.730154	0.17163	-1.00679	0.321256	-0.25233	19	57	0.705739	FALSE
UK501	0.694673	0.103588	0.668044	0.0859831	1.01048	0.321315	0.290989	19	57	0.705739	FALSE
PC 36:5e(1)	0.665263	0.155258	0.705754	0.139805	-1.00864	0.321672	-0.278878	19	57	0.706128	FALSE
DG 18:1-18:3	0.677003	0.29238	0.763039	0.405	-1.0017	0.322121	-0.223703	19	57	0.706715	FALSE
UK878	0.673017	0.23852	0.740733	0.299237	-1.00222	0.322505	-0.234643	19	57	0.707163	FALSE
SM d43:2(1)	0.810798	0.404066	0.704779	0.379279	1.00553	0.322871	0.272253	19	57	0.707568	FALSE
UK1038	0.709319	0.309062	0.794728	0.357065	-1.00211	0.323106	-0.244335	19	57	0.707688	FALSE
UK978	0.679035	0.224195	0.742641	0.28269	-0.999778	0.323637	-0.233498	19	57	0.708454	FALSE
UK270	0.693797	0.141584	0.653093	0.186353	0.997754	0.324329	0.228259	19	57	0.709572	FALSE
PC 14:0-15:0	0.639862	0.191315	0.690328	0.187879	-1.00022	0.325092	-0.264691	19	57	0.710838	FALSE
UK602	0.724797	0.155954	0.770687	0.219782	-0.994903	0.325275	-0.220412	19	57	0.710838	FALSE
PE 18:1e/18:2	0.66007	0.118355	0.69158	0.121234	-0.998877	0.325453	-0.258748	19	57	0.710838	FALSE
UK440	0.660201	0.15612	0.701683	0.158871	-0.99859	0.325634	-0.259536	19	57	0.710838	FALSE
UK2757	0.697803	0.287447	0.782453	0.408289	-0.992578	0.326348	-0.219101	19	57	0.711999	FALSE
UK2302	0.597538	0.227371	0.656171	0.203699	-0.998409	0.326551	-0.27676	19	57	0.712045	FALSE
UK2182	0.711539	0.134838	0.677523	0.1083	0.997607	0.3276	0.291979	19	57	0.712794	FALSE
UK2853	0.733847	0.218862	0.678417	0.18006	0.997176	0.327664	0.288422	19	57	0.712794	FALSE
UK601	0.665283	0.104298	0.692316	0.097188	-0.994936	0.327957	-0.270381	19	57	0.712794	FALSE
UK1777	0.715082	0.205861	0.660474	0.212266	0.993536	0.327964	0.256506	19	57	0.712794	FALSE
UK386	0.661014	0.148444	0.701523	0.170219	-0.991846	0.328067	-0.242739	19	57	0.712794	FALSE
UK2342	0.66456	0.162016	0.710068	0.203947	-0.990406	0.328148	-0.231497	19	57	0.712794	FALSE
UK2127	0.668373	0.0955159	0.69334	0.0927146	-0.993939	0.328169	-0.264584	19	57	0.712794	FALSE
UK1331	0.6621	0.0952723	0.686706	0.0881677	-0.992928	0.328963	-0.270776	19	57	0.714079	FALSE
UK1445	0.668671	0.120202	0.702979	0.159458	-0.98769	0.329126	-0.225112	19	57	0.714079	FALSE
UK1121	0.703862	0.107755	0.675571	0.107902	0.990763	0.329488	0.259612	19	57	0.714171	FALSE
UK470	0.668185	0.14538	0.707565	0.164216	-0.989009	0.329533	-0.243871	19	57	0.714171	FALSE
UK888	0.670286	0.185778	0.72246	0.236739	-0.986056	0.330171	-0.229117	19	57	0.714327	FALSE
UK883	0.724262	0.175216	0.677723	0.185177	0.98833	0.330303	0.252	19	57	0.714327	FALSE
UK1986	0.646087	0.148403	0.684924	0.147679	-0.989111	0.330324	-0.260001	19	57	0.714327	FALSE
UK16	0.753391	0.20238	0.701765	0.178863	0.990454	0.33044	0.276435	19	57	0.714327	FALSE
UK1577	0.671931	0.210464	0.723768	0.150271	-0.992561	0.330662	-0.307387	19	57	0.714327	FALSE
UK2550	0.71033	0.194818	0.661513	0.156814	0.990506	0.33098	0.289593	19	57	0.714327	FALSE
Cer-NS d18:1/16:0	0.648376	0.118646	0.680005	0.127936	-0.986445	0.33108	-0.248982	19	57	0.714327	FALSE
UK1946	0.737166	0.464805	0.853038	0.364183	-0.990055	0.331351	-0.293299	19	57	0.714327	FALSE
UK483	0.73089	0.243033	0.669049	0.214495	0.98825	0.331507	0.276012	19	57	0.714327	FALSE
UK1113	0.737414	0.265031	0.672975	0.173684	0.991232	0.331726	0.31926	19	57	0.714327	FALSE
UK472	0.829473	0.169509	0.77637	0.285415	0.979132	0.331971	0.200635	19	57	0.714327	FALSE
PC 37:0	0.63135	0.205252	0.683542	0.181455	-0.987228	0.331989	-0.275495	19	57	0.714327	FALSE
UK739	0.662727	0.233993	0.72308	0.222098	-0.985936	0.332162	-0.265449	19	57	0.714327	FALSE
UK1169	0.682965	0.145776	0.728839	0.248436	-0.977744	0.332595	-0.19936	19	57	0.714327	FALSE
UK258	0.693632	0.145454	0.657206	0.119059	0.986914	0.332606	0.286172	19	57	0.714327	FALSE
UK1	0.640602	0.167707	0.694927	0.303199	-0.976789	0.332809	-0.194529	19	57	0.714327	FALSE
PC 44:4e(2)	0.660201	0.145974	0.697324	0.130756	-0.984651	0.33315	-0.272967	19	57	0.714327	FALSE
UK2150	0.640671	0.266728	0.710654	0.274997	-0.982753	0.333163	-0.253735	19	57	0.714327	FALSE
UK2958	0.706807	0.242261	0.770632	0.254163	-0.982234	0.333299	-0.251375	19	57	0.714327	FALSE
UK838	0.707368	0.202396	0.770825	0.343546	-0.976063	0.333438	-0.199344	19	57	0.714327	FALSE
UK1011	0.846009	0.360995	0.751865	0.365734	0.981231	0.334015	0.255597	19	57	0.715152	FALSE
UK905	0.733577	0.167165	0.689953	0.170075	0.980817	0.334188	0.254943	19	57	0.715152	FALSE
PE 18:1e/22:3	0.71068	0.159879	0.669203	0.161321	0.977096	0.336052	0.255044	19	57	0.71859	FALSE
UK2433	0.700985	0.152786	0.662685	0.131208	0.978963	0.336162	0.277186	19	57	0.71859	FALSE
UK679	0.71009	0.320367	0.797707	0.394949	-0.971224	0.33762	-0.229335	19	57	0.721312	FALSE
UK2863	0.77714	0.190048	0.724867	0.238861	0.970365	0.337919	0.226984	19	57	0.721423	FALSE
UK1943	0.714527	0.201483	0.66418	0.174127	0.974637	0.338227	0.27509	19	57	0.721423	FALSE
UK925	0.652222	0.215064	0.711456	0.272213	-0.96931	0.338394	-0.225964	19	57	0.721423	FALSE
UK27	0.667943	0.1685	0.711145	0.165187	-0.972586	0.33844	-0.257604	19	57	0.721423	FALSE
UK564	0.673507	0.155376	0.713904	0.161648	-0.971489	0.338593	-0.249682	19	57	0.721423	FALSE
TG 16:0-18:0-20:4	0.672314	0.137692	0.708323	0.147422	-0.969646	0.33931	-0.24562	19	57	0.722557	FALSE
UK977	0.682512	0.228972	0.744633	0.281582	-0.964261	0.341068	-0.227966	19	57	0.725076	FALSE
UK1177	0.667443	0.21281	0.720064	0.179708	-0.968811	0.341212	-0.276618	19	57	0.725076	FALSE
UK1440	0.674865	0.10233	0.700808	0.0980055	-0.967078	0.34129	-0.259189	19	57	0.725076	FALSE
UK360	0.638043	0.203218	0.689748	0.197864	-0.966769	0.341337	-0.256952	19	57	0.725076	FALSE
UK1236	0.698631	0.163197	0.659222	0.119557	0.96945	0.341696	0.296616	19	57	0.725076	FALSE
UK880	0.672812	0.224694	0.7391	0.346756	-0.960121	0.341789	-0.204175	19	57	0.725076	FALSE
UK2741	0.67295	0.132188	0.706636	0.130274	-0.965457	0.341906	-0.255034	19	57	0.725076	FALSE
UK1404	0.665812	0.145236	0.704474	0.169001	-0.963144	0.341975	-0.233999	19	57	0.725076	FALSE
TG 58:4(1)	0.679142	0.181484	0.726893	0.203337	-0.962958	0.342312	-0.238417	19	57	0.725387	FALSE
UK848	0.727475	0.145442	0.687298	0.190414	0.960551	0.342517	0.220309	19	57	0.725387	FALSE
Cer-NS d18:2/20:0	0.707176	0.140207	0.672936	0.112375	0.966079	0.342855	0.283044	19	57	0.725387	FALSE
UK2095	0.660029	0.145047	0.695824	0.124258	-0.964208	0.343388	-0.273341	19	57	0.725387	FALSE
UK859	0.585473	0.702703	0.779099	0.918229	-0.958811	0.343394	-0.22011	19	57	0.725387	FALSE
UK1094	0.695889	0.320688	0.783073	0.403062	-0.959118	0.343482	-0.224352	19	57	0.725387	FALSE
UK1395	0.837994	0.615369	0.687792	0.497147	0.964206	0.343731	0.281396	19	57	0.725387	FALSE
UK468	0.709981	0.182989	0.664736	0.159157	0.963145	0.343821	0.270979	19	57	0.725387	FALSE
UK1808	0.750277	0.252457	0.689108	0.195404	0.964241	0.343953	0.28735	19	57	0.725387	FALSE
UK813	0.697069	0.197703	0.75558	0.311367	-0.954454	0.344515	-0.201181	19	57	0.725387	FALSE
UK2323	0.710823	0.133283	0.677766	0.118707	0.961434	0.344522	0.267299	19	57	0.725387	FALSE
UK2377	0.659351	0.123913	0.689706	0.103417	-0.961972	0.344644	-0.276273	19	57	0.725387	FALSE
TG 14:0-16:0-18:0	0.67991	0.170625	0.722291	0.154349	-0.95969	0.345289	-0.264733	19	57	0.725387	FALSE
UK336	0.669399	0.0955131	0.695379	0.121615	-0.955292	0.345307	-0.222055	19	57	0.725387	FALSE
UK581	0.663704	0.115834	0.694968	0.144118	-0.955537	0.345329	-0.224621	19	57	0.725387	FALSE
UK768	0.683056	0.0377547	0.696099	0.0803657	-0.950369	0.345421	-0.178436	19	57	0.725387	FALSE
UK1006	0.718714	0.0806206	0.699093	0.0653958	0.96068	0.345445	0.27981	19	57	0.725387	FALSE
PE 38:7	0.650709	0.214724	0.704629	0.204923	-0.95868	0.345458	-0.257399	19	57	0.725387	FALSE
UK278	0.652597	0.235016	0.714463	0.270452	-0.955727	0.345729	-0.233485	19	57	0.725568	FALSE
UK2916	0.680137	0.234485	0.740332	0.246589	-0.956482	0.345932	-0.244492	19	57	0.725605	FALSE
UK97	0.731383	0.193898	0.786941	0.285579	-0.951471	0.346365	-0.206584	19	57	0.725741	FALSE
UK597	0.665083	0.102928	0.692518	0.124172	-0.953407	0.346586	-0.227534	19	57	0.725741	FALSE
UK1657	0.664486	0.0906179	0.687377	0.0898487	-0.95559	0.346751	-0.251652	19	57	0.725741	FALSE
UK331	0.634449	0.243344	0.702418	0.336734	-0.951211	0.346849	-0.212527	19	57	0.725741	FALSE
UK1063	0.759958	1.06446	1.04209	1.26437	-0.952786	0.346995	-0.229135	19	57	0.725741	FALSE
UK1196	0.66236	0.192244	0.710198	0.17875	-0.955678	0.347109	-0.259997	19	57	0.725741	FALSE
UK1621	0.670388	0.137846	0.704601	0.127111	-0.954969	0.347513	-0.260895	19	57	0.725854	FALSE
UK1242	0.715301	0.138261	0.680742	0.131845	0.954422	0.347577	0.256359	19	57	0.725854	FALSE
UK1086	0.714751	0.18101	0.67159	0.133315	0.956469	0.348053	0.291906	19	57	0.725854	FALSE
UK1314	0.609617	0.556578	0.750713	0.567338	-0.952329	0.3482	-0.247302	19	57	0.725854	FALSE
UK70	0.634533	0.166666	0.679256	0.207856	-0.949194	0.348488	-0.222871	19	57	0.725854	FALSE
SM d41:2(2)	0.686576	0.219998	0.741456	0.209863	-0.952453	0.348556	-0.255785	19	57	0.725854	FALSE
UK135	0.589335	0.924459	0.850053	1.32798	-0.946226	0.349142	-0.207791	19	57	0.725854	FALSE
SM d38:0	0.728743	0.178322	0.684	0.175884	0.950397	0.349373	0.25095	19	57	0.725854	FALSE
UK2056	0.722195	0.153552	0.684664	0.133683	0.951911	0.349382	0.267688	19	57	0.725854	FALSE
UK1066	0.7212	0.330857	0.808782	0.398098	-0.947629	0.349499	-0.226447	19	57	0.725854	FALSE
UK1961	0.712026	0.149046	0.672705	0.177465	0.947639	0.349559	0.227625	19	57	0.725854	FALSE
UK1412	0.677194	0.281289	0.754762	0.382801	-0.945171	0.349984	-0.212835	19	57	0.725854	FALSE
UK458	0.712576	0.190296	0.666755	0.153519	0.951432	0.350061	0.277861	19	57	0.725854	FALSE
UK2225	0.735499	0.139915	0.699905	0.146985	0.948129	0.350109	0.242483	19	57	0.725854	FALSE
UK923	0.703907	0.339188	0.79087	0.367679	-0.947331	0.35031	-0.238475	19	57	0.725854	FALSE
UK59	0.692212	0.0397453	0.702317	0.0417383	-0.94765	0.350352	-0.242406	19	57	0.725854	FALSE
PC 16:0-18:3(1)	0.705607	0.144186	0.670309	0.128221	0.949291	0.350563	0.264126	19	57	0.725854	FALSE
UK2502	0.660742	0.222896	0.713816	0.168855	-0.950924	0.350658	-0.286334	19	57	0.725854	FALSE
UK2742	0.667338	0.20465	0.71909	0.210954	-0.947216	0.350687	-0.244584	19	57	0.725854	FALSE
UK882	0.652671	0.24993	0.715749	0.256268	-0.946663	0.350998	-0.245098	19	57	0.726114	FALSE
TG 14:0-16:0-18:1	0.666301	0.288748	0.735769	0.235377	-0.948855	0.351287	-0.275697	19	57	0.726327	FALSE
PC 38:6e(1)	0.658799	0.183868	0.702006	0.128426	-0.949953	0.351556	-0.297219	19	57	0.726342	FALSE
UK295	0.726531	0.244217	0.664613	0.256593	0.944875	0.351742	0.241635	19	57	0.726342	FALSE
UK1922	0.666149	0.207234	0.71733	0.195017	-0.94593	0.351902	-0.255786	19	57	0.726342	FALSE
TG 50:2	0.659087	0.260058	0.726162	0.292262	-0.943127	0.352196	-0.233151	19	57	0.726342	FALSE
UK2036	0.646891	0.134884	0.680313	0.129302	-0.944989	0.35226	-0.253152	19	57	0.726342	FALSE
UK849	0.725742	0.201737	0.67406	0.221633	0.942991	0.352408	0.235786	19	57	0.726342	FALSE
UK709	0.759573	0.534075	0.891958	0.517414	-0.942984	0.353202	-0.251265	19	57	0.727388	FALSE
UK2344	0.660964	0.177861	0.70254	0.122765	-0.94651	0.353331	-0.297768	19	57	0.727388	FALSE
UK526	0.721736	0.414162	0.823393	0.384538	-0.942965	0.353473	-0.256725	19	57	0.727388	FALSE
PC 20:1-18:2	0.725163	0.184515	0.681335	0.14369	0.944317	0.35381	0.280581	19	57	0.727699	FALSE
UK866	0.72753	0.17894	0.684733	0.146092	0.943023	0.354198	0.273792	19	57	0.728115	FALSE
TG 16:0-16:1-20:4	0.674182	0.282692	0.745408	0.2968	-0.939177	0.354619	-0.240267	19	57	0.728383	FALSE
PC 14:0-16:0	0.655056	0.125007	0.686303	0.127224	-0.939403	0.3547	-0.24414	19	57	0.728383	FALSE
UK2266	0.615402	0.335212	0.696298	0.292335	-0.939558	0.355563	-0.263989	19	57	0.729744	FALSE
TG 58:7(2)	0.673929	0.150879	0.716208	0.220905	-0.932817	0.355843	-0.203078	19	57	0.729744	FALSE
UK531	0.693446	0.139703	0.660345	0.110286	0.939788	0.35601	0.277389	19	57	0.729744	FALSE
PC 38:6e(3)	0.667158	0.142095	0.701057	0.117265	-0.938793	0.356266	-0.27112	19	57	0.729744	FALSE
UK1820	0.71217	0.185387	0.667722	0.157398	0.938413	0.356296	0.267221	19	57	0.729744	FALSE
UK1018	0.754359	0.307575	0.830155	0.303832	-0.933083	0.358088	-0.246189	19	57	0.732287	FALSE
UK239	0.737431	0.133092	0.704818	0.128542	0.932886	0.358327	0.248965	19	57	0.732287	FALSE
UK2282	0.718186	0.120992	0.688973	0.109028	0.93365	0.358357	0.258051	19	57	0.732287	FALSE
UK1606	0.732541	0.233362	0.677516	0.184355	0.935129	0.358357	0.275919	19	57	0.732287	FALSE
PC 16:0-17:0(2)	0.692653	0.195041	0.647277	0.141035	0.935814	0.358473	0.288093	19	57	0.732287	FALSE
UK2228	0.703152	0.158019	0.66589	0.125539	0.934274	0.358759	0.274909	19	57	0.732332	FALSE
UK664	0.655915	0.155856	0.704083	0.28629	-0.924181	0.359236	-0.182925	19	57	0.732332	FALSE
PC 40:3	0.654138	0.162751	0.693752	0.153937	-0.931161	0.35933	-0.251147	19	57	0.732332	FALSE
PC 40:8e(1)	0.654376	0.229418	0.708775	0.18998	-0.932486	0.359435	-0.268843	19	57	0.732332	FALSE
UK633	0.799847	0.198159	0.749316	0.225777	0.928624	0.359472	0.227994	19	57	0.732332	FALSE
UK346	0.654909	0.129162	0.688174	0.152322	-0.927921	0.359617	-0.223949	19	57	0.732332	FALSE
UK2165	0.702951	0.149925	0.668277	0.106359	0.932888	0.360045	0.289778	19	57	0.732822	FALSE
UK1155	0.745672	0.313776	0.669824	0.294584	0.92633	0.361838	0.250785	19	57	0.736088	FALSE
UK1967	0.656537	0.138255	0.689942	0.130315	-0.925086	0.36245	-0.249946	19	57	0.736951	FALSE
UK2226	0.732721	0.139624	0.698178	0.146052	0.923093	0.362835	0.236593	19	57	0.737065	FALSE
SM d33:1	0.648833	0.137577	0.680936	0.10833	-0.925927	0.363047	-0.273639	19	57	0.737065	FALSE
PC 16:1-20:5(2)	0.701693	0.121109	0.673144	0.101324	0.925228	0.363071	0.265398	19	57	0.737065	FALSE
UK2602	0.660006	0.135948	0.692486	0.122583	-0.923735	0.363405	-0.255229	19	57	0.737359	FALSE
UK2240	0.675674	0.199649	0.724547	0.202195	-0.921138	0.364038	-0.239988	19	57	0.737611	FALSE
UK1622	0.665851	0.116596	0.694871	0.126267	-0.919882	0.364271	-0.231678	19	57	0.737611	FALSE
UK1276	0.692448	0.121053	0.662539	0.12754	0.920111	0.364323	0.234973	19	57	0.737611	FALSE
Cer-NS d18:2/16:0	0.667025	0.127809	0.701469	0.177372	-0.916736	0.364411	-0.204548	19	57	0.737611	FALSE
UK918	0.659561	0.227958	0.717649	0.268489	-0.918493	0.364471	-0.221814	19	57	0.737611	FALSE
UK1576	0.665964	0.235019	0.719472	0.160934	-0.922905	0.365289	-0.291402	19	57	0.738513	FALSE
SM d44:1(2)	0.662926	0.152401	0.698048	0.114154	-0.922038	0.365294	-0.279145	19	57	0.738513	FALSE
UK1586	0.673453	0.136019	0.706465	0.134941	-0.917999	0.365779	-0.241683	19	57	0.738975	FALSE
UK2389	0.673585	0.12316	0.702999	0.113845	-0.918411	0.365991	-0.250601	19	57	0.738975	FALSE
UK1637	0.730168	0.250102	0.668942	0.257839	0.916943	0.366089	0.236752	19	57	0.738975	FALSE
UK2569	0.697657	0.315209	0.773491	0.302609	-0.917205	0.366386	-0.245526	19	57	0.739193	FALSE
UK1591	0.652554	0.190861	0.696752	0.15025	-0.918936	0.366624	-0.271606	19	57	0.739293	FALSE
UK2814	0.701682	0.213805	0.754489	0.231647	-0.912726	0.367966	-0.229822	19	57	0.741616	FALSE
PC 14:0-16:0	0.705884	0.124617	0.67631	0.114706	0.913452	0.368573	0.249779	19	57	0.742214	FALSE
TG 58:2	0.685742	0.173365	0.728475	0.187492	-0.91136	0.368685	-0.229688	19	57	0.742214	FALSE
UK1492	0.702346	0.200361	0.656037	0.16044	0.914469	0.368832	0.268043	19	57	0.742214	FALSE
UK366	0.716007	0.393278	0.818367	0.510434	-0.907892	0.369393	-0.209099	19	57	0.742282	FALSE
Cer-NDS d17:0/22:0	0.663196	0.12575	0.693749	0.129393	-0.910514	0.369428	-0.235319	19	57	0.742282	FALSE
UK326	0.644181	0.151455	0.681442	0.163592	-0.909933	0.369434	-0.229473	19	57	0.742282	FALSE
TG 52:6(3)	0.714959	0.228448	0.783402	0.414908	-0.901273	0.371226	-0.179171	19	57	0.745284	FALSE
UK2215	0.666633	0.123564	0.695179	0.101796	-0.909378	0.371309	-0.26285	19	57	0.745284	FALSE
UK409	0.652909	0.13763	0.689371	0.190242	-0.902582	0.371815	-0.201764	19	57	0.745575	FALSE
UK1028	0.674246	0.152716	0.709688	0.130073	-0.907774	0.371958	-0.258087	19	57	0.745575	FALSE
UK839	0.710536	0.205423	0.769848	0.347567	-0.900289	0.372026	-0.184111	19	57	0.745575	FALSE
TG 50:3(2)	0.66667	0.28203	0.736782	0.325045	-0.902147	0.373102	-0.22023	19	57	0.747062	FALSE
UK795	0.696518	0.19886	0.754986	0.350831	-0.897838	0.373149	-0.180534	19	57	0.747062	FALSE
Cer-NS d18:1/24:1	0.659269	0.123586	0.691122	0.159893	-0.900073	0.373507	-0.207615	19	57	0.747395	FALSE
UK2275	0.734239	0.180492	0.690585	0.189301	0.901801	0.373853	0.230827	19	57	0.747418	FALSE
PC 20:2-20:4	0.656466	0.117543	0.68528	0.13	-0.900596	0.374164	-0.224432	19	57	0.747418	FALSE
UK1156	0.70722	0.153525	0.671791	0.130248	0.903358	0.374276	0.257336	19	57	0.747418	FALSE
TG 57:1	0.673293	0.163717	0.713515	0.183287	-0.899373	0.374732	-0.222762	19	57	0.747418	FALSE
UK2392	0.716784	0.118116	0.688601	0.118156	0.900635	0.374747	0.236118	19	57	0.747418	FALSE
UK2776	0.761275	0.318696	0.68735	0.28064	0.901296	0.375143	0.252011	19	57	0.747418	FALSE
UK706	0.659359	0.0970699	0.68398	0.121271	-0.89669	0.375491	-0.210365	19	57	0.747418	FALSE
UK1184	0.521907	0.721165	0.704707	0.899301	-0.89667	0.375512	-0.210549	19	57	0.747418	FALSE
UK1248	0.706561	0.220059	0.656614	0.172508	0.901329	0.375757	0.266948	19	57	0.747418	FALSE
UK2812	0.70331	0.216194	0.75588	0.235035	-0.89773	0.375772	-0.225659	19	57	0.747418	FALSE
UK2001	0.72547	0.182291	0.678893	0.233264	0.89578	0.375831	0.207723	19	57	0.747418	FALSE
UK2356	0.693989	0.123434	0.66578	0.101229	0.900337	0.376037	0.26082	19	57	0.747418	FALSE
UK757	0.662344	0.123963	0.690208	0.0919034	-0.900733	0.37635	-0.274036	19	57	0.747418	FALSE
TG 58:11	0.652437	0.396003	0.744808	0.363672	-0.898295	0.376474	-0.24592	19	57	0.747418	FALSE
UK697	0.761461	0.479864	0.876355	0.495031	-0.896659	0.376649	-0.231438	19	57	0.747418	FALSE
PC 18:2-18:2	0.640417	0.252247	0.696888	0.182654	-0.90033	0.376674	-0.276989	19	57	0.747418	FALSE
PC 24:0	0.866834	0.752574	0.703621	0.406538	0.902459	0.376764	0.315119	19	57	0.747418	FALSE
UK976	0.700011	0.125735	0.671303	0.103933	0.898167	0.377128	0.259179	19	57	0.747594	FALSE
UK2660	0.714844	0.169016	0.67385	0.184312	0.89467	0.377364	0.224541	19	57	0.747594	FALSE
SM d23:2/19:1	0.662816	0.126406	0.692404	0.119195	-0.896104	0.377471	-0.242066	19	57	0.747594	FALSE
UK1464	0.651514	0.261215	0.712254	0.239935	-0.895443	0.37797	-0.245115	19	57	0.747594	FALSE
UK1670	0.685693	0.391148	0.779468	0.410459	-0.893778	0.378064	-0.228711	19	57	0.747594	FALSE
PC 19:1-20:4	0.66696	0.0899079	0.688941	0.101439	-0.892944	0.37807	-0.220312	19	57	0.747594	FALSE
UK1627	0.666923	0.195955	0.713318	0.195803	-0.893937	0.378271	-0.234494	19	57	0.747594	FALSE
UK1129	0.725588	0.114713	0.6983	0.117007	0.893497	0.378381	0.231947	19	57	0.747594	FALSE
UK1746	0.746936	0.982289	0.979895	0.995572	-0.892224	0.37909	-0.232365	19	57	0.748617	FALSE
UK2025	0.807091	0.301505	0.735866	0.301816	0.891533	0.379528	0.233649	19	57	0.749104	FALSE
UK1062	0.708763	0.143822	0.675581	0.129759	0.891917	0.379927	0.246366	19	57	0.74936	FALSE
UK1838	0.675784	0.112486	0.702112	0.108679	-0.890955	0.380041	-0.237731	19	57	0.74936	FALSE
UK784	0.694835	0.225875	0.756658	0.353641	-0.885052	0.380457	-0.18703	19	57	0.749512	FALSE
TG 47:1	0.637442	0.2793	0.703721	0.287692	-0.889052	0.380671	-0.229651	19	57	0.749512	FALSE
PC 41:5	0.670446	0.139297	0.702953	0.133901	-0.889426	0.380878	-0.237934	19	57	0.749512	FALSE
CAR 14:2	0.622822	0.429512	0.722489	0.402921	-0.889399	0.381033	-0.240884	19	57	0.749512	FALSE
UK267	0.646273	0.161675	0.683624	0.148749	-0.889337	0.381177	-0.243242	19	57	0.749512	FALSE
UK1653	0.700871	0.135814	0.670939	0.0942027	0.891817	0.381332	0.27993	19	57	0.749512	FALSE
UK2795	0.702849	0.218029	0.754329	0.221544	-0.887716	0.381458	-0.230891	19	57	0.749512	FALSE
TG 15:0-18:1-18:1	0.657562	0.246201	0.717765	0.285485	-0.885711	0.38174	-0.215562	19	57	0.749689	FALSE
UK779	0.646282	0.354862	0.727297	0.312361	-0.887147	0.382583	-0.248105	19	57	0.750969	FALSE
UK2768	0.666704	0.211593	0.716014	0.206633	-0.884854	0.383208	-0.234826	19	57	0.751139	FALSE
UK1036	0.655616	0.311805	0.734545	0.406785	-0.881349	0.383385	-0.202483	19	57	0.751139	FALSE
UK546	0.637953	0.305742	0.722769	0.500034	-0.87919	0.383398	-0.182354	19	57	0.751139	FALSE
UK913	0.643	0.161587	0.678527	0.113898	-0.887676	0.383438	-0.27656	19	57	0.751139	FALSE
UK810	0.664003	0.076174	0.681554	0.0711753	-0.883906	0.383966	-0.239876	19	57	0.751258	FALSE
UK2368	0.65073	0.199453	0.694847	0.148241	-0.886021	0.384061	-0.269238	19	57	0.751258	FALSE
[truncated: 1,914 more rows]

## Sheet: miRNA_t-test
feature	mean_ACS	sd_ACS	mean_CCS	sd_CCS	t_stat	p_value	hedges_g	n_ACS	n_CCS	q_value	reject_q
hsamiR125b5p	-0.593368	0.740191	-0.200439	0.703717	-2.02843	0.0515924	-0.545672	19	57	0.867276	FALSE
hsamiR452	0.645474	1.16433	0.0113455	1.58496	1.85369	0.0707157	0.420868	19	55	0.867276	FALSE
hsamiR1555p	-0.218421	0.419384	0.00627193	0.574568	-1.83164	0.0740614	-0.411156	19	57	0.867276	FALSE
hsamiR103a3p	0.0675263	0.373692	0.246886	0.382402	-1.80125	0.0812368	-0.466829	19	57	0.867276	FALSE
hsamiR8863p	-1.58129	1.64798	-2.36148	1.71723	1.68509	0.103156	0.453548	17	54	0.867276	FALSE
hsamiR1323p	-0.861842	0.701631	-0.551149	0.87108	-1.5688	0.12498	-0.36917	19	57	0.867276	FALSE
hsamiR4253p	-0.322211	0.418275	-0.133167	0.656682	-1.45965	0.150757	-0.308087	19	57	0.867276	FALSE
hsamiR20a	-0.114176	0.893308	0.245423	0.849207	-1.45826	0.156684	-0.413468	17	52	0.867276	FALSE
hsamiR29b3p	-1.32961	0.91766	-0.98807	0.872034	-1.4223	0.165392	-0.382705	19	57	0.867276	FALSE
hsamiR30a5p	-0.113158	0.430056	0.0415965	0.407845	-1.37581	0.179218	-0.370576	19	57	0.867276	FALSE
hsamiR1855p	-0.231579	0.292656	-0.108833	0.464122	-1.34838	0.18366	-0.283361	19	57	0.867276	FALSE
hsamiR215p	-0.0756579	0.458782	-0.228632	0.35806	1.3251	0.196796	0.393301	19	57	0.867276	FALSE
hsamiR2213p	0.0438947	0.36951	0.169842	0.408155	-1.25267	0.218917	-0.312369	19	57	0.867276	FALSE
hsamiR2123p	-0.807778	0.617991	-0.588039	0.743963	-1.2495	0.220027	-0.303477	18	57	0.867276	FALSE
hsamiR315p	-1.20433	2.00236	-0.562649	1.74233	-1.22142	0.233034	-0.3516	18	57	0.867276	FALSE
hsamiR208a3p	0.980158	1.49325	0.522179	1.19213	1.21221	0.236239	0.356052	19	56	0.867276	FALSE
hsamiR1955p	-0.927947	0.638596	-0.694929	1.07586	-1.13522	0.26137	-0.233839	19	56	0.867276	FALSE
hsamiR29c3pNND	-0.447789	0.443881	-0.304263	0.59872	-1.11201	0.272529	-0.251456	19	57	0.867276	FALSE
hsamiR253p	-0.0919474	0.376734	0.0145263	0.323274	-1.10388	0.279249	-0.312678	19	57	0.867276	FALSE
hsamiR30c5p	0.206316	0.437344	0.329553	0.37143	-1.10283	0.279766	-0.313991	19	57	0.867276	FALSE
hsamiR30b5p	0.0861579	0.409945	0.192886	0.339002	-1.0241	0.314981	-0.295458	19	57	0.926078	FALSE
hsamiR34aNND	-4.13357	2.41067	-3.36166	3.40267	-0.937299	0.355863	-0.237984	14	44	0.926078	FALSE
hsamiR165p	0.0317368	0.479157	0.146096	0.426427	-0.925331	0.362665	-0.257361	19	57	0.926078	FALSE
hsamiR4235pNND	-0.0328421	0.318068	0.0442719	0.328492	-0.907683	0.370877	-0.23415	19	57	0.926078	FALSE
hsamiR23a3p	-1.20666	0.861662	-1.00398	0.862904	-0.887596	0.381608	-0.232569	19	57	0.926078	FALSE
hsamiR320c	-0.145316	0.336147	-0.069307	0.377914	-0.826735	0.414086	-0.204339	19	57	0.926078	FALSE
hsamiR15b5p	0.0219474	0.343324	0.0972895	0.345387	-0.827155	0.414459	-0.216233	19	57	0.926078	FALSE
hsamiR146b5p	0.234421	0.53897	0.345237	0.402137	-0.823096	0.418229	-0.249655	19	57	0.926078	FALSE
hsamiR29a3p	0.00626316	0.851253	-0.165105	0.833171	0.763965	0.45079	0.202513	19	57	0.949919	FALSE
hsamiR27a3p	-0.385974	0.476661	-0.295018	0.395085	-0.750279	0.459638	-0.216213	19	57	0.949919	FALSE
hsalet7a5ppNND	-0.335421	0.842515	-0.175877	0.838641	-0.715663	0.479595	-0.188095	19	57	0.959189	FALSE
hsamiR23b3p	-1.40008	0.855073	-1.25814	0.828594	-0.618498	0.541276	-0.168266	18	57	0.98137	FALSE
hsalet7b5p	0.0715789	0.899717	-0.0617719	0.763885	0.580105	0.566622	0.165189	19	57	0.98137	FALSE
hsamiR175p	0.00152632	0.314204	0.0483772	0.348245	-0.547463	0.587644	-0.136284	19	57	0.98137	FALSE
hsamiR26b5p	-0.455842	0.401445	-0.400237	0.537409	-0.477711	0.635381	-0.10841	19	57	0.98137	FALSE
hsalet7c5p	0.263529	0.984873	0.144643	0.753055	0.45867	0.650974	0.145021	17	56	0.98137	FALSE
hsamiR1403p	-0.616842	0.887181	-0.512833	0.88559	-0.442751	0.661035	-0.116201	19	57	0.98137	FALSE
hsamiR5395p	0.719474	1.04993	0.605667	1.14847	0.399485	0.692071	0.100107	19	57	0.98137	FALSE
hsamiR13p	0.0331053	2.15104	0.237929	1.64142	-0.379279	0.707622	-0.11384	19	56	0.98137	FALSE
hsamiR225p	0.121684	0.453511	0.166719	0.448239	-0.375949	0.709549	-0.0991644	19	57	0.98137	FALSE
hsamiR1263p	0.126632	0.378793	0.162623	0.431588	-0.346011	0.731414	-0.0849518	19	57	0.98137	FALSE
hsamiR133b3p	-1.31333	4.04106	-0.927188	3.12563	-0.339692	0.737716	-0.113578	15	48	0.98137	FALSE
hsamiR378a3p	0.095	0.552027	0.143184	0.496452	-0.337667	0.738102	-0.0934214	19	57	0.98137	FALSE
hsamiR92a3p	-0.0585789	0.44973	-0.020614	0.339686	-0.33729	0.738691	-0.101707	19	57	0.98137	FALSE
hsamiR320a	-0.278526	0.410923	-0.242193	0.451977	-0.325351	0.746928	-0.0813033	19	57	0.98137	FALSE
hsamiR20b5p	0.316289	0.526665	0.358614	0.404895	-0.320173	0.751448	-0.0957264	19	57	0.98137	FALSE
hsamiR133a3p	0.181632	1.18975	0.266421	0.993842	-0.279803	0.78177	-0.0803222	19	57	0.98137	FALSE
hsalet7e5pNND	0.191421	0.643599	0.143	0.690385	0.278803	0.782141	0.0705558	19	57	0.98137	FALSE
hsamir451a	0.0763158	0.722951	0.0248772	0.692552	0.271396	0.787958	0.0727294	19	57	0.98137	FALSE
hsamiR199a5pNND	-1.11011	0.945235	-1.05347	0.953173	-0.220233	0.827223	-0.0589157	18	55	0.98137	FALSE
hsamiR2233p	-0.143632	0.300448	-0.125275	0.422314	-0.205319	0.838268	-0.0459429	19	55	0.98137	FALSE
hsamiR3423p	-0.211053	0.727933	-0.249544	0.732107	0.199322	0.843311	0.0521134	19	57	0.98137	FALSE
hsamiR12075pNND	2.09789	2.01906	2.18807	1.8116	-0.172861	0.863991	-0.0478807	19	57	0.98137	FALSE
hsamiR125a5p	0.254053	0.850568	0.217772	0.791975	0.163764	0.871048	0.0445213	19	57	0.98137	FALSE
hsamiR206NND	1.14458	1.72227	1.20558	1.4906	-0.138103	0.891163	-0.0389509	19	57	0.98137	FALSE
hsamiR243p	0.200211	0.443604	0.215807	0.4424	-0.132811	0.895206	-0.0348727	19	57	0.98137	FALSE
hsamiR223p	-0.480474	0.431819	-0.46593	0.477088	-0.123773	0.902228	-0.0308607	19	57	0.98137	FALSE
hsamiR146b3pNND	0.327421	0.570211	0.320289	0.529347	0.0480499	0.962005	0.0130827	19	57	0.987256	FALSE
hsamiR15a5p	-0.239553	1.03387	-0.228667	0.764547	-0.0422101	0.966668	-0.0128574	19	57	0.987256	FALSE
hsamiR638NND	1.66882	2.13939	1.6451	1.89341	0.0408016	0.967782	0.0120006	17	52	0.987256	FALSE
hsamiR1915p	0.113158	0.398826	0.115386	0.408189	-0.0209647	0.983406	-0.00543296	19	57	0.987256	FALSE
hsamiR935p	0.343263	0.5064	0.345342	0.422495	-0.0161219	0.987256	-0.00463089	19	57	0.987256	FALSE

## Sheet: Lipidomics_LogReg_Primary
feature	n	OR	CI_low	CI_high	coef	se	z	p_value	q_value	reject_q	model
UK1255	76	0.168851	0.0759456	0.375411	-1.77874	0.407654	-4.36335	1.28088e-05	0.0207838	TRUE	minimal
Cer-NS d18:2/24:0	76	0.296607	0.170787	0.515121	-1.21535	0.281629	-4.31541	1.59304e-05	0.0207838	TRUE	minimal
PC 14:0-20:4	76	0.187798	0.0833585	0.423087	-1.67239	0.414395	-4.03574	5.44301e-05	0.0460341	TRUE	minimal
PC 20:0-18:2	76	0.279898	0.150052	0.522104	-1.27333	0.318083	-4.00314	6.25061e-05	0.0460341	TRUE	minimal
UK166	76	0.139292	0.0523639	0.370527	-1.97118	0.499161	-3.949	7.84796e-05	0.0460341	TRUE	minimal
LPE 18:0	76	0.187851	0.0817211	0.431809	-1.67211	0.424661	-3.93751	8.23298e-05	0.0460341	TRUE	minimal
LPC 0:0/18:0	76	0.226021	0.107011	0.477384	-1.48713	0.381477	-3.89835	9.68512e-05	0.0473845	TRUE	minimal
LPC 14:0	76	0.240826	0.116034	0.49983	-1.42368	0.372548	-3.82147	0.000132658	0.0576915	FALSE	minimal
LPE 16:0	76	0.203803	0.0877291	0.473451	-1.5906	0.43005	-3.69865	0.000216749	0.065372	FALSE	minimal
UK180	76	0.191986	0.0796723	0.462629	-1.65033	0.448725	-3.67782	0.000235234	0.065372	FALSE	minimal
UK427	76	0.320842	0.174995	0.588241	-1.13681	0.30928	-3.67566	0.000237238	0.065372	FALSE	minimal
LPC 17:0/0:0	76	0.349729	0.199016	0.614574	-1.0506	0.287639	-3.65249	0.000259712	0.065372	FALSE	minimal
LPC 0:0/18:0	76	0.204194	0.0870027	0.47924	-1.58868	0.435271	-3.64987	0.000262369	0.065372	FALSE	minimal
TG 16:0-20:0-22:6	76	0.221035	0.0982573	0.49723	-1.50943	0.413639	-3.64916	0.000263099	0.065372	FALSE	minimal
UK152	76	0.187502	0.0759634	0.462816	-1.67397	0.460989	-3.63125	0.000282056	0.065372	FALSE	minimal
UK1339	76	0.170535	0.0654637	0.444247	-1.76882	0.488491	-3.62098	0.000293491	0.065372	FALSE	minimal
UK569	76	0.352891	0.200614	0.620755	-1.0416	0.288152	-3.61475	0.000300638	0.065372	FALSE	minimal
PC 15:0-20:4	76	0.323912	0.174107	0.602613	-1.12728	0.316736	-3.55906	0.000372184	0.07667	FALSE	minimal
PC 20:0-20:4	76	0.325055	0.174612	0.605117	-1.12376	0.317055	-3.54437	0.000393546	0.0770169	FALSE	minimal
UK1340	76	0.294237	0.148762	0.581975	-1.22337	0.34798	-3.51563	0.000438712	0.0771872	FALSE	minimal
LPC 15:0	76	0.350918	0.195397	0.630222	-1.0472	0.298735	-3.50546	0.000455817	0.0771872	FALSE	minimal
PE 16:0e/4:0	76	0.294885	0.14863	0.585054	-1.22117	0.349552	-3.49354	0.000476666	0.0771872	FALSE	minimal
UK1245	76	0.307292	0.158152	0.597075	-1.17996	0.3389	-3.48173	0.00049819	0.0771872	FALSE	minimal
UK218	76	0.194963	0.0775132	0.490376	-1.63494	0.470593	-3.47422	0.000512339	0.0771872	FALSE	minimal
UK562	76	0.304163	0.155204	0.596089	-1.19019	0.343278	-3.46713	0.000526046	0.0771872	FALSE	minimal
LPC 0:0/16:0	76	0.307601	0.15786	0.599384	-1.17895	0.340356	-3.46387	0.000532462	0.0771872	FALSE	minimal
LPE 16:0	76	0.304517	0.154154	0.601542	-1.18903	0.347332	-3.42332	0.000618604	0.0803736	FALSE	minimal
UK659	76	0.224408	0.0949674	0.530278	-1.49429	0.438742	-3.40585	0.000659595	0.0803736	FALSE	minimal
UK237	76	0.314141	0.16097	0.61306	-1.15791	0.341134	-3.39431	0.000688021	0.0803736	FALSE	minimal
Cer-NDS d18:0/22:1	76	3.07296	1.60659	5.87772	1.12264	0.330881	3.39289	0.000691606	0.0803736	FALSE	minimal
LPC 18:0/0:0	76	0.338399	0.180921	0.632951	-1.08353	0.319473	-3.39161	0.00069483	0.0803736	FALSE	minimal
UK1256	76	0.291998	0.143265	0.59514	-1.23101	0.363291	-3.3885	0.00070277	0.0803736	FALSE	minimal
PC 17:0-20:4(2)	76	0.283782	0.136868	0.588394	-1.25955	0.372036	-3.38556	0.000710342	0.0803736	FALSE	minimal
UK208	76	0.270321	0.126037	0.579777	-1.30815	0.389304	-3.36022	0.000778801	0.0803736	FALSE	minimal
UK2682	76	0.37743	0.213774	0.666371	-0.974371	0.290032	-3.35953	0.00078075	0.0803736	FALSE	minimal
PC 18:0e/20:4	76	0.2829	0.13537	0.591212	-1.26266	0.376062	-3.35759	0.000786241	0.0803736	FALSE	minimal
LPC 17:0/0:0	76	0.30467	0.152028	0.61057	-1.18853	0.354675	-3.35103	0.000805125	0.0803736	FALSE	minimal
UK714	76	0.289168	0.139729	0.59843	-1.24075	0.371072	-3.34368	0.000826751	0.0803736	FALSE	minimal
Cer-NS d18:2/22:0	76	0.377033	0.212734	0.668221	-0.975424	0.291984	-3.34068	0.000835738	0.0803736	FALSE	minimal
UK715	76	0.301097	0.148823	0.609173	-1.20032	0.359526	-3.33863	0.000841931	0.0803736	FALSE	minimal
UK599	76	0.362932	0.199727	0.659496	-1.01354	0.304725	-3.32608	0.000880769	0.0820793	FALSE	minimal
UK1540	76	3.52809	1.66586	7.47206	1.26076	0.382864	3.29296	0.000991382	0.0883552	FALSE	minimal
Cer-NDS d18:0/18:0	76	2.79192	1.51515	5.1446	1.02673	0.311846	3.29243	0.000993262	0.0883552	FALSE	minimal
UK214	76	0.299109	0.145552	0.614669	-1.20695	0.367488	-3.28432	0.00102229	0.0889166	FALSE	minimal
LPC 19:0	76	0.263277	0.11842	0.58533	-1.33455	0.407638	-3.27386	0.0010609	0.0902684	FALSE	minimal
UK1178	76	0.211001	0.0826227	0.538851	-1.55589	0.478356	-3.25259	0.00114359	0.0938286	FALSE	minimal
SM d16:2/24:0	76	0.317882	0.158951	0.635725	-1.14607	0.353615	-3.24102	0.00119102	0.0938286	FALSE	minimal
LPC 16:0/0:0	76	0.348896	0.18434	0.660348	-1.05298	0.325506	-3.2349	0.00121684	0.0938286	FALSE	minimal
UK2144	76	0.363114	0.196503	0.670992	-1.01304	0.313285	-3.23359	0.00122243	0.0938286	FALSE	minimal
UK153	76	0.243662	0.103537	0.573433	-1.41197	0.436663	-3.23355	0.0012226	0.0938286	FALSE	minimal
UK425	76	0.366252	0.198872	0.674507	-1.00443	0.311561	-3.22387	0.00126471	0.0951938	FALSE	minimal
UK357	76	0.431571	0.257576	0.723101	-0.840323	0.263325	-3.1912	0.00141682	0.10087	FALSE	minimal
UK1233	76	0.3319	0.168561	0.653518	-1.10292	0.345682	-3.19057	0.00141994	0.10087	FALSE	minimal
UK202	76	0.359045	0.191359	0.673672	-1.02431	0.321069	-3.1903	0.00142124	0.10087	FALSE	minimal
UK333	76	0.348965	0.182597	0.666915	-1.05278	0.330454	-3.18587	0.00144322	0.10087	FALSE	minimal
UK2206	76	2.64121	1.45107	4.80747	0.971236	0.305579	3.17834	0.00148119	0.101708	FALSE	minimal
PC 20:4-20:4	76	0.32958	0.165866	0.654882	-1.10994	0.350324	-3.16831	0.00153328	0.10347	FALSE	minimal
PC 36:2e	76	2.17858	1.34418	3.53094	0.778674	0.246372	3.16056	0.00157466	0.104461	FALSE	minimal
UK2702	76	0.381977	0.210092	0.694489	-0.962394	0.305008	-3.15531	0.00160327	0.104587	FALSE	minimal
PC 18:0-20:4	76	0.340387	0.173226	0.668858	-1.07767	0.344637	-3.12698	0.00176613	0.112384	FALSE	minimal
LPI 20:4	76	0.181143	0.0618676	0.530371	-1.70847	0.548107	-3.11703	0.00182681	0.112384	FALSE	minimal
LPE 18:0	76	0.246837	0.10221	0.596109	-1.39903	0.449845	-3.11002	0.00187074	0.112384	FALSE	minimal
UK591	76	0.399711	0.224089	0.712971	-0.917014	0.295254	-3.10584	0.00189737	0.112384	FALSE	minimal
LPC 14:0	76	0.368315	0.196062	0.691903	-0.998817	0.321688	-3.10493	0.00190325	0.112384	FALSE	minimal
PC 20:4-HDOHE	76	0.392605	0.217326	0.709254	-0.93495	0.301739	-3.09854	0.00194477	0.112384	FALSE	minimal
SM d44:2(2)	76	0.402876	0.226673	0.716047	-0.909127	0.293428	-3.0983	0.00194633	0.112384	FALSE	minimal
UK1691	76	2.8174	1.4601	5.43644	1.03582	0.335362	3.08865	0.00201069	0.112384	FALSE	minimal
UK689	76	0.337719	0.169295	0.673701	-1.08554	0.352332	-3.08101	0.00206297	0.112384	FALSE	minimal
UK1229	76	0.323672	0.157745	0.664131	-1.12803	0.366709	-3.07608	0.00209742	0.112384	FALSE	minimal
UK201	76	0.332154	0.164535	0.670534	-1.10216	0.358406	-3.07516	0.0021039	0.112384	FALSE	minimal
UK2694	76	0.364077	0.191178	0.693344	-1.01039	0.328653	-3.07433	0.00210973	0.112384	FALSE	minimal
UK311	76	2.79552	1.45146	5.3842	1.02802	0.334413	3.07411	0.00211134	0.112384	FALSE	minimal
UK1687	76	0.422335	0.243688	0.731946	-0.861957	0.280565	-3.07221	0.00212478	0.112384	FALSE	minimal
SM d43:1(2)	76	0.37953	0.204193	0.705425	-0.968822	0.316259	-3.06338	0.0021885	0.113099	FALSE	minimal
UK310	76	0.338892	0.169436	0.677825	-1.08207	0.353677	-3.0595	0.0022171	0.113099	FALSE	minimal
UK325	76	0.397045	0.219662	0.717668	-0.923706	0.30202	-3.05843	0.00222499	0.113099	FALSE	minimal
UK450	76	0.373888	0.198746	0.703369	-0.9838	0.322411	-3.05138	0.00227792	0.113381	FALSE	minimal
Cer-NS d17:1/22:0	76	0.345724	0.174705	0.684153	-1.06211	0.348235	-3.04999	0.00228848	0.113381	FALSE	minimal
UK1201	76	0.413202	0.233897	0.729961	-0.883819	0.290334	-3.04414	0.00233344	0.113506	FALSE	minimal
UK413	76	0.342669	0.171607	0.68425	-1.07099	0.352835	-3.03538	0.00240232	0.113506	FALSE	minimal
PE 18:1e/20:4	76	0.373368	0.197527	0.705743	-0.985192	0.324841	-3.03284	0.0024226	0.113506	FALSE	minimal
PC 17:0-18:1(1)	76	0.350246	0.177758	0.690109	-1.04912	0.346027	-3.0319	0.00243021	0.113506	FALSE	minimal
LPC 22:4	76	0.365752	0.190733	0.701372	-1.0058	0.332185	-3.02783	0.00246319	0.113506	FALSE	minimal
UK593	76	0.350271	0.177597	0.690832	-1.04905	0.346525	-3.02734	0.00246719	0.113506	FALSE	minimal
UK1376	76	0.390804	0.212518	0.718658	-0.939549	0.310806	-3.02295	0.00250326	0.113506	FALSE	minimal
UK645	76	0.387201	0.209197	0.716668	-0.948811	0.314117	-3.02057	0.002523	0.113506	FALSE	minimal
UK2726	76	0.349706	0.176654	0.692283	-1.05066	0.34842	-3.01551	0.00256548	0.11374	FALSE	minimal
UK673	76	0.414761	0.233978	0.735227	-0.880052	0.29208	-3.01305	0.00258632	0.11374	FALSE	minimal
UK1598	76	0.389024	0.210064	0.720444	-0.944115	0.314402	-3.00289	0.00267425	0.1163	FALSE	minimal
PE 20:4-20:4	76	0.367107	0.190269	0.708301	-1.0021	0.335314	-2.98855	0.00280306	0.11728	FALSE	minimal
UK563	76	0.371413	0.193829	0.711698	-0.99044	0.331805	-2.98501	0.00283573	0.11728	FALSE	minimal
SM d19:0/20:1	76	0.392049	0.211776	0.725781	-0.936367	0.314215	-2.98002	0.00288226	0.11728	FALSE	minimal
UK1213	76	0.271999	0.115516	0.640457	-1.30196	0.436931	-2.97978	0.00288455	0.11728	FALSE	minimal
UK1506	76	0.459766	0.275731	0.766633	-0.777038	0.260863	-2.97872	0.00289451	0.11728	FALSE	minimal
UK2527	76	0.420722	0.238004	0.743715	-0.865783	0.290656	-2.97872	0.00289456	0.11728	FALSE	minimal
UK519	76	0.330984	0.159847	0.685344	-1.10569	0.371352	-2.97746	0.00290652	0.11728	FALSE	minimal
UK661	76	0.372876	0.194569	0.714586	-0.98651	0.331866	-2.97262	0.00295274	0.117929	FALSE	minimal
UK2441	76	2.01438	1.26751	3.20136	0.700313	0.236358	2.96293	0.00304723	0.120473	FALSE	minimal
LPC 0:0/17:0	76	0.375714	0.196399	0.718745	-0.978926	0.330958	-2.95785	0.00309788	0.121251	FALSE	minimal
LPC 18:0/0:0	76	0.275264	0.116636	0.649635	-1.29002	0.438101	-2.94458	0.00323395	0.124724	FALSE	minimal
UK107	76	0.426226	0.24113	0.753403	-0.852786	0.290628	-2.93428	0.00334318	0.124724	FALSE	minimal
UK355	76	0.381341	0.200082	0.726808	-0.964061	0.329065	-2.9297	0.00339293	0.124724	FALSE	minimal
PC 40:4e(2)	76	0.429761	0.244224	0.756253	-0.844525	0.288339	-2.92893	0.00340134	0.124724	FALSE	minimal
UK314	76	0.366795	0.187441	0.717767	-1.00295	0.342521	-2.92814	0.00340992	0.124724	FALSE	minimal
UK1150	76	0.386707	0.204624	0.730813	-0.950088	0.32474	-2.92569	0.00343698	0.124724	FALSE	minimal
Cer-NS d18:1/22:2	76	2.30008	1.31622	4.01937	0.832943	0.284786	2.9248	0.00344675	0.124724	FALSE	minimal
UK1200	76	0.415213	0.230247	0.748771	-0.878963	0.300837	-2.92172	0.00348101	0.124724	FALSE	minimal
PC 18:0	76	2.09978	1.27577	3.45601	0.741831	0.254226	2.918	0.00352287	0.124724	FALSE	minimal
UK2635	76	0.413493	0.228281	0.748976	-0.883114	0.303094	-2.91366	0.0035722	0.124724	FALSE	minimal
UK2893	76	0.479849	0.292799	0.786393	-0.734283	0.252033	-2.91344	0.00357469	0.124724	FALSE	minimal
UK2329	76	0.354707	0.17661	0.712398	-1.03646	0.355789	-2.91315	0.00357808	0.124724	FALSE	minimal
UK683	76	0.418981	0.233254	0.752592	-0.86993	0.298826	-2.91116	0.00360086	0.124724	FALSE	minimal
PC 16:1e/20:4	76	0.400983	0.216572	0.742422	-0.913836	0.314285	-2.90767	0.00364134	0.125019	FALSE	minimal
LPC 0:0/17:0	76	0.391178	0.207496	0.737462	-0.938593	0.323496	-2.9014	0.00371494	0.125245	FALSE	minimal
UK2636	76	0.40978	0.224215	0.748924	-0.892134	0.307661	-2.89973	0.00373486	0.125245	FALSE	minimal
UK143	76	0.2666	0.109009	0.652014	-1.32201	0.456285	-2.89733	0.00376355	0.125245	FALSE	minimal
UK1459	76	1.8007	1.20942	2.68106	0.588178	0.203079	2.8963	0.0037759	0.125245	FALSE	minimal
LPC 0:0/16:0	76	0.454168	0.265758	0.776152	-0.789288	0.273409	-2.88684	0.00389133	0.127764	FALSE	minimal
UK2420	76	0.427412	0.239808	0.761782	-0.850006	0.294853	-2.88282	0.00394137	0.127764	FALSE	minimal
UK577	76	0.432375	0.244472	0.764704	-0.838461	0.290916	-2.88214	0.00394978	0.127764	FALSE	minimal
UK1616	76	0.510041	0.322033	0.807809	-0.673265	0.23461	-2.86972	0.00410834	0.131804	FALSE	minimal
LPC 20:0	76	0.423918	0.235687	0.762479	-0.858215	0.299508	-2.86542	0.00416458	0.132165	FALSE	minimal
Cer-NS d18:1/22:0	76	0.368766	0.186111	0.730685	-0.997592	0.348887	-2.85935	0.00424504	0.132165	FALSE	minimal
UK1925	76	0.411927	0.224257	0.756651	-0.886908	0.310232	-2.85885	0.00425177	0.132165	FALSE	minimal
UK2681	76	0.248669	0.0957712	0.645667	-1.39163	0.486817	-2.85863	0.00425468	0.132165	FALSE	minimal
PC 18:2-20:4	76	0.390974	0.205201	0.744929	-0.939115	0.328902	-2.8553	0.00429961	0.132509	FALSE	minimal
LPC 16:0/0:0	76	0.458978	0.268187	0.785499	-0.778753	0.274141	-2.8407	0.00450144	0.136522	FALSE	minimal
UK269	76	0.483039	0.292259	0.798358	-0.727657	0.256357	-2.83846	0.00453323	0.136522	FALSE	minimal
Cer-NS d18:1/23:0	76	0.404388	0.216317	0.755972	-0.905381	0.319199	-2.83642	0.00456227	0.136522	FALSE	minimal
PE 18:0-18:1	76	2.19355	1.27457	3.77511	0.785519	0.276995	2.83586	0.00457028	0.136522	FALSE	minimal
UK165	76	0.435881	0.24542	0.774152	-0.830386	0.293061	-2.83349	0.00460422	0.136522	FALSE	minimal
UK1571	76	0.439907	0.248905	0.777477	-0.821191	0.290556	-2.82627	0.00470932	0.138589	FALSE	minimal
PE 16:0-20:4	76	0.388932	0.201737	0.749828	-0.944351	0.334918	-2.81965	0.00480766	0.13879	FALSE	minimal
UK5	76	0.359268	0.176273	0.732238	-1.02369	0.363283	-2.81787	0.00483433	0.13879	FALSE	minimal
UK389	76	0.392121	0.204351	0.752428	-0.936184	0.332517	-2.81545	0.00487095	0.13879	FALSE	minimal
UK649	76	0.408943	0.219378	0.762311	-0.894179	0.317744	-2.81415	0.00489066	0.13879	FALSE	minimal
UK1140	76	0.407167	0.217755	0.761335	-0.898533	0.319312	-2.81397	0.00489345	0.13879	FALSE	minimal
PC 16:0-20:4(2)	76	0.40853	0.218676	0.763215	-0.89519	0.318865	-2.80743	0.00499387	0.140619	FALSE	minimal
UK2679	76	0.242877	0.0902738	0.653449	-1.4152	0.504953	-2.80263	0.00506873	0.141003	FALSE	minimal
SM d18:1/22:0	76	0.380024	0.193144	0.74772	-0.967522	0.345304	-2.80194	0.00507958	0.141003	FALSE	minimal
PC 34:1e	76	2.27189	1.27901	4.0355	0.82061	0.293122	2.79955	0.00511744	0.141054	FALSE	minimal
UK518	76	0.428917	0.236333	0.778437	-0.846491	0.304094	-2.78365	0.00537511	0.144449	FALSE	minimal
PC 34:5	76	0.324069	0.146533	0.716705	-1.1268	0.404953	-2.78254	0.00539348	0.144449	FALSE	minimal
UK632	76	0.374292	0.187279	0.748053	-0.98272	0.353285	-2.78167	0.00540807	0.144449	FALSE	minimal
PE 20:4-22:6	76	0.346491	0.164148	0.73139	-1.0599	0.381169	-2.78066	0.0054249	0.144449	FALSE	minimal
UK136	76	0.361673	0.176598	0.740708	-1.01702	0.365748	-2.78064	0.00542516	0.144449	FALSE	minimal
UK1608	76	0.408058	0.216786	0.768088	-0.896347	0.322702	-2.77763	0.00547571	0.14481	FALSE	minimal
UK2330	76	0.418208	0.22575	0.774742	-0.871777	0.314567	-2.77136	0.00558234	0.145793	FALSE	minimal
UK1579	76	2.22374	1.26354	3.91364	0.799191	0.288406	2.77106	0.00558736	0.145793	FALSE	minimal
UK193	76	0.357794	0.172495	0.742148	-1.0278	0.372241	-2.76111	0.00576049	0.14875	FALSE	minimal
UK288	76	0.477351	0.282209	0.807432	-0.739502	0.268167	-2.75762	0.00582232	0.14875	FALSE	minimal
UK78	76	0.432695	0.238505	0.784994	-0.837722	0.303899	-2.75658	0.00584096	0.14875	FALSE	minimal
Cer-NS d17:1/23:1	76	2.28699	1.26974	4.11921	0.827239	0.300216	2.75548	0.00586059	0.14875	FALSE	minimal
UK410	76	0.343262	0.160283	0.73513	-1.06926	0.388547	-2.75194	0.00592425	0.14875	FALSE	minimal
UK89	76	0.504835	0.310191	0.821619	-0.683523	0.248492	-2.75068	0.00594714	0.14875	FALSE	minimal
UK286	76	0.386769	0.196506	0.761252	-0.949927	0.345477	-2.74961	0.00596671	0.14875	FALSE	minimal
UK353	76	0.264392	0.102341	0.683037	-1.33032	0.484244	-2.74722	0.00601029	0.148888	FALSE	minimal
UK2453	76	2.05137	1.22685	3.43002	0.71851	0.262274	2.73954	0.00615251	0.149031	FALSE	minimal
PC 36:5e(3)	76	0.465326	0.269116	0.804593	-0.765017	0.279387	-2.7382	0.00617764	0.149031	FALSE	minimal
TG 16:0-18:0-22:6	76	0.475889	0.279515	0.810227	-0.74257	0.271495	-2.73512	0.0062358	0.149031	FALSE	minimal
UK433	76	0.372136	0.183252	0.755711	-0.988495	0.361428	-2.73497	0.00623859	0.149031	FALSE	minimal
UK319	76	0.397395	0.205071	0.770089	-0.922825	0.337539	-2.73398	0.00625734	0.149031	FALSE	minimal
SM d21:0/20:1	76	0.385235	0.19441	0.763366	-0.953903	0.348921	-2.73386	0.00625961	0.149031	FALSE	minimal
Cer-NS d18:1/22:0	76	0.402793	0.20981	0.773281	-0.909333	0.332765	-2.73265	0.00628262	0.149031	FALSE	minimal
UK316	76	0.376499	0.186513	0.760008	-0.97684	0.358374	-2.72575	0.00641549	0.15074	FALSE	minimal
UK317	76	0.376233	0.186194	0.760235	-0.977546	0.358887	-2.72383	0.00645304	0.15074	FALSE	minimal
PE 16:1e/20:4	76	0.415928	0.2212	0.782081	-0.877243	0.322166	-2.72295	0.00647019	0.15074	FALSE	minimal
UK424	76	0.442476	0.24581	0.796491	-0.815369	0.299913	-2.71868	0.00655422	0.151794	FALSE	minimal
UK2348	76	0.433274	0.236947	0.79227	-0.836386	0.307925	-2.7162	0.00660362	0.152039	FALSE	minimal
UK1275	76	0.355453	0.168381	0.750361	-1.03436	0.381205	-2.7134	0.00665966	0.152432	FALSE	minimal
Cer-NS d17:1/21:0	76	2.24772	1.25016	4.04126	0.809916	0.299306	2.70598	0.00681039	0.154976	FALSE	minimal
LPC 0:0/20:0	76	0.426998	0.230295	0.791709	-0.850977	0.315008	-2.70145	0.00690387	0.156195	FALSE	minimal
LPC 20:0/0:0	76	0.399945	0.205523	0.778289	-0.916428	0.339678	-2.69793	0.00697728	0.156949	FALSE	minimal
UK481	76	0.447155	0.248844	0.803506	-0.80485	0.29902	-2.69163	0.00711046	0.15792	FALSE	minimal
UK1659	76	0.43938	0.241397	0.79974	-0.82239	0.305572	-2.69131	0.00711719	0.15792	FALSE	minimal
SM d21:0/20:0	76	0.444236	0.245965	0.802333	-0.811399	0.301616	-2.69017	0.00714148	0.15792	FALSE	minimal
Cer-NDS d18:0/22:1	76	2.32984	1.25718	4.3177	0.845798	0.314757	2.68715	0.00720651	0.15811	FALSE	minimal
SM d42:2	76	0.462433	0.263411	0.811828	-0.771254	0.287136	-2.68602	0.00723087	0.15811	FALSE	minimal
UK2437	76	0.451717	0.25245	0.808272	-0.794699	0.296858	-2.67703	0.0074278	0.160213	FALSE	minimal
TG 18:0-20:4-22:6	76	0.482763	0.283248	0.822812	-0.72823	0.272042	-2.6769	0.00743067	0.160213	FALSE	minimal
UK438	76	0.447256	0.248093	0.806303	-0.804624	0.300678	-2.67604	0.00744987	0.160213	FALSE	minimal
UK2729	76	0.354017	0.164647	0.76119	-1.03841	0.390582	-2.65863	0.00784593	0.167809	FALSE	minimal
UK1428	76	2.0915	1.21011	3.61487	0.737884	0.27917	2.64314	0.00821414	0.171993	FALSE	minimal
SM d44:2	76	0.444887	0.243995	0.811182	-0.809934	0.306465	-2.64283	0.00822172	0.171993	FALSE	minimal
PE 16:0-18:0	76	2.04636	1.20306	3.48076	0.71606	0.271015	2.64214	0.00823831	0.171993	FALSE	minimal
UK568	76	0.394479	0.19783	0.786603	-0.930189	0.352121	-2.64168	0.00824971	0.171993	FALSE	minimal
UK376	76	0.435944	0.235346	0.807521	-0.830242	0.314518	-2.63973	0.00829725	0.171993	FALSE	minimal
UK2555	76	2.02781	1.19943	3.42832	0.706957	0.267914	2.63874	0.00832141	0.171993	FALSE	minimal
SM d18:1/24:0	76	0.430322	0.229923	0.805388	-0.843222	0.319791	-2.63679	0.00836943	0.171993	FALSE	minimal
U6snRNANND	75	0.525096	0.32521	0.847838	-0.644175	0.244443	-2.63527	0.008407	0.171993	FALSE	minimal
PC 14:0-14:0	76	0.432817	0.232102	0.807104	-0.83744	0.317928	-2.63406	0.00843706	0.171993	FALSE	minimal
UK423	76	0.396216	0.198559	0.790629	-0.925797	0.352485	-2.62649	0.00862716	0.174829	FALSE	minimal
UK948	76	0.53274	0.332899	0.852549	-0.629721	0.239896	-2.62498	0.00866551	0.174829	FALSE	minimal
UK364	76	0.475684	0.272897	0.829161	-0.743002	0.2835	-2.62082	0.00877195	0.175202	FALSE	minimal
TG 16:0-18:0-22:6	76	0.475413	0.272548	0.829276	-0.743572	0.283862	-2.61949	0.00880624	0.175202	FALSE	minimal
UK1593	76	2.05816	1.19898	3.53301	0.72181	0.275683	2.61826	0.00883793	0.175202	FALSE	minimal
UK158	76	0.470502	0.267519	0.827502	-0.753955	0.288067	-2.61729	0.00886306	0.175202	FALSE	minimal
UK367	76	0.478374	0.274964	0.83226	-0.737362	0.282526	-2.60989	0.00905718	0.17814	FALSE	minimal
UK2949	76	0.477113	0.273452	0.832457	-0.740001	0.283993	-2.6057	0.00916871	0.178661	FALSE	minimal
UK2120	76	2.01806	1.18994	3.42247	0.702134	0.269504	2.60528	0.00917991	0.178661	FALSE	minimal
UK1696	76	0.491355	0.287735	0.839071	-0.710588	0.273024	-2.60265	0.00925052	0.178661	FALSE	minimal
PC 17:0-20:4(1)	76	0.43514	0.232438	0.814611	-0.832088	0.31992	-2.60092	0.00929731	0.178661	FALSE	minimal
SM d32:2	76	0.487544	0.2837	0.837854	-0.718374	0.276257	-2.60039	0.0093119	0.178661	FALSE	minimal
PC 20:4-22:6	76	0.340423	0.151013	0.767401	-1.07757	0.414704	-2.5984	0.00936606	0.178823	FALSE	minimal
UK298	76	0.464432	0.260178	0.829035	-0.766941	0.295637	-2.5942	0.00948111	0.179428	FALSE	minimal
UK1947	76	1.88612	1.16773	3.04645	0.634521	0.24462	2.5939	0.00948941	0.179428	FALSE	minimal
UK551	76	0.445474	0.241402	0.822063	-0.808616	0.31259	-2.58682	0.00968655	0.182068	FALSE	minimal
UK1316	76	0.487041	0.282308	0.84025	-0.719407	0.27824	-2.58556	0.00972206	0.182068	FALSE	minimal
UK1312	76	0.399458	0.199144	0.801263	-0.917646	0.355143	-2.58388	0.00976968	0.182088	FALSE	minimal
UK379	76	0.439031	0.23501	0.820167	-0.823186	0.318847	-2.58176	0.00982972	0.182339	FALSE	minimal
PC 19:0-20:4	76	0.386322	0.187356	0.796582	-0.951085	0.369214	-2.57597	0.00999586	0.183842	FALSE	minimal
PC 10:0-20:4	76	1.8164	1.15335	2.86064	0.596857	0.231729	2.57567	0.0100047	0.183842	FALSE	minimal
UK2294	76	0.539936	0.337581	0.863587	-0.616305	0.239615	-2.57207	0.0101093	0.184897	FALSE	minimal
PE 38:5	76	0.367262	0.170925	0.78913	-1.00168	0.390232	-2.56688	0.0102618	0.185509	FALSE	minimal
UK392	76	0.479768	0.27364	0.841169	-0.734452	0.286474	-2.56376	0.0103544	0.185509	FALSE	minimal
PE 36:5e	76	0.413741	0.210712	0.812393	-0.882516	0.344258	-2.56353	0.0103613	0.185509	FALSE	minimal
UK1866	76	1.83101	1.15276	2.90832	0.604868	0.236076	2.56217	0.010402	0.185509	FALSE	minimal
UK1399	76	0.407834	0.20534	0.810017	-0.896895	0.350099	-2.56183	0.0104123	0.185509	FALSE	minimal
UK377	76	2.03797	1.18193	3.51401	0.711952	0.277962	2.56133	0.0104272	0.185509	FALSE	minimal
PE 18:1-20:3	76	2.01175	1.1761	3.44115	0.699005	0.273877	2.55225	0.0107028	0.189551	FALSE	minimal
PC 32:1e	76	2.43101	1.22758	4.81423	0.888309	0.348606	2.54817	0.0108288	0.190661	FALSE	minimal
UK2662	76	0.470641	0.263452	0.840771	-0.753659	0.296032	-2.54587	0.0109007	0.190661	FALSE	minimal
UK2517	76	0.458773	0.251681	0.836268	-0.7792	0.306323	-2.54372	0.0109679	0.190661	FALSE	minimal
UK1855	76	0.43988	0.233619	0.828248	-0.821253	0.322863	-2.54366	0.0109697	0.190661	FALSE	minimal
UK2926	76	0.551323	0.348337	0.872593	-0.595435	0.23426	-2.54177	0.0110292	0.190661	FALSE	minimal
UK1328	76	0.395692	0.193512	0.809109	-0.92712	0.364948	-2.54042	0.011072	0.190661	FALSE	minimal
PC 14:0-22:6	76	0.495999	0.288693	0.852169	-0.701181	0.276128	-2.53933	0.0111064	0.190661	FALSE	minimal
UK2971	76	0.489322	0.281498	0.850577	-0.714735	0.282089	-2.53372	0.0112859	0.192895	FALSE	minimal
PC 20:0	76	1.78063	1.13816	2.78578	0.576969	0.228346	2.52673	0.0115131	0.195106	FALSE	minimal
UK1500	76	1.89642	1.15434	3.11557	0.63997	0.253286	2.52667	0.0115149	0.195106	FALSE	minimal
Cer-NS d18:1/22:1	76	2.0315	1.17106	3.52416	0.708775	0.281054	2.52185	0.011674	0.196264	FALSE	minimal
LPC 20:4/0:0	76	0.326208	0.136564	0.779208	-1.12022	0.444257	-2.52156	0.0116836	0.196264	FALSE	minimal
UK1298	76	0.306421	0.122024	0.769473	-1.18279	0.469768	-2.51783	0.0118081	0.196735	FALSE	minimal
LPC 18:2/0:0	76	0.402074	0.197792	0.81734	-0.91112	0.361949	-2.51726	0.0118271	0.196735	FALSE	minimal
UK2760	76	0.461421	0.252608	0.842846	-0.773444	0.307385	-2.51621	0.0118624	0.196735	FALSE	minimal
UK465	76	0.408929	0.203418	0.822065	-0.894214	0.356265	-2.50997	0.0120741	0.199401	FALSE	minimal
UK2932	76	1.80954	1.1379	2.87761	0.593072	0.236677	2.50583	0.0122163	0.200902	FALSE	minimal
UK1386	76	0.482929	0.272975	0.854365	-0.727885	0.291066	-2.50076	0.0123927	0.202497	FALSE	minimal
HETE	76	0.521745	0.313225	0.869082	-0.650576	0.260336	-2.49899	0.0124548	0.202497	FALSE	minimal
UK292	76	0.541647	0.334804	0.87628	-0.61314	0.245444	-2.49808	0.0124866	0.202497	FALSE	minimal
PC 17:0-20:4(2)	76	0.445448	0.236123	0.840343	-0.808675	0.323841	-2.49713	0.0125202	0.202497	FALSE	minimal
UK543	76	0.378739	0.176592	0.81229	-0.970907	0.38929	-2.49404	0.0126297	0.203209	FALSE	minimal
Cer-NS d18:2/24:0	76	0.353946	0.156425	0.800882	-1.03861	0.416616	-2.49297	0.0126681	0.203209	FALSE	minimal
UK2430	76	0.41265	0.205404	0.829	-0.885155	0.355928	-2.48689	0.0128865	0.205868	FALSE	minimal
UK2752	76	0.444515	0.2345	0.842617	-0.810772	0.326291	-2.48482	0.0129618	0.20623	FALSE	minimal
PC 15:0-20:4	76	0.509869	0.298678	0.870392	-0.673601	0.272852	-2.46874	0.0135588	0.213365	FALSE	minimal
UK1517	76	0.461435	0.249668	0.852823	-0.773413	0.313372	-2.46803	0.0135857	0.213365	FALSE	minimal
PE 38:5e(2)	76	0.431481	0.221233	0.841535	-0.840532	0.340819	-2.46621	0.0136549	0.213365	FALSE	minimal
PC 20:0-22:6	76	0.50913	0.29771	0.87069	-0.675052	0.273767	-2.46579	0.0136711	0.213365	FALSE	minimal
UK752	76	0.418395	0.209294	0.836404	-0.87133	0.353411	-2.46548	0.0136828	0.213365	FALSE	minimal
UK716	76	0.419706	0.210372	0.837338	-0.868202	0.352385	-2.46379	0.0137477	0.213526	FALSE	minimal
LPC 22:5/0:0	76	0.465526	0.253213	0.85586	-0.764587	0.310683	-2.46099	0.0138555	0.21417	FALSE	minimal
UK1483	76	2.04107	1.15581	3.60436	0.713475	0.290138	2.45909	0.013929	0.21417	FALSE	minimal
UK1443	76	1.91706	1.14078	3.22158	0.650792	0.264836	2.45734	0.0139969	0.21417	FALSE	minimal
UK2449	76	0.4026	0.194816	0.832	-0.909812	0.370352	-2.45662	0.0140252	0.21417	FALSE	minimal
UK2758	76	0.501208	0.288792	0.869863	-0.690734	0.281283	-2.45566	0.0140628	0.21417	FALSE	minimal
UK650	76	0.442621	0.230583	0.849643	-0.815041	0.332705	-2.44974	0.014296	0.216878	FALSE	minimal
UK2670	76	0.411526	0.2021	0.83797	-0.887883	0.362811	-2.44723	0.0143958	0.217549	FALSE	minimal
UK2828	76	0.483576	0.26994	0.866288	-0.726546	0.297454	-2.44255	0.0145837	0.218852	FALSE	minimal
UK1534	76	2.04902	1.15219	3.64392	0.717363	0.293724	2.4423	0.0145939	0.218852	FALSE	minimal
UK1104	76	0.411469	0.201509	0.840193	-0.888021	0.364233	-2.43806	0.0147665	0.220596	FALSE	minimal
UK2577	76	0.457737	0.24376	0.859549	-0.78146	0.321486	-2.43078	0.0150665	0.224222	FALSE	minimal
Cer-NS d18:1/22:0	76	0.507226	0.292843	0.878553	-0.678799	0.280265	-2.42199	0.0154359	0.228185	FALSE	minimal
SM d31:1	76	0.491321	0.27642	0.873296	-0.710658	0.293458	-2.42167	0.0154494	0.228185	FALSE	minimal
UK1494	76	0.408251	0.197578	0.843559	-0.895874	0.37028	-2.41945	0.0155439	0.228718	FALSE	minimal
UK2765	76	0.419092	0.207011	0.84845	-0.869664	0.359857	-2.41669	0.0156621	0.229379	FALSE	minimal
PC 18:0-22:6	76	0.476145	0.260776	0.869383	-0.742033	0.307174	-2.41567	0.0157061	0.229379	FALSE	minimal
UK1539	76	0.486322	0.270726	0.873611	-0.720885	0.29886	-2.41212	0.0158602	0.22938	FALSE	minimal
UK495	76	0.494313	0.2788	0.876417	-0.704587	0.292181	-2.41148	0.0158881	0.22938	FALSE	minimal
UK217	76	0.510138	0.2951	0.881874	-0.673074	0.279269	-2.41013	0.0159471	0.22938	FALSE	minimal
PC 42:6e(2)	76	0.516017	0.300996	0.884641	-0.661616	0.275022	-2.40568	0.0161422	0.22938	FALSE	minimal
UK1287	76	0.46939	0.253425	0.869395	-0.756322	0.314471	-2.40506	0.0161699	0.22938	FALSE	minimal
UK727	76	0.468096	0.252114	0.869107	-0.759081	0.31571	-2.40436	0.0162007	0.22938	FALSE	minimal
PC 20:4-22:6	76	0.484748	0.268552	0.874991	-0.724126	0.301319	-2.40319	0.0162527	0.22938	FALSE	minimal
UK1658	76	0.532899	0.318934	0.890408	-0.629423	0.261912	-2.40318	0.0162531	0.22938	FALSE	minimal
UK1493	76	0.458757	0.242961	0.866218	-0.779236	0.324294	-2.40287	0.0162672	0.22938	FALSE	minimal
UK542	76	0.5287	0.314064	0.89002	-0.637335	0.265726	-2.39846	0.016464	0.22938	FALSE	minimal
UK870	76	1.917	1.12611	3.26335	0.650761	0.271426	2.39757	0.0165043	0.22938	FALSE	minimal
UK1863	76	0.486679	0.270117	0.876866	-0.720151	0.300382	-2.39745	0.0165097	0.22938	FALSE	minimal
SM d43:1(4)	76	0.461061	0.244781	0.868438	-0.774224	0.323044	-2.39666	0.0165455	0.22938	FALSE	minimal
PE 18:1e/22:6	76	0.405943	0.194151	0.848772	-0.901542	0.376315	-2.39571	0.0165881	0.22938	FALSE	minimal
UK90	76	0.522686	0.307347	0.888899	-0.648775	0.27092	-2.39471	0.0166336	0.22938	FALSE	minimal
UK750	76	0.334822	0.136726	0.81993	-1.09416	0.456948	-2.39448	0.0166438	0.22938	FALSE	minimal
UK2284	76	0.510692	0.294489	0.885624	-0.671988	0.280881	-2.39243	0.016737	0.229855	FALSE	minimal
UK486	76	0.370787	0.164309	0.836736	-0.992128	0.415246	-2.38925	0.0168826	0.231044	FALSE	minimal
UK520	76	0.449527	0.233159	0.866682	-0.799559	0.334937	-2.38719	0.0169776	0.231534	FALSE	minimal
UK699	76	1.90233	1.12054	3.22957	0.64308	0.270035	2.38147	0.0172438	0.233371	FALSE	minimal
LPC 22:6	76	0.414852	0.200985	0.856292	-0.879834	0.369739	-2.3796	0.0173313	0.233371	FALSE	minimal
UK398	76	0.452963	0.235899	0.869759	-0.791945	0.33286	-2.37921	0.0173496	0.233371	FALSE	minimal
UK1354	76	0.53913	0.323915	0.897337	-0.617799	0.259936	-2.37673	0.0174668	0.233371	FALSE	minimal
UK1285	76	2.02416	1.13147	3.62115	0.705153	0.296754	2.37622	0.017491	0.233371	FALSE	minimal
UK351	76	0.446667	0.229684	0.868634	-0.805941	0.339341	-2.37502	0.0175481	0.233371	FALSE	minimal
UK2379	76	0.478826	0.260646	0.879637	-0.736419	0.310292	-2.37331	0.0176296	0.233371	FALSE	minimal
PE 36:2	76	1.64245	1.08979	2.47537	0.49619	0.209286	2.37087	0.0177464	0.233371	FALSE	minimal
UK587	76	0.505762	0.287812	0.888758	-0.681689	0.287632	-2.37	0.0177879	0.233371	FALSE	minimal
SM d40:1(2)	76	0.504758	0.2866	0.888976	-0.683677	0.288771	-2.36754	0.0179069	0.233371	FALSE	minimal
UK1274	76	0.493636	0.275159	0.885586	-0.705957	0.298189	-2.36748	0.0179098	0.233371	FALSE	minimal
OxPE 18:0-20:3+1O(1Cyc)	76	0.415589	0.200844	0.85994	-0.878059	0.371003	-2.36671	0.0179468	0.233371	FALSE	minimal
UK2378	76	0.498998	0.280543	0.887562	-0.695153	0.293814	-2.36596	0.0179834	0.233371	FALSE	minimal
UK2784	76	0.553206	0.338729	0.903486	-0.592024	0.25027	-2.36554	0.0180037	0.233371	FALSE	minimal
SM d30:1	76	0.450865	0.23288	0.872892	-0.796588	0.337064	-2.36331	0.0181123	0.233371	FALSE	minimal
UK279	76	0.531928	0.315087	0.897995	-0.631248	0.267172	-2.3627	0.0181422	0.233371	FALSE	minimal
UK1861	76	1.71548	1.09614	2.68475	0.539692	0.228518	2.3617	0.0181913	0.233371	FALSE	minimal
UK2899	76	0.535903	0.319294	0.899459	-0.623802	0.264204	-2.36106	0.0182228	0.233371	FALSE	minimal
PC 42:4e(2)	76	0.492604	0.273562	0.887032	-0.70805	0.30009	-2.35946	0.0183015	0.233371	FALSE	minimal
PC 20:0-20:4	76	0.466646	0.247718	0.879058	-0.762185	0.323102	-2.35896	0.0183263	0.233371	FALSE	minimal
PC 22:1-18:2	76	1.8651	1.11077	3.1317	0.623315	0.264419	2.3573	0.0184083	0.233371	FALSE	minimal
LPC 20:3	76	0.521192	0.303153	0.896054	-0.651636	0.27647	-2.35698	0.018424	0.233371	FALSE	minimal
UK293	76	0.491279	0.271964	0.887453	-0.710743	0.301706	-2.35575	0.0184855	0.233394	FALSE	minimal
UK1776	76	2.44105	1.15916	5.14058	0.89243	0.379967	2.34871	0.0188387	0.23709	FALSE	minimal
Cer-NDS d18:0/23:0	76	0.535678	0.318006	0.902347	-0.624221	0.266054	-2.34622	0.0189648	0.237688	FALSE	minimal
UK334	76	1.84405	1.10578	3.07523	0.611967	0.260924	2.34538	0.0190077	0.237688	FALSE	minimal
UK509	76	1.76601	1.09746	2.84184	0.568725	0.242718	2.34315	0.0191214	0.238348	FALSE	minimal
UK2930	76	0.491792	0.271317	0.891427	-0.709699	0.303453	-2.33875	0.0193485	0.240357	FALSE	minimal
UK525	76	0.501819	0.281414	0.894848	-0.689516	0.295109	-2.33647	0.0194665	0.240357	FALSE	minimal
UK2304	76	0.553266	0.336684	0.909172	-0.591916	0.253416	-2.33575	0.0195042	0.240357	FALSE	minimal
PC 16:0e/20:4	76	0.508521	0.288209	0.897244	-0.676249	0.289705	-2.33427	0.0195816	0.240357	FALSE	minimal
SM d21:0/19:0	76	0.490756	0.269836	0.892546	-0.711809	0.305169	-2.33251	0.0196741	0.240357	FALSE	minimal
PI 20:4-20:4	76	0.478478	0.257484	0.889148	-0.737145	0.31615	-2.33163	0.0197201	0.240357	FALSE	minimal
UK347	76	0.477035	0.255987	0.888959	-0.740166	0.317583	-2.33062	0.0197731	0.240357	FALSE	minimal
SM d33:2	76	0.441587	0.222066	0.878114	-0.81738	0.350715	-2.33061	0.0197739	0.240357	FALSE	minimal
UK324	76	0.524532	0.304611	0.903229	-0.645249	0.277281	-2.32706	0.019962	0.241892	FALSE	minimal
LPC 22:4	76	0.414141	0.196935	0.870914	-0.881548	0.379253	-2.32443	0.0201022	0.24284	FALSE	minimal
LPC 22:6	76	0.351124	0.145	0.850263	-1.04662	0.451228	-2.31948	0.0203688	0.245303	FALSE	minimal
Cer-NS d18:1/18:0	76	2.0295	1.11529	3.69308	0.707789	0.305444	2.31725	0.0204903	0.246009	FALSE	minimal
UK1693	76	0.582729	0.368915	0.920464	-0.540033	0.233243	-2.31533	0.020595	0.24651	FALSE	minimal
UK607	76	0.53333	0.312843	0.909215	-0.628615	0.272164	-2.30969	0.0209051	0.249295	FALSE	minimal
Cer-NS d17:1/22:0	76	0.547475	0.328167	0.913343	-0.602439	0.26112	-2.30714	0.0210473	0.249295	FALSE	minimal
UK2493	76	0.529033	0.307994	0.908704	-0.636705	0.276005	-2.30686	0.0210624	0.249295	FALSE	minimal
UK2547	76	0.492311	0.269596	0.899012	-0.708645	0.307238	-2.3065	0.0210824	0.249295	FALSE	minimal
UK2869	76	0.55142	0.332385	0.914795	-0.595259	0.258267	-2.30482	0.0211767	0.249392	FALSE	minimal
PC 18:0-22:6	76	0.550561	0.331373	0.91473	-0.596818	0.259027	-2.30408	0.0212181	0.249392	FALSE	minimal
UK406	76	0.468927	0.24606	0.893655	-0.757309	0.329017	-2.30173	0.0213502	0.250194	FALSE	minimal
UK1447	76	1.94718	1.10207	3.44035	0.66638	0.290405	2.29466	0.0217527	0.254149	FALSE	minimal
UK1353	76	1.89987	1.09714	3.2899	0.641783	0.28014	2.29094	0.0219668	0.255161	FALSE	minimal
UK1559	76	0.447913	0.225304	0.890469	-0.803157	0.350587	-2.29089	0.0219696	0.255161	FALSE	minimal
UK2371	76	0.489329	0.264836	0.904118	-0.71472	0.313227	-2.2818	0.0225013	0.260563	FALSE	minimal
UK558	76	0.461095	0.237051	0.896891	-0.774151	0.339454	-2.28057	0.0225736	0.260629	FALSE	minimal
UK2410	76	0.469614	0.245086	0.899838	-0.755844	0.331787	-2.2781	0.0227207	0.260789	FALSE	minimal
UK1246	76	0.464343	0.239981	0.898464	-0.767131	0.336767	-2.27793	0.0227307	0.260789	FALSE	minimal
UK2898	76	0.541422	0.319266	0.918164	-0.613556	0.269478	-2.27683	0.0227961	0.260789	FALSE	minimal
PE 18:1-20:1	76	1.69372	1.07587	2.66638	0.526926	0.231528	2.27587	0.022854	0.260789	FALSE	minimal
UK40	76	0.521185	0.296809	0.91518	-0.65165	0.287253	-2.26856	0.0232952	0.263842	FALSE	minimal
UK2704	76	0.471041	0.245747	0.90288	-0.75281	0.331961	-2.26776	0.0233437	0.263842	FALSE	minimal
UK2195	76	2.23294	1.11482	4.4725	0.803321	0.354402	2.26669	0.023409	0.263842	FALSE	minimal
UK2148	76	0.457747	0.232828	0.899941	-0.78144	0.344905	-2.26567	0.0234718	0.263842	FALSE	minimal
UK116	76	0.591165	0.37509	0.931713	-0.52566	0.232106	-2.26474	0.0235289	0.263842	FALSE	minimal
UK1231	76	0.550833	0.328766	0.922898	-0.596323	0.263309	-2.26472	0.0235296	0.263842	FALSE	minimal
UK1209	76	1.94223	1.09285	3.45176	0.663835	0.293393	2.26262	0.0236594	0.263842	FALSE	minimal
PG 20:4-22:6	76	0.480742	0.254897	0.906692	-0.732424	0.32371	-2.26259	0.0236609	0.263842	FALSE	minimal
UK123	76	0.468747	0.242965	0.904343	-0.757692	0.335278	-2.25989	0.0238281	0.264447	FALSE	minimal
UK2080	76	1.78438	1.07979	2.94873	0.57907	0.256278	2.25953	0.0238502	0.264447	FALSE	minimal
UK2889	76	0.501863	0.275716	0.913502	-0.689428	0.305591	-2.25605	0.0240676	0.265808	FALSE	minimal
UK2626	76	2.11083	1.10259	4.04102	0.74708	0.331334	2.25476	0.0241483	0.265808	FALSE	minimal
UK115	76	0.59289	0.37633	0.934071	-0.522746	0.23191	-2.25409	0.0241902	0.265808	FALSE	minimal
PC 37:4e	76	0.454028	0.22845	0.902347	-0.789596	0.350429	-2.25323	0.0242446	0.265808	FALSE	minimal
UK2071	76	1.87421	1.08486	3.23787	0.628185	0.278944	2.25201	0.0243215	0.265849	FALSE	minimal
LPC 18:1/0:0	76	0.393213	0.174447	0.886323	-0.933404	0.414658	-2.25102	0.0243843	0.265849	FALSE	minimal
UK2665	76	0.495971	0.269207	0.913747	-0.701237	0.311753	-2.24934	0.0244911	0.266273	FALSE	minimal
UK496	76	0.563533	0.341737	0.929281	-0.57353	0.255197	-2.2474	0.0246143	0.26687	FALSE	minimal
UK2296	76	1.99748	1.09037	3.65925	0.691886	0.308864	2.2401	0.0250844	0.270592	FALSE	minimal
PC 38:4e	76	0.50648	0.279284	0.9185	-0.68027	0.303702	-2.23992	0.0250958	0.270592	FALSE	minimal
UK1258	76	0.539386	0.314126	0.926181	-0.617324	0.275836	-2.23801	0.0252204	0.270748	FALSE	minimal
UK2227	76	1.84728	1.07911	3.16228	0.613713	0.274276	2.23758	0.0252486	0.270748	FALSE	minimal
UK2117	76	1.78888	1.07261	2.98345	0.581589	0.260966	2.22861	0.0258401	0.276334	FALSE	minimal
LPC 16:1	76	0.50447	0.276221	0.921325	-0.684248	0.307299	-2.22665	0.0259704	0.27697	FALSE	minimal
UK2767	76	0.516126	0.287913	0.925231	-0.661404	0.297802	-2.22095	0.0263542	0.280208	FALSE	minimal
UK141	76	0.507683	0.279041	0.92367	-0.677898	0.305356	-2.22002	0.0264171	0.280208	FALSE	minimal
UK2375	76	0.545841	0.318842	0.934452	-0.605427	0.274302	-2.20715	0.0273033	0.288825	FALSE	minimal
UK2852	76	2.0309	1.08206	3.81177	0.708479	0.321232	2.2055	0.0274189	0.289265	FALSE	minimal
PE 20:4-22:6	76	0.457745	0.228341	0.917621	-0.781444	0.354833	-2.20229	0.0276451	0.290868	FALSE	minimal
TG 52:6(2)	76	0.550962	0.323755	0.937617	-0.59609	0.271264	-2.19746	0.0279878	0.293684	FALSE	minimal
Cer-NS d18:1/24:0	76	0.503862	0.273078	0.929687	-0.685453	0.312523	-2.19329	0.0282868	0.295074	FALSE	minimal
LPC 20:4	76	0.347222	0.134886	0.893816	-1.05779	0.482416	-2.19269	0.0283294	0.295074	FALSE	minimal
PC 20:4-20:4	76	0.492016	0.260985	0.927559	-0.709245	0.323493	-2.19246	0.0283464	0.295074	FALSE	minimal
UK2543	76	0.502505	0.271361	0.930537	-0.688149	0.314365	-2.18901	0.0285959	0.296881	FALSE	minimal
UK2290	76	1.75403	1.06008	2.90224	0.561915	0.256923	2.1871	0.0287354	0.29754	FALSE	minimal
PC 14:0-16:1	76	0.483193	0.251354	0.92887	-0.727339	0.333445	-2.18129	0.0291623	0.301164	FALSE	minimal
UK335	76	0.488347	0.256177	0.93093	-0.716729	0.329162	-2.17743	0.0294482	0.303307	FALSE	minimal
UK2861	76	1.97943	1.07025	3.66096	0.68281	0.313732	2.17641	0.0295248	0.303307	FALSE	minimal
PE 37:4(1)	76	0.532242	0.30121	0.940481	-0.630656	0.290455	-2.17127	0.0299109	0.306469	FALSE	minimal
CAR 24:0	76	0.494233	0.261484	0.934153	-0.704748	0.324813	-2.1697	0.0300293	0.306879	FALSE	minimal
UK571	76	0.577268	0.350819	0.949886	-0.549448	0.2541	-2.16233	0.0305924	0.311819	FALSE	minimal
UK2076	76	1.74495	1.05241	2.89322	0.556725	0.257982	2.158	0.0309278	0.314419	FALSE	minimal
UK2372	76	0.513165	0.27961	0.941804	-0.667158	0.309796	-2.15354	0.0312763	0.316038	FALSE	minimal
UK2544	76	0.419414	0.190174	0.924986	-0.868897	0.403531	-2.15324	0.0313002	0.316038	FALSE	minimal
UK2208	76	0.538101	0.306082	0.945996	-0.619709	0.287853	-2.15287	0.0313293	0.316038	FALSE	minimal
OxPG 18:0-18:0+1O(1Cyc)	76	0.449462	0.216849	0.931596	-0.799704	0.371861	-2.15055	0.0315121	0.316295	FALSE	minimal
UK2421	76	0.524098	0.290857	0.944377	-0.646077	0.300432	-2.15049	0.0315164	0.316295	FALSE	minimal
PE 18:0-20:4	76	0.492844	0.258438	0.939857	-0.707564	0.329355	-2.14833	0.0316876	0.3172	FALSE	minimal
UK185	76	0.589734	0.364135	0.9551	-0.528084	0.245993	-2.14675	0.0318133	0.317646	FALSE	minimal
UK624	76	0.562497	0.332199	0.952449	-0.57537	0.2687	-2.14131	0.0322488	0.321175	FALSE	minimal
UK2037	76	1.68939	1.04445	2.73256	0.524365	0.245344	2.13726	0.0325765	0.323616	FALSE	minimal
SM d44:1	76	0.547952	0.315437	0.95186	-0.601567	0.28175	-2.13511	0.0327521	0.323781	FALSE	minimal
PC 14:0e/20:4	76	0.470508	0.23545	0.940236	-0.753942	0.353223	-2.13446	0.0328048	0.323781	FALSE	minimal
UK655	76	0.533107	0.299156	0.950017	-0.629033	0.294775	-2.13395	0.0328472	0.323781	FALSE	minimal
UK1569	76	0.42576	0.194271	0.933086	-0.853879	0.400317	-2.13301	0.0329241	0.323781	FALSE	minimal
UK1429	76	0.553744	0.321566	0.953559	-0.591053	0.277295	-2.13149	0.0330487	0.324192	FALSE	minimal
PE 40:5	76	0.518929	0.283701	0.949193	-0.655988	0.308084	-2.12925	0.0332338	0.325192	FALSE	minimal
Cer-NS d18:1/24:0	76	0.539244	0.305278	0.952522	-0.617587	0.290278	-2.12757	0.0333728	0.325738	FALSE	minimal
UK285	76	1.90912	1.05161	3.46588	0.646643	0.304247	2.12539	0.0335539	0.326692	FALSE	minimal
PE 16:1e/22:6	76	0.513016	0.277097	0.949798	-0.667448	0.314256	-2.1239	0.0336786	0.327092	FALSE	minimal
PC 18:1e/16:0	76	1.62821	1.0377	2.55475	0.487483	0.229833	2.12103	0.0339193	0.328614	FALSE	minimal
Cer-NS d18:1/23:0	76	0.5822	0.353015	0.960178	-0.540941	0.255257	-2.1192	0.0340735	0.329293	FALSE	minimal
UK1824	76	1.75474	1.04255	2.95344	0.562318	0.265639	2.11685	0.0342725	0.330401	FALSE	minimal
LPC 0:0/20:3	76	0.560069	0.326851	0.959697	-0.579695	0.274774	-2.10972	0.0348828	0.334861	FALSE	minimal
UK1436	76	0.49906	0.261517	0.952368	-0.69503	0.329707	-2.10802	0.035029	0.334861	FALSE	minimal
UK1568	76	0.441065	0.206024	0.944249	-0.818563	0.388366	-2.10771	0.0350561	0.334861	FALSE	minimal
Cer-NDS d17:0/20:0	76	1.81541	1.04261	3.16104	0.596313	0.282953	2.10746	0.0350774	0.334861	FALSE	minimal
UK207	76	0.545543	0.310299	0.959129	-0.605974	0.28788	-2.10495	0.0352952	0.335258	FALSE	minimal
PC 16:0-22:6	76	0.560093	0.326407	0.961083	-0.579652	0.275489	-2.10409	0.0353708	0.335258	FALSE	minimal
TG 60:9(2)	76	0.552809	0.318253	0.960237	-0.592743	0.281718	-2.10403	0.0353759	0.335258	FALSE	minimal
UK365	76	0.476908	0.239177	0.950933	-0.740431	0.352102	-2.10289	0.0354755	0.335389	FALSE	minimal
PC 16:1-20:5	76	0.539627	0.303078	0.960798	-0.616878	0.29433	-2.09587	0.0360935	0.339151	FALSE	minimal
UK1323	76	0.55773	0.323036	0.962937	-0.58388	0.278629	-2.09555	0.0361223	0.339151	FALSE	minimal
UK407	76	0.540294	0.303767	0.960993	-0.615641	0.293803	-2.09542	0.0361333	0.339151	FALSE	minimal
UK1862	76	0.546188	0.310006	0.962308	-0.604792	0.288965	-2.09296	0.0363529	0.340395	FALSE	minimal
UK1221	76	0.50947	0.27083	0.958386	-0.674384	0.322387	-2.09184	0.0364525	0.340513	FALSE	minimal
UK2945	76	0.551895	0.315888	0.96423	-0.594397	0.284679	-2.08795	0.036802	0.34296	FALSE	minimal
UK373	76	0.506401	0.266988	0.960503	-0.680426	0.326596	-2.08339	0.0372158	0.345992	FALSE	minimal
FA 22:1	76	1.69481	1.03146	2.78475	0.527568	0.253363	2.08226	0.0373189	0.346128	FALSE	minimal
UK885	76	0.610687	0.383802	0.971696	-0.493171	0.236968	-2.08117	0.0374186	0.346233	FALSE	minimal
UK1881	76	1.9968	1.04045	3.83219	0.691547	0.332597	2.07923	0.0375959	0.346644	FALSE	minimal
UK1562	76	0.559695	0.323819	0.96739	-0.580363	0.279188	-2.07875	0.0376402	0.346644	FALSE	minimal
UK2015	76	1.85443	1.03461	3.32387	0.617577	0.297731	2.07428	0.0380533	0.348903	FALSE	minimal
PC 37:4e	76	0.53545	0.296735	0.966202	-0.624649	0.301156	-2.07417	0.0380638	0.348903	FALSE	minimal
PE 18:0-20:3	76	1.81901	1.03273	3.20394	0.598294	0.28882	2.07151	0.0383114	0.350352	FALSE	minimal
UK2447	76	0.560945	0.324496	0.969685	-0.578132	0.279259	-2.07023	0.0384305	0.350622	FALSE	minimal
UK566	76	0.511245	0.270794	0.965203	-0.670906	0.324229	-2.06923	0.0385241	0.350659	FALSE	minimal
LPC 0:0/22:5	76	0.559356	0.321985	0.97172	-0.580969	0.281776	-2.06181	0.0392259	0.354482	FALSE	minimal
UK761	76	0.533177	0.293219	0.969509	-0.628901	0.305069	-2.0615	0.0392551	0.354482	FALSE	minimal
UK375	76	0.507777	0.26651	0.967459	-0.677713	0.328893	-2.06059	0.0393426	0.354482	FALSE	minimal
UK2548	76	0.560601	0.323265	0.972188	-0.578745	0.280887	-2.06042	0.0393585	0.354482	FALSE	minimal
UK1252	76	0.521286	0.280471	0.968866	-0.651457	0.316238	-2.06002	0.0393969	0.354482	FALSE	minimal
UK1286	76	0.56502	0.32794	0.973493	-0.570895	0.277567	-2.05678	0.039707	0.356452	FALSE	minimal
SM d31:1	76	0.56061	0.322683	0.973972	-0.578729	0.281815	-2.05358	0.0400164	0.358407	FALSE	minimal
UK1005	76	0.613954	0.384927	0.97925	-0.487835	0.238197	-2.04803	0.040557	0.362421	FALSE	minimal
UK2873	76	0.611	0.381141	0.979482	-0.492659	0.240779	-2.0461	0.0407463	0.363283	FALSE	minimal
UK1230	76	0.581942	0.346	0.978773	-0.541385	0.265271	-2.04088	0.0412628	0.367051	FALSE	minimal
UK816	76	0.570651	0.332726	0.978711	-0.560978	0.275234	-2.03819	0.0415314	0.368245	FALSE	minimal
UK1784	76	0.564822	0.325952	0.978745	-0.571244	0.28049	-2.0366	0.0416905	0.368245	FALSE	minimal
PE 18:1-20:1	76	1.69431	1.01984	2.81483	0.527275	0.258993	2.03587	0.0417635	0.368245	FALSE	minimal
UK2912	76	1.7912	1.02171	3.14023	0.582888	0.286433	2.03499	0.041852	0.368245	FALSE	minimal
UK886	76	0.611881	0.381223	0.982096	-0.491218	0.241404	-2.03484	0.0418674	0.368245	FALSE	minimal
UK1761	76	1.89788	1.02324	3.52013	0.640736	0.315185	2.03289	0.0420635	0.368345	FALSE	minimal
UK2511	76	1.69464	1.01908	2.81804	0.527473	0.259474	2.03286	0.042067	0.368345	FALSE	minimal
UK2927	76	0.597444	0.363434	0.982128	-0.515095	0.253603	-2.03111	0.0422439	0.368808	FALSE	minimal
UK174	76	1.79759	1.02039	3.16675	0.586444	0.28891	2.02985	0.0423714	0.368808	FALSE	minimal
UK2129	76	1.62251	1.01659	2.58957	0.483973	0.238529	2.02898	0.0424598	0.368808	FALSE	minimal
UK604	76	0.542306	0.300189	0.979701	-0.611926	0.301744	-2.02797	0.0425638	0.368808	FALSE	minimal
UK2234	76	0.559114	0.318602	0.981189	-0.581401	0.286945	-2.02618	0.0427464	0.368808	FALSE	minimal
UK2412	76	0.474382	0.230577	0.975979	-0.745742	0.368075	-2.02606	0.0427588	0.368808	FALSE	minimal
PC 18:1-20:1	76	1.59132	1.01485	2.49525	0.464565	0.229502	2.02424	0.0429459	0.368808	FALSE	minimal
UK2680	76	0.556661	0.315608	0.981824	-0.585799	0.289518	-2.02336	0.0430363	0.368808	FALSE	minimal
SM d43:2(2)	76	0.537572	0.294648	0.980773	-0.620693	0.306775	-2.02328	0.0430439	0.368808	FALSE	minimal
UK2411	76	0.398525	0.163318	0.972471	-0.919986	0.455138	-2.02133	0.0432453	0.368808	FALSE	minimal
UK1988	76	0.568709	0.328982	0.983123	-0.564387	0.279268	-2.02095	0.0432852	0.368808	FALSE	minimal
UK354	76	0.491554	0.24682	0.978954	-0.710183	0.351486	-2.02052	0.0433298	0.368808	FALSE	minimal
UK1580	76	0.531933	0.288275	0.98154	-0.631237	0.312554	-2.01961	0.0434236	0.368808	FALSE	minimal
UK1190	76	1.74443	1.01652	2.99357	0.556425	0.275531	2.01946	0.0434391	0.368808	FALSE	minimal
PE 40:6	76	1.57129	1.01304	2.43719	0.4519	0.223951	2.01785	0.0436068	0.369246	FALSE	minimal
UK200	76	0.586828	0.349588	0.985063	-0.533024	0.264273	-2.01695	0.0437011	0.369246	FALSE	minimal
UK836	76	0.652154	0.430363	0.988247	-0.427475	0.212067	-2.01575	0.043826	0.369246	FALSE	minimal
UK64	76	0.549722	0.307159	0.983835	-0.598343	0.296962	-2.01488	0.0439174	0.369246	FALSE	minimal
PC 36:7	76	0.501912	0.256623	0.981658	-0.68933	0.342254	-2.01409	0.0440001	0.369246	FALSE	minimal
UK2038	76	1.82615	1.01594	3.28251	0.602212	0.299181	2.01287	0.0441286	0.369246	FALSE	minimal
UK1603	76	0.617173	0.38574	0.98746	-0.482606	0.239789	-2.01262	0.0441541	0.369246	FALSE	minimal
PC 32:3	76	0.509665	0.264302	0.982809	-0.674003	0.335031	-2.01176	0.0442454	0.369246	FALSE	minimal
UK603	76	0.559171	0.317286	0.985461	-0.581299	0.289109	-2.01066	0.0443617	0.369429	FALSE	minimal
UK2799	76	0.455003	0.210801	0.982098	-0.787452	0.392545	-2.00602	0.0448542	0.372738	FALSE	minimal
LPC 0:0/20:4	76	0.528149	0.282667	0.986819	-0.638378	0.318933	-2.0016	0.0453274	0.375872	FALSE	minimal
UK1747	76	0.596271	0.359143	0.989968	-0.517059	0.258662	-1.99898	0.0456104	0.376157	FALSE	minimal
UK1457	76	0.57837	0.338091	0.989415	-0.547541	0.273928	-1.99885	0.0456249	0.376157	FALSE	minimal
PC 15:0-22:6	76	0.607354	0.37245	0.990412	-0.498643	0.249494	-1.99861	0.0456501	0.376157	FALSE	minimal
UK368	76	0.575192	0.334034	0.990457	-0.553051	0.277276	-1.99458	0.0460883	0.37897	FALSE	minimal
UK1510	76	0.534971	0.289075	0.990033	-0.625543	0.314044	-1.9919	0.0463823	0.379625	FALSE	minimal
UK1296	76	1.77182	1.00914	3.11092	0.572008	0.2872	1.99168	0.0464067	0.379625	FALSE	minimal
UK2603	76	0.58759	0.348151	0.991703	-0.531725	0.267038	-1.9912	0.046459	0.379625	FALSE	minimal
PC 22:5-22:5	76	0.554122	0.309814	0.991084	-0.59037	0.29664	-1.99019	0.0465698	0.379738	FALSE	minimal
UK2675	76	0.442016	0.197736	0.98808	-0.816408	0.410417	-1.98922	0.0466772	0.379823	FALSE	minimal
UK2494	76	0.577834	0.336504	0.992238	-0.548469	0.275856	-1.98825	0.0467843	0.379904	FALSE	minimal
TG 60:9(1)	76	0.614031	0.379483	0.993544	-0.48771	0.245528	-1.98638	0.0469914	0.380531	FALSE	minimal
UK2170	76	0.59212	0.352976	0.993287	-0.524045	0.263934	-1.98552	0.0470868	0.380531	FALSE	minimal
UK1454	76	0.545629	0.299947	0.992545	-0.605817	0.305272	-1.98451	0.0471986	0.380531	FALSE	minimal
UK1536	76	1.67414	1.00627	2.7853	0.5153	0.259721	1.98405	0.0472504	0.380531	FALSE	minimal
UK1024	76	0.618127	0.383834	0.995433	-0.481061	0.243104	-1.97883	0.0478354	0.383616	FALSE	minimal
UK1106	76	0.588072	0.347498	0.995197	-0.530906	0.268414	-1.97794	0.0479356	0.383616	FALSE	minimal
UK1661	76	1.62757	1.00426	2.63773	0.487085	0.246343	1.97727	0.0480114	0.383616	FALSE	minimal
PC 42:2e	76	1.71115	1.00467	2.91442	0.537164	0.271687	1.97714	0.0480255	0.383616	FALSE	minimal
LPC 20:3/0:0	76	0.602929	0.364939	0.996123	-0.505955	0.256158	-1.97517	0.0482493	0.383701	FALSE	minimal
UK1620	76	1.7924	1.00427	3.19901	0.583553	0.295555	1.97443	0.0483325	0.383701	FALSE	minimal
UK1601	76	0.555399	0.309782	0.995759	-0.588069	0.297867	-1.97427	0.0483513	0.383701	FALSE	minimal
UK65	76	0.580884	0.338691	0.996266	-0.543204	0.275236	-1.97359	0.0484282	0.383701	FALSE	minimal
UK2504	76	1.64212	1.00227	2.69043	0.495985	0.251896	1.96901	0.048952	0.387067	FALSE	minimal
SM d28:1	76	0.535979	0.287484	0.999268	-0.62366	0.317821	-1.9623	0.0497273	0.391271	FALSE	minimal
UK1455	76	1.63135	1.00028	2.66057	0.48941	0.249556	1.96112	0.0498649	0.391271	FALSE	minimal
UK2174	76	0.600474	0.360671	0.999718	-0.510035	0.260078	-1.96108	0.0498693	0.391271	FALSE	minimal
OxPC 18:1-20:4+1O	76	0.413233	0.170688	1.00043	-0.883744	0.451109	-1.95905	0.0501069	0.391271	FALSE	minimal
UK2384	76	0.570211	0.324986	1.00048	-0.561748	0.286849	-1.95834	0.0501898	0.391271	FALSE	minimal
UK1530	76	0.497214	0.247058	1.00066	-0.698735	0.356836	-1.95814	0.0502136	0.391271	FALSE	minimal
TG 60:9(1)	76	0.576388	0.331982	1.00073	-0.550974	0.281479	-1.95742	0.0502979	0.391271	FALSE	minimal
PE 38:3	76	1.7562	0.999075	3.0871	0.563152	0.287795	1.95678	0.050373	0.391271	FALSE	minimal
UK1101	76	0.517036	0.266918	1.00153	-0.659643	0.337333	-1.95546	0.0505284	0.391271	FALSE	minimal
UK648	76	0.566406	0.320382	1.00136	-0.568444	0.290714	-1.95534	0.0505428	0.391271	FALSE	minimal
TG 52:6(4)	76	0.631893	0.39875	1.00135	-0.459035	0.234891	-1.95425	0.0506715	0.391271	FALSE	minimal
UK2766	76	0.580731	0.3367	1.00163	-0.543468	0.278109	-1.95415	0.0506833	0.391271	FALSE	minimal
PC 35:5e(2)	76	0.492356	0.241686	1.00301	-0.708553	0.363042	-1.95171	0.0509726	0.39182	FALSE	minimal
PE 16:0-20:4	76	0.586047	0.342623	1.00242	-0.534355	0.273862	-1.95118	0.0510354	0.39182	FALSE	minimal
UK305	76	1.62262	0.997775	2.63876	0.48404	0.248096	1.95102	0.0510547	0.39182	FALSE	minimal
UK79	76	0.578162	0.333113	1.00348	-0.547901	0.281312	-1.94766	0.0514552	0.394033	FALSE	minimal
UK2143	76	1.57273	0.996962	2.48103	0.452816	0.232581	1.94692	0.0515444	0.394033	FALSE	minimal
UK2393	76	0.538155	0.28804	1.00545	-0.619609	0.318902	-1.94294	0.0520231	0.39587	FALSE	minimal
UK2107	76	0.591657	0.348374	1.00483	-0.524828	0.27023	-1.94215	0.0521185	0.39587	FALSE	minimal
UK2524	76	0.507825	0.25623	1.00646	-0.677618	0.349011	-1.94154	0.0521932	0.39587	FALSE	minimal
UK2322	76	0.564841	0.317305	1.00548	-0.571212	0.294225	-1.94141	0.0522084	0.39587	FALSE	minimal
UK2337	76	0.58667	0.342308	1.00547	-0.533294	0.274873	-1.94015	0.0523619	0.39587	FALSE	minimal
PC 18:1-20:3	76	1.63127	0.994943	2.67457	0.489359	0.25226	1.9399	0.0523916	0.39587	FALSE	minimal
UK1785	76	0.578568	0.332411	1.00701	-0.547199	0.282747	-1.9353	0.0529537	0.399347	FALSE	minimal
PC 18:1-20:3	76	1.81335	0.992067	3.31453	0.595176	0.307725	1.93412	0.0530987	0.39967	FALSE	minimal
UK1655	76	0.560368	0.311198	1.00905	-0.579161	0.300084	-1.92999	0.0536076	0.402369	FALSE	minimal
TG 56:4(2)	76	0.588699	0.343624	1.00856	-0.529841	0.274676	-1.92896	0.0537353	0.402369	FALSE	minimal
UK2640	76	0.608124	0.366831	1.00813	-0.497377	0.257897	-1.92859	0.0537821	0.402369	FALSE	minimal
PC 34:5e(2)	76	0.522616	0.270166	1.01096	-0.648908	0.336638	-1.92761	0.0539036	0.402369	FALSE	minimal
UK1302	76	1.7797	0.990197	3.19867	0.576442	0.299129	1.92707	0.0539713	0.402369	FALSE	minimal
UK240	76	0.602335	0.359477	1.00926	-0.506942	0.263349	-1.92498	0.0542317	0.403542	FALSE	minimal
UK1047	76	0.544095	0.292402	1.01244	-0.608631	0.316833	-1.92098	0.0547341	0.404785	FALSE	minimal
UK1939	76	1.56253	0.990972	2.46376	0.446309	0.232336	1.92097	0.0547358	0.404785	FALSE	minimal
UK1026	76	0.628164	0.39083	1.00962	-0.464955	0.242106	-1.92046	0.0547999	0.404785	FALSE	minimal
UK2191	76	0.575335	0.327255	1.01148	-0.552803	0.287864	-1.92036	0.0548125	0.404785	FALSE	minimal
UK1827	76	1.81291	0.987039	3.32981	0.594934	0.310194	1.91794	0.0551182	0.406276	FALSE	minimal
UK2703	76	0.557245	0.306364	1.01357	-0.584751	0.305219	-1.91584	0.0553853	0.406872	FALSE	minimal
UK2590	76	0.594876	0.349573	1.01231	-0.519402	0.271245	-1.91488	0.0555073	0.406872	FALSE	minimal
UK2753	76	0.548851	0.296908	1.01458	-0.599929	0.313472	-1.91382	0.0556433	0.406872	FALSE	minimal
UK653	76	1.57619	0.988978	2.51206	0.455011	0.237803	1.9134	0.0556975	0.406872	FALSE	minimal
PC 20:4-22:4	76	0.551895	0.300194	1.01464	-0.594398	0.310678	-1.91323	0.0557188	0.406872	FALSE	minimal
UK572	76	0.553817	0.302205	1.01492	-0.590921	0.309046	-1.91208	0.0558655	0.407183	FALSE	minimal
CAR 22:0	76	0.520078	0.265833	1.01748	-0.653776	0.342403	-1.90938	0.0562134	0.408958	FALSE	minimal
UK872	76	0.617552	0.376354	1.01333	-0.481992	0.25267	-1.90759	0.0564437	0.409699	FALSE	minimal
PE 38:4e(1)	76	1.76949	0.98414	3.18155	0.57069	0.299325	1.90659	0.0565739	0.409699	FALSE	minimal
UK565	76	0.596449	0.350597	1.0147	-0.516761	0.271101	-1.90616	0.0566293	0.409699	FALSE	minimal
SM d39:1	76	0.572869	0.322668	1.01708	-0.557098	0.292875	-1.90217	0.0571487	0.411992	FALSE	minimal
UK629	76	0.575077	0.325157	1.01709	-0.553251	0.290917	-1.90175	0.0572035	0.411992	FALSE	minimal
UK220	76	0.576008	0.326165	1.01723	-0.551633	0.290162	-1.90112	0.0572864	0.411992	FALSE	minimal
UK2933	76	1.66819	0.983735	2.82887	0.511739	0.269458	1.89914	0.0575458	0.411992	FALSE	minimal
PC 32:0e	76	1.71964	0.982626	3.00945	0.542116	0.285532	1.89862	0.0576147	0.411992	FALSE	minimal
PC 18:0-18:1	76	0.513256	0.257731	1.02212	-0.66698	0.351458	-1.89775	0.057729	0.411992	FALSE	minimal
UK2589	76	0.567755	0.316387	1.01883	-0.566066	0.298329	-1.89746	0.0577677	0.411992	FALSE	minimal
PC 16:0-18:3(2)	76	0.641637	0.405665	1.01487	-0.443732	0.233926	-1.89689	0.0578423	0.411992	FALSE	minimal
Cer-NDS d18:0/18:0	76	1.63089	0.983757	2.7037	0.489123	0.257908	1.8965	0.0578936	0.411992	FALSE	minimal
UK1853	76	1.74027	0.980995	3.0872	0.554038	0.292462	1.89439	0.058173	0.413229	FALSE	minimal
UK370	76	1.61256	0.983362	2.64436	0.477826	0.252349	1.89351	0.0582898	0.413309	FALSE	minimal
UK1034	76	1.6789	0.980812	2.87385	0.51814	0.274242	1.88935	0.0588445	0.415345	FALSE	minimal
UK307	76	1.72036	0.979731	3.02088	0.542535	0.287251	1.88871	0.0589304	0.415345	FALSE	minimal
UK2960	76	0.580413	0.329993	1.02087	-0.544015	0.288097	-1.88831	0.0589848	0.415345	FALSE	minimal
UK449	76	0.562757	0.309845	1.02211	-0.574908	0.304477	-1.88818	0.0590015	0.415345	FALSE	minimal
UK2693	76	0.556125	0.302114	1.0237	-0.586762	0.311322	-1.88475	0.0594642	0.417481	FALSE	minimal
UK446	76	0.594953	0.346666	1.02107	-0.519272	0.275572	-1.88435	0.0595183	0.417481	FALSE	minimal
UK287	76	0.463774	0.208423	1.03197	-0.768358	0.408076	-1.88288	0.0597167	0.418124	FALSE	minimal
UK372	76	0.614693	0.370205	1.02064	-0.486633	0.258707	-1.88102	0.0599689	0.418469	FALSE	minimal
UK2409	76	0.547294	0.292038	1.02566	-0.602769	0.320461	-1.88094	0.0599799	0.418469	FALSE	minimal
Cer-NDS d18:0/20:0	76	1.7557	0.976171	3.15773	0.562868	0.299482	1.87947	0.0601803	0.418541	FALSE	minimal
UK213	76	0.483783	0.226803	1.03194	-0.726118	0.386509	-1.87866	0.060291	0.418541	FALSE	minimal
UK2319	76	1.70206	0.976865	2.96561	0.531839	0.283288	1.87738	0.0604666	0.418541	FALSE	minimal
UK1729	76	0.509833	0.252269	1.03037	-0.673672	0.358974	-1.87666	0.0605647	0.418541	FALSE	minimal
UK2705	76	0.475429	0.218675	1.03365	-0.743537	0.39624	-1.87648	0.060589	0.418541	FALSE	minimal
UK644	76	0.618005	0.373801	1.02175	-0.481259	0.256517	-1.87613	0.0606374	0.418541	FALSE	minimal
UK2537	76	0.590736	0.340779	1.02403	-0.526386	0.280681	-1.87539	0.0607389	0.418541	FALSE	minimal
UK2947	76	1.78915	0.973668	3.28763	0.581741	0.310421	1.87404	0.0609254	0.418541	FALSE	minimal
UK2138	76	1.53644	0.980446	2.40772	0.429467	0.229191	1.87384	0.0609526	0.418541	FALSE	minimal
UK1381	76	0.615397	0.370124	1.02321	-0.485487	0.259404	-1.87155	0.0612691	0.419557	FALSE	minimal
PC 37:5	76	0.562226	0.307578	1.0277	-0.575851	0.307742	-1.87122	0.061315	0.419557	FALSE	minimal
UK500	76	0.56086	0.305938	1.02819	-0.578284	0.309229	-1.87008	0.0614722	0.419899	FALSE	minimal
UK2536	76	0.604098	0.355892	1.02541	-0.504019	0.269954	-1.86706	0.0618938	0.421586	FALSE	minimal
UK1953	76	1.50974	0.979618	2.32673	0.411935	0.220678	1.86668	0.0619459	0.421586	FALSE	minimal
UK708	76	1.57237	0.977153	2.53017	0.452586	0.242703	1.86477	0.0622135	0.421586	FALSE	minimal
UK932	76	0.506638	0.247913	1.03537	-0.679959	0.364652	-1.86468	0.0622264	0.421586	FALSE	minimal
UK381	76	1.86558	0.96855	3.59341	0.623573	0.334453	1.86446	0.0622578	0.421586	FALSE	minimal
UK1470	76	1.6686	0.972349	2.86341	0.511987	0.275524	1.85823	0.0631364	0.426605	FALSE	minimal
UK1828	76	1.71805	0.970626	3.04102	0.54119	0.291328	1.85766	0.0632169	0.426605	FALSE	minimal
CAR 16:0	76	0.563925	0.307941	1.0327	-0.572833	0.308681	-1.85575	0.0634899	0.426634	FALSE	minimal
UK2748	76	0.589216	0.336942	1.03037	-0.528962	0.285144	-1.85507	0.0635864	0.426634	FALSE	minimal
UK1566	76	0.593341	0.3417	1.0303	-0.521987	0.281549	-1.85398	0.063742	0.426634	FALSE	minimal
UK517	76	0.575396	0.320699	1.03237	-0.552697	0.298243	-1.85318	0.0638569	0.426634	FALSE	minimal
UK1605	76	0.635946	0.393947	1.02661	-0.452641	0.244336	-1.85254	0.0639489	0.426634	FALSE	minimal
OxPC 38:5+1O	76	0.487369	0.227823	1.0426	-0.718733	0.387986	-1.85247	0.0639582	0.426634	FALSE	minimal
PC 34:4e	76	0.563833	0.307329	1.03442	-0.572997	0.309612	-1.85069	0.0642136	0.426634	FALSE	minimal
UK1084	76	0.564216	0.307681	1.03464	-0.572319	0.309374	-1.84992	0.0643246	0.426634	FALSE	minimal
UK643	76	0.623517	0.377987	1.02854	-0.472379	0.255366	-1.84981	0.0643407	0.426634	FALSE	minimal
UK2308	76	0.578764	0.324124	1.03346	-0.54686	0.2958	-1.84875	0.0644941	0.426634	FALSE	minimal
UK2531	76	0.545863	0.287305	1.03711	-0.605387	0.327462	-1.84872	0.0644976	0.426634	FALSE	minimal
SM d42:2(2)	76	0.571323	0.315572	1.03434	-0.559801	0.30284	-1.84851	0.0645292	0.426634	FALSE	minimal
UK584	76	0.506923	0.246552	1.04226	-0.679396	0.367748	-1.84745	0.0646823	0.426925	FALSE	minimal
UK2221	76	0.584061	0.329919	1.03397	-0.53775	0.291407	-1.84536	0.0649857	0.428206	FALSE	minimal
UK850	76	1.76058	0.965109	3.21169	0.565642	0.306713	1.84421	0.0651526	0.428583	FALSE	minimal
UK2394	76	0.562619	0.305046	1.03768	-0.575153	0.312317	-1.84157	0.0655378	0.430394	FALSE	minimal
UK2041	76	0.648918	0.409324	1.02876	-0.432448	0.235102	-1.83941	0.0658549	0.431732	FALSE	minimal
UK2777	76	1.67186	0.966427	2.89221	0.513935	0.279635	1.83788	0.0660804	0.431732	FALSE	minimal
PC 40:6e(2)	76	0.587539	0.333099	1.03633	-0.531813	0.289542	-1.83674	0.0662482	0.431732	FALSE	minimal
UK615	76	0.633943	0.389755	1.03112	-0.455796	0.248184	-1.83652	0.0662804	0.431732	FALSE	minimal
PC 16:0-HDOHE	76	0.571286	0.314302	1.03839	-0.559866	0.304865	-1.83644	0.066293	0.431732	FALSE	minimal
UK837	76	0.676485	0.445614	1.02697	-0.390845	0.212989	-1.83505	0.0664978	0.432346	FALSE	minimal
UK987	76	0.61993	0.371886	1.03342	-0.478149	0.260723	-1.83393	0.0666641	0.432709	FALSE	minimal
UK2010	76	0.628464	0.382325	1.03306	-0.464477	0.253575	-1.83171	0.066994	0.43413	FALSE	minimal
UK749	76	0.512585	0.250394	1.04932	-0.668289	0.365525	-1.8283	0.0675048	0.436717	FALSE	minimal
UK1100	76	0.555755	0.295837	1.04403	-0.587428	0.321694	-1.82605	0.0678435	0.438184	FALSE	minimal
UK1051	76	0.587113	0.331089	1.04111	-0.532538	0.29226	-1.82214	0.0684336	0.440718	FALSE	minimal
PC 17:0-22:6	76	0.568976	0.310054	1.04412	-0.563916	0.30974	-1.82061	0.068666	0.440718	FALSE	minimal
LPC 19:0	76	0.52681	0.264028	1.05113	-0.640915	0.352441	-1.8185	0.0689875	0.440718	FALSE	minimal
UK2288	76	0.666807	0.430793	1.03212	-0.405255	0.222894	-1.81815	0.0690406	0.440718	FALSE	minimal
UK497	76	0.528673	0.265888	1.05117	-0.637386	0.35066	-1.81767	0.069114	0.440718	FALSE	minimal
UK608	76	0.595283	0.340013	1.0422	-0.518718	0.285742	-1.81534	0.0694722	0.440718	FALSE	minimal
UK986	76	0.622624	0.373247	1.03862	-0.473812	0.261073	-1.81486	0.0695449	0.440718	FALSE	minimal
PI 16:0-20:4	76	0.610715	0.358456	1.0405	-0.493126	0.271849	-1.81397	0.0696824	0.440718	FALSE	minimal
UK62	76	0.530588	0.267462	1.05257	-0.63377	0.349493	-1.8134	0.0697701	0.440718	FALSE	minimal
UK2210	76	0.518977	0.255253	1.05518	-0.655896	0.362043	-1.81165	0.0700401	0.440718	FALSE	minimal
PE 17:0-18:1	76	1.64957	0.95932	2.83648	0.500517	0.276555	1.80983	0.0703223	0.440718	FALSE	minimal
UK2498	76	0.621991	0.371827	1.04047	-0.474829	0.262499	-1.80888	0.0704692	0.440718	FALSE	minimal
UK636	76	0.629828	0.381588	1.03956	-0.462309	0.255666	-1.80826	0.0705667	0.440718	FALSE	minimal
UK2188	76	0.562767	0.301785	1.04945	-0.57489	0.317934	-1.8082	0.070575	0.440718	FALSE	minimal
UK1632	76	0.631677	0.383833	1.03955	-0.459377	0.254168	-1.80738	0.0707037	0.440718	FALSE	minimal
UK1931	76	0.627585	0.378596	1.04033	-0.465876	0.257863	-1.80668	0.070812	0.440718	FALSE	minimal
OxPE (780)	76	0.464907	0.202534	1.06717	-0.765919	0.423944	-1.80665	0.0708169	0.440718	FALSE	minimal
SM d35:2	76	0.543666	0.280515	1.05368	-0.609421	0.337605	-1.80513	0.0710547	0.440718	FALSE	minimal
PC 17:0-20:4(1)	76	0.581965	0.323278	1.04765	-0.541346	0.299947	-1.8048	0.0711053	0.440718	FALSE	minimal
LPC 22:0	76	0.494547	0.230096	1.06293	-0.704113	0.39038	-1.80366	0.0712847	0.440718	FALSE	minimal
UK8	76	0.62288	0.372366	1.04193	-0.473401	0.262488	-1.80351	0.0713075	0.440718	FALSE	minimal
UK2507	76	0.560993	0.299171	1.05195	-0.578046	0.320763	-1.8021	0.0715301	0.440718	FALSE	minimal
UK272	76	1.57402	0.960939	2.57826	0.453636	0.251776	1.80175	0.0715854	0.440718	FALSE	minimal
UK2836	76	1.60886	0.959036	2.69898	0.475523	0.263954	1.80154	0.0716181	0.440718	FALSE	minimal
UK435	76	1.61372	0.958446	2.71701	0.478544	0.26581	1.80033	0.071809	0.440718	FALSE	minimal
UK616	76	0.63557	0.387971	1.04118	-0.453234	0.251832	-1.79974	0.0719011	0.440718	FALSE	minimal
UK1254	76	0.619328	0.367384	1.04405	-0.47912	0.266442	-1.79821	0.072143	0.440718	FALSE	minimal
UK2057	76	0.61402	0.360832	1.04486	-0.487728	0.271231	-1.7982	0.0721451	0.440718	FALSE	minimal
UK2081	76	1.57524	0.95982	2.58525	0.454406	0.252763	1.79776	0.0722158	0.440718	FALSE	minimal
UK2879	76	0.583005	0.323617	1.0503	-0.539559	0.300324	-1.79659	0.0724004	0.440718	FALSE	minimal
UK309	76	1.6805	0.953321	2.96236	0.519091	0.289232	1.79472	0.0726979	0.440718	FALSE	minimal
UK2963	76	1.52828	0.961238	2.42981	0.42414	0.236568	1.79289	0.0729908	0.440718	FALSE	minimal
UK990	76	0.615956	0.362551	1.04648	-0.48458	0.270413	-1.792	0.0731329	0.440718	FALSE	minimal
UK2216	76	0.594328	0.336394	1.05004	-0.520324	0.290382	-1.79186	0.0731556	0.440718	FALSE	minimal
UK552	76	0.547551	0.28329	1.05832	-0.6023	0.336216	-1.79141	0.0732278	0.440718	FALSE	minimal
UK1713	76	0.605413	0.34958	1.04847	-0.501844	0.280193	-1.79107	0.0732827	0.440718	FALSE	minimal
CE 20:3	76	1.56066	0.95888	2.54011	0.44511	0.24852	1.79104	0.0732864	0.440718	FALSE	minimal
LPC 18:1/0:0	76	0.592633	0.334263	1.05071	-0.523179	0.292168	-1.79068	0.0733443	0.440718	FALSE	minimal
-HODE	76	0.495298	0.229499	1.06894	-0.702596	0.39248	-1.79015	0.0734303	0.440718	FALSE	minimal
UK2846	76	0.631961	0.382207	1.04492	-0.458928	0.256564	-1.78875	0.0736554	0.440718	FALSE	minimal
UK2530	76	0.588616	0.329238	1.05233	-0.529982	0.296425	-1.78791	0.0737904	0.440718	FALSE	minimal
UK2535	76	0.551108	0.286787	1.05905	-0.595824	0.333262	-1.78786	0.0737992	0.440718	FALSE	minimal
UK382	76	0.595662	0.337509	1.05127	-0.518082	0.289837	-1.78749	0.0738576	0.440718	FALSE	minimal
Cer-NS d18:2/22:0	76	0.616667	0.362913	1.04785	-0.483427	0.270492	-1.78721	0.0739031	0.440718	FALSE	minimal
UK1337	76	0.568204	0.30561	1.05643	-0.565274	0.316415	-1.7865	0.0740187	0.440718	FALSE	minimal
UK1806	76	0.536372	0.270781	1.06246	-0.622927	0.348734	-1.78625	0.0740582	0.440718	FALSE	minimal
UK1107	76	1.69968	0.949453	3.04271	0.530439	0.297096	1.78541	0.0741944	0.440718	FALSE	minimal
UK720	76	1.56943	0.956661	2.57468	0.45071	0.252559	1.78457	0.0743311	0.440718	FALSE	minimal
UK487	76	0.609266	0.353522	1.05002	-0.4955	0.27771	-1.78424	0.0743848	0.440718	FALSE	minimal
UK276	76	0.625098	0.373068	1.04739	-0.469847	0.26334	-1.78418	0.0743941	0.440718	FALSE	minimal
UK1656	76	0.555519	0.291208	1.05973	-0.587852	0.329524	-1.78394	0.0744326	0.440718	FALSE	minimal
UK860	76	1.6021	0.954424	2.68929	0.471314	0.264266	1.78348	0.0745074	0.440718	FALSE	minimal
UK1409	76	1.5521	0.95736	2.5163	0.439606	0.246521	1.78324	0.0745475	0.440718	FALSE	minimal
UK902	76	0.570273	0.307598	1.05726	-0.561641	0.31496	-1.78322	0.0745513	0.440718	FALSE	minimal
UK1016	76	1.6738	0.95004	2.94894	0.515098	0.288953	1.78263	0.0746461	0.440718	FALSE	minimal
PC 14:0-14:0	76	0.608145	0.351913	1.05094	-0.497341	0.279097	-1.78197	0.0747549	0.440718	FALSE	minimal
TG 50:5	76	0.613711	0.358701	1.05001	-0.488231	0.273997	-1.78188	0.0747681	0.440718	FALSE	minimal
UK340	76	1.64468	0.951367	2.84325	0.497547	0.279287	1.78149	0.0748322	0.440718	FALSE	minimal
UK817	76	0.643013	0.395538	1.04532	-0.44159	0.247917	-1.7812	0.0748792	0.440718	FALSE	minimal
SM d18:1/18:1	76	0.609984	0.353964	1.05118	-0.494322	0.277672	-1.78023	0.0750376	0.440841	FALSE	minimal
UK1383	76	0.560321	0.296027	1.06058	-0.579245	0.325541	-1.77933	0.075186	0.440841	FALSE	minimal
PE 39:5e	76	0.60298	0.345346	1.05281	-0.505872	0.284356	-1.77901	0.075238	0.440841	FALSE	minimal
UK2877	76	0.583643	0.322308	1.05687	-0.538466	0.302949	-1.77742	0.0754997	0.441713	FALSE	minimal
UK422	76	0.679856	0.444032	1.04092	-0.385875	0.217338	-1.77546	0.0758227	0.44294	FALSE	minimal
UK341	76	0.628228	0.375763	1.05032	-0.464852	0.262217	-1.77277	0.0762666	0.444307	FALSE	minimal
UK2118	76	1.69124	0.945658	3.02466	0.525462	0.2966	1.77162	0.0764578	0.444307	FALSE	minimal
UK1290	76	0.667578	0.426847	1.04408	-0.404099	0.228179	-1.77097	0.0765654	0.444307	FALSE	minimal
UK2901	76	1.54007	0.95481	2.48406	0.431826	0.243913	1.77041	0.0766589	0.444307	FALSE	minimal
PE 18:1e-22:5(1)	76	0.554313	0.288358	1.06556	-0.590026	0.333432	-1.76955	0.0768017	0.444307	FALSE	minimal
LPE 20:4	76	0.602474	0.343688	1.05612	-0.50671	0.286383	-1.76935	0.0768363	0.444307	FALSE	minimal
UK1831	76	0.647775	0.400422	1.04793	-0.434212	0.245421	-1.76926	0.0768513	0.444307	FALSE	minimal
Cer-NDS d18:0/23:0	76	0.644327	0.395844	1.04879	-0.43955	0.248565	-1.76835	0.0770022	0.444523	FALSE	minimal
UK416	76	0.635277	0.38412	1.05065	-0.453695	0.256687	-1.7675	0.0771439	0.444685	FALSE	minimal
UK434	76	0.519271	0.250868	1.07484	-0.65533	0.371173	-1.76557	0.0774687	0.445901	FALSE	minimal
UK1749	76	0.610953	0.353284	1.05655	-0.492735	0.279463	-1.76315	0.0778754	0.447583	FALSE	minimal
UK498	76	0.5455	0.277978	1.07048	-0.606052	0.343959	-1.76199	0.0780711	0.44805	FALSE	minimal
PC 18:0-HETE	76	0.423743	0.162934	1.10203	-0.858627	0.487644	-1.76076	0.0782782	0.448581	FALSE	minimal
UK955	76	0.594329	0.332905	1.06104	-0.520322	0.295702	-1.75962	0.0784728	0.449039	FALSE	minimal
UK2435	76	0.616637	0.359601	1.0574	-0.483475	0.275146	-1.75716	0.0788906	0.45077	FALSE	minimal
UK573	76	0.608945	0.349904	1.05976	-0.496028	0.282688	-1.75468	0.0793133	0.452525	FALSE	minimal
UK1924	76	0.624728	0.369265	1.05692	-0.470439	0.268266	-1.75363	0.0794937	0.452894	FALSE	minimal
UK1634	76	0.633779	0.380584	1.05542	-0.456055	0.2602	-1.75271	0.0796519	0.453136	FALSE	minimal
TG 42:0(1)	76	0.470614	0.202222	1.09522	-0.753716	0.430956	-1.74894	0.0803014	0.456168	FALSE	minimal
UK1845	76	1.67145	0.939269	2.9744	0.513694	0.294055	1.74693	0.0806489	0.457478	FALSE	minimal
PE 42:5e	76	0.600429	0.338382	1.06541	-0.510111	0.292587	-1.74345	0.0812549	0.45926	FALSE	minimal
UK1465	76	0.568746	0.301498	1.07288	-0.564322	0.323811	-1.74275	0.0813773	0.45926	FALSE	minimal
UK192	76	0.565255	0.297539	1.07385	-0.570479	0.327414	-1.74238	0.0814419	0.45926	FALSE	minimal
PC 42:4	76	0.524075	0.253317	1.08423	-0.646121	0.370915	-1.74196	0.0815147	0.45926	FALSE	minimal
UK2070	76	1.70904	0.935055	3.12368	0.535931	0.307694	1.74176	0.0815497	0.45926	FALSE	minimal
UK312	76	0.541006	0.270898	1.08043	-0.614325	0.352902	-1.74078	0.0817219	0.459568	FALSE	minimal
UK1244	76	1.73442	0.932694	3.22529	0.550673	0.316505	1.73985	0.0818849	0.459824	FALSE	minimal
UK1393	76	0.62718	0.370676	1.06118	-0.466522	0.268318	-1.73869	0.0820897	0.459846	FALSE	minimal
UK732	76	0.631988	0.376688	1.06032	-0.458885	0.264007	-1.73816	0.0821833	0.459846	FALSE	minimal
UK622	76	0.64881	0.398304	1.05687	-0.432616	0.24894	-1.73783	0.0822412	0.459846	FALSE	minimal
UK1665	76	1.7028	0.932028	3.11098	0.532273	0.307482	1.73107	0.0834396	0.462664	FALSE	minimal
UK740	76	0.639423	0.385344	1.06103	-0.447188	0.258382	-1.73072	0.0835013	0.462664	FALSE	minimal
UK2701	76	0.6181	0.358377	1.06605	-0.481106	0.278093	-1.73002	0.0836274	0.462664	FALSE	minimal
UK232	76	0.616181	0.355948	1.06667	-0.484215	0.279977	-1.72948	0.0837234	0.462664	FALSE	minimal
UK613	76	0.618783	0.359114	1.06621	-0.48	0.277609	-1.72905	0.0838001	0.462664	FALSE	minimal
UK1144	76	0.637706	0.38295	1.06194	-0.449878	0.26019	-1.72904	0.0838022	0.462664	FALSE	minimal
UK1176	76	0.618341	0.358494	1.06653	-0.480716	0.278127	-1.72841	0.0839154	0.462664	FALSE	minimal
PE 18:1e/22:4	76	0.609087	0.347123	1.06875	-0.495794	0.286879	-1.72823	0.0839462	0.462664	FALSE	minimal
UK2565	76	0.623736	0.365036	1.06578	-0.472028	0.273333	-1.72693	0.0841794	0.462664	FALSE	minimal
UK2086	76	0.595716	0.330893	1.07248	-0.517992	0.299983	-1.72674	0.0842149	0.462664	FALSE	minimal
UK1321	76	1.93554	0.914336	4.09732	0.660387	0.382625	1.72594	0.0843583	0.462664	FALSE	minimal
Cer-NDS d18:0/22:0	76	0.60469	0.341505	1.0707	-0.503039	0.291507	-1.72565	0.0844106	0.462664	FALSE	minimal
UK1145	76	1.67946	0.931944	3.02656	0.518473	0.300487	1.72544	0.0844481	0.462664	FALSE	minimal
UK1079	76	0.586476	0.319876	1.07527	-0.533624	0.309285	-1.72535	0.0844645	0.462664	FALSE	minimal
SM d40:3	76	1.65364	0.933757	2.92851	0.502977	0.29159	1.72495	0.0845368	0.462664	FALSE	minimal
PE 40:5e(2)	76	0.570331	0.301238	1.0798	-0.561539	0.325671	-1.72425	0.0846626	0.462664	FALSE	minimal
UK1630	76	0.647101	0.39449	1.06147	-0.435252	0.252505	-1.72374	0.0847548	0.462664	FALSE	minimal
UK2060	76	1.48329	0.946887	2.32355	0.394261	0.228998	1.72168	0.0851283	0.463208	FALSE	minimal
PE 18:1-18:2	76	1.5291	0.942867	2.47982	0.424678	0.246688	1.72152	0.0851562	0.463208	FALSE	minimal
UK1629	76	0.648744	0.396349	1.06187	-0.432717	0.2514	-1.72123	0.0852095	0.463208	FALSE	minimal
LPE 18:1	76	0.59662	0.331221	1.07468	-0.516474	0.300253	-1.72013	0.0854083	0.463645	FALSE	minimal
Cer-NS d17:1/24:1	76	0.632814	0.375501	1.06645	-0.457579	0.266284	-1.71839	0.0857263	0.464727	FALSE	minimal
PC 16:0-20:4(2)	76	0.598613	0.333249	1.07528	-0.51314	0.298839	-1.71711	0.0859592	0.46531	FALSE	minimal
UK411	76	0.628741	0.370084	1.06818	-0.464035	0.270403	-1.71609	0.0861458	0.46531	FALSE	minimal
UK2278	76	0.544433	0.271841	1.09037	-0.60801	0.354351	-1.71584	0.0861906	0.46531	FALSE	minimal
TG 53:4(2)	76	0.680157	0.43759	1.05719	-0.385431	0.225022	-1.71286	0.086738	0.46762	FALSE	minimal
UK553	76	0.565069	0.293922	1.08635	-0.570808	0.333486	-1.71164	0.086963	0.467649	FALSE	minimal
UK1078	76	0.59047	0.322984	1.07948	-0.526836	0.307815	-1.71154	0.0869822	0.467649	FALSE	minimal
PG 22:6-22:6	76	0.478566	0.205719	1.11329	-0.736961	0.430756	-1.71085	0.0871079	0.467682	FALSE	minimal
UK943	76	0.657791	0.406671	1.06398	-0.418868	0.245348	-1.70724	0.0877773	0.470422	FALSE	minimal
PC 18:2-20:5(1)	76	0.423797	0.158127	1.13582	-0.8585	0.502987	-1.7068	0.0878585	0.470422	FALSE	minimal
UK1352	76	1.70003	0.924054	3.12764	0.530648	0.311037	1.70606	0.0879969	0.470519	FALSE	minimal
PC 39:5	76	0.612428	0.348312	1.07682	-0.490324	0.287925	-1.70295	0.0885767	0.472973	FALSE	minimal
PE 16:0/14-HDOHE2	76	0.45265	0.181721	1.12751	-0.792635	0.465635	-1.70227	0.0887052	0.473014	FALSE	minimal
UK2786	76	1.63213	0.927823	2.87108	0.489887	0.288164	1.70003	0.0891257	0.474055	FALSE	minimal
TG 60:7	76	0.443948	0.174065	1.13228	-0.812049	0.477693	-1.69994	0.0891426	0.474055	FALSE	minimal
UK1921	76	1.70844	0.920548	3.17067	0.535579	0.315492	1.6976	0.0895836	0.475754	FALSE	minimal
PE 20:4-20:4	76	0.572136	0.299926	1.0914	-0.558379	0.32951	-1.69458	0.0901557	0.476814	FALSE	minimal
UK1990	76	1.61795	0.927273	2.82308	0.48116	0.284014	1.69414	0.0902384	0.476814	FALSE	minimal
UK1046	76	1.50232	0.938096	2.4059	0.407012	0.240262	1.69403	0.0902596	0.476814	FALSE	minimal
UK1358	76	0.61976	0.356248	1.07819	-0.478423	0.282503	-1.69352	0.0903574	0.476814	FALSE	minimal
UK2040	76	0.709264	0.47653	1.05566	-0.343528	0.202906	-1.69304	0.0904485	0.476814	FALSE	minimal
UK2078	76	1.60402	0.928098	2.77219	0.47251	0.279147	1.69269	0.0905142	0.476814	FALSE	minimal
PE 18:1-22:4	76	1.52798	0.934738	2.49771	0.423943	0.250731	1.69083	0.0908692	0.477128	FALSE	minimal
UK533	76	0.624341	0.361535	1.07819	-0.471058	0.278744	-1.68993	0.091041	0.477128	FALSE	minimal
UK81	76	0.603089	0.335477	1.08418	-0.50569	0.29924	-1.68991	0.0910446	0.477128	FALSE	minimal
UK408	76	0.625687	0.36307	1.07826	-0.468905	0.277681	-1.68864	0.0912878	0.477128	FALSE	minimal
PC 18:2-20:4	76	0.560312	0.28599	1.09776	-0.579261	0.343131	-1.68816	0.0913798	0.477128	FALSE	minimal
UK55	76	0.595295	0.325905	1.08736	-0.518698	0.307373	-1.68752	0.0915039	0.477128	FALSE	minimal
TG 12:0-18:1-18:2	76	0.561764	0.287305	1.09841	-0.576673	0.342111	-1.68563	0.0918673	0.477128	FALSE	minimal
UK2349	76	0.5367	0.260249	1.10681	-0.622316	0.369285	-1.68519	0.0919517	0.477128	FALSE	minimal
UK2488	76	0.618388	0.353552	1.0816	-0.48064	0.285248	-1.68499	0.0919903	0.477128	FALSE	minimal
UK2688	76	0.549823	0.274034	1.10317	-0.598159	0.355277	-1.68364	0.0922511	0.477128	FALSE	minimal
UK56	76	0.687794	0.444852	1.06341	-0.374265	0.22232	-1.68345	0.0922881	0.477128	FALSE	minimal
UK2030	76	1.5713	0.92841	2.65935	0.4519	0.26846	1.6833	0.0923165	0.477128	FALSE	minimal
PONPC	76	0.62901	0.366537	1.07944	-0.463608	0.275535	-1.68257	0.0924575	0.477128	FALSE	minimal
UK1208	76	1.60915	0.924345	2.8013	0.475707	0.282845	1.68186	0.0925957	0.477128	FALSE	minimal
UK84	76	0.640746	0.381368	1.07653	-0.445123	0.264729	-1.68143	0.0926794	0.477128	FALSE	minimal
UK991	76	0.647022	0.389423	1.07502	-0.435375	0.259037	-1.68074	0.0928126	0.477128	FALSE	minimal
UK1887	76	1.61576	0.922926	2.82871	0.479807	0.285721	1.67929	0.0930965	0.477128	FALSE	minimal
UK2710	76	0.382227	0.124365	1.17474	-0.96174	0.572853	-1.67886	0.0931791	0.477128	FALSE	minimal
UK2397	76	0.574663	0.300961	1.09728	-0.553972	0.330001	-1.6787	0.0932112	0.477128	FALSE	minimal
UK912	76	1.46163	0.938083	2.27736	0.37955	0.226259	1.67751	0.0934434	0.477128	FALSE	minimal
UK1292	76	0.340521	0.096677	1.1994	-1.07728	0.642399	-1.67696	0.0935501	0.477128	FALSE	minimal
UK1333	76	0.61097	0.343428	1.08693	-0.492707	0.293913	-1.67637	0.0936652	0.477128	FALSE	minimal
PC 36:6e	76	0.589242	0.317453	1.09372	-0.528919	0.315565	-1.6761	0.0937184	0.477128	FALSE	minimal
PC 36:0	76	0.648168	0.390359	1.07625	-0.433605	0.258716	-1.67599	0.093741	0.477128	FALSE	minimal
UK480	76	0.566984	0.291935	1.10117	-0.567424	0.338674	-1.67543	0.0938496	0.477128	FALSE	minimal
PE 16:0-18:1	76	1.48843	0.934664	2.37028	0.39772	0.237391	1.67537	0.0938608	0.477128	FALSE	minimal
UK1895	76	1.64387	0.919017	2.94042	0.497051	0.296685	1.67535	0.0938651	0.477128	FALSE	minimal
UK2149	76	1.55062	0.927912	2.59123	0.438658	0.261978	1.67441	0.0940501	0.477448	FALSE	minimal
UK2907	76	1.47385	0.935649	2.32163	0.387878	0.231833	1.67309	0.094309	0.478051	FALSE	minimal
UK57	76	0.689186	0.445544	1.06606	-0.372243	0.222559	-1.67256	0.0944132	0.478051	FALSE	minimal
SM d40:1(1)	76	1.53	0.929322	2.51894	0.42527	0.254372	1.67184	0.0945561	0.478156	FALSE	minimal
UK1645	76	1.56189	0.924943	2.63745	0.445895	0.267306	1.66811	0.0952938	0.481264	FALSE	minimal
OxPC 38:4+1O	76	0.490591	0.212375	1.13328	-0.712144	0.427172	-1.66711	0.0954918	0.481643	FALSE	minimal
UK1484	76	0.596391	0.32453	1.09599	-0.516858	0.310469	-1.66476	0.09596	0.482198	FALSE	minimal
PC 33:2e	76	0.623126	0.357026	1.08756	-0.473007	0.284153	-1.66462	0.0959885	0.482198	FALSE	minimal
TG 12:0-18:1-18:2	76	0.589845	0.316721	1.0985	-0.527896	0.317264	-1.6639	0.0961322	0.482198	FALSE	minimal
UK7	76	0.655977	0.399084	1.07823	-0.42163	0.253548	-1.66292	0.0963284	0.482198	FALSE	minimal
UK1631	76	1.50231	0.929864	2.42718	0.407006	0.244757	1.6629	0.0963324	0.482198	FALSE	minimal
UK2539	76	0.548755	0.270472	1.11336	-0.600104	0.360961	-1.66252	0.0964089	0.482198	FALSE	minimal
UK2750	76	0.606438	0.336221	1.09383	-0.500152	0.300936	-1.66199	0.0965146	0.482198	FALSE	minimal
UK459	76	1.60189	0.918872	2.7926	0.471182	0.283566	1.66163	0.0965874	0.482198	FALSE	minimal
UK2211	76	1.57682	0.920979	2.69969	0.455409	0.274351	1.65995	0.0969238	0.482329	FALSE	minimal
UK2091	76	0.637341	0.374283	1.08529	-0.45045	0.271579	-1.65863	0.0971894	0.482329	FALSE	minimal
PC 22:6-22:6(1)	76	0.569718	0.293024	1.10769	-0.562613	0.339228	-1.65851	0.0972147	0.482329	FALSE	minimal
UK485	76	0.598805	0.32663	1.09778	-0.512819	0.30924	-1.65832	0.0972523	0.482329	FALSE	minimal
UK171	76	1.62659	0.915148	2.8911	0.486483	0.293445	1.65783	0.0973511	0.482329	FALSE	minimal
UK21	76	1.55569	0.922609	2.62319	0.44192	0.266566	1.65782	0.0973531	0.482329	FALSE	minimal
UK1782	76	0.515959	0.235788	1.12904	-0.661729	0.399538	-1.65624	0.097674	0.482987	FALSE	minimal
UK1074	76	0.647704	0.38734	1.08308	-0.434322	0.262312	-1.65574	0.0977739	0.482987	FALSE	minimal
SM d36:0	76	1.62676	0.914336	2.89429	0.486592	0.293953	1.65534	0.0978561	0.482987	FALSE	minimal
UK2419	76	0.622671	0.355027	1.09208	-0.473737	0.286646	-1.65269	0.0983935	0.484814	FALSE	minimal
PC 36:0e	76	0.623385	0.355867	1.09201	-0.47259	0.286024	-1.65228	0.0984784	0.484814	FALSE	minimal
UK1022	76	1.67647	0.908032	3.09521	0.51669	0.31284	1.65161	0.0986134	0.484814	FALSE	minimal
UK2567	76	0.561549	0.283065	1.11401	-0.577056	0.349502	-1.65108	0.0987218	0.484814	FALSE	minimal
PC 33:4e	76	0.628829	0.362476	1.0909	-0.463895	0.281072	-1.65045	0.0988504	0.484838	FALSE	minimal
UK371	76	0.42179	0.151195	1.17667	-0.863248	0.523437	-1.64919	0.0991083	0.485494	FALSE	minimal
UK2806	76	0.638176	0.373776	1.08961	-0.449142	0.272937	-1.64558	0.0998492	0.486241	FALSE	minimal
PE 18:1-18:2	76	1.53981	0.920802	2.57493	0.431657	0.26233	1.64547	0.0998725	0.486241	FALSE	minimal
UK387	76	1.58352	0.915824	2.73799	0.459647	0.279377	1.64526	0.0999162	0.486241	FALSE	minimal
UK889	76	0.649459	0.388312	1.08623	-0.431615	0.262414	-1.64479	0.100013	0.486241	FALSE	minimal
FA 16:0	76	0.612436	0.341381	1.09871	-0.49031	0.298186	-1.64431	0.100112	0.486241	FALSE	minimal
UK2307	76	0.689057	0.441986	1.07424	-0.372431	0.226553	-1.6439	0.100197	0.486241	FALSE	minimal
UK284	76	1.81918	0.890856	3.71485	0.598383	0.364263	1.64272	0.100441	0.486241	FALSE	minimal
UK996	76	1.56673	0.916914	2.67707	0.448991	0.273333	1.64265	0.100455	0.486241	FALSE	minimal
UK900	76	1.61149	0.911812	2.84807	0.47716	0.290552	1.64225	0.100537	0.486241	FALSE	minimal
UK1570	76	0.642747	0.379231	1.08937	-0.442004	0.269187	-1.642	0.10059	0.486241	FALSE	minimal
UK2807	76	0.588322	0.312261	1.10844	-0.530481	0.323181	-1.64143	0.100707	0.486241	FALSE	minimal
UK2052	76	1.64029	0.908355	2.96201	0.494873	0.301528	1.64122	0.100751	0.486241	FALSE	minimal
UK2950	76	0.651212	0.389924	1.08759	-0.42892	0.261675	-1.63913	0.101186	0.487735	FALSE	minimal
UK1495	76	0.579269	0.301376	1.1134	-0.545989	0.333371	-1.63778	0.101467	0.488048	FALSE	minimal
UK2335	76	0.385825	0.123412	1.20621	-0.952372	0.581557	-1.63762	0.1015	0.488048	FALSE	minimal
UK2147	76	0.552052	0.271026	1.12447	-0.594114	0.362972	-1.6368	0.101672	0.488066	FALSE	minimal
UK1179	76	1.55672	0.916203	2.64504	0.442584	0.27046	1.63641	0.101753	0.488066	FALSE	minimal
UK2809	76	0.629149	0.36086	1.0969	-0.463388	0.283611	-1.63389	0.102283	0.490006	FALSE	minimal
UK268	76	0.625306	0.355779	1.09902	-0.469514	0.28772	-1.63184	0.102713	0.491465	FALSE	minimal
UK2306	76	0.690593	0.442459	1.07788	-0.370205	0.227144	-1.62983	0.103138	0.492895	FALSE	minimal
DG 18:0-20:4	76	0.639827	0.37387	1.09498	-0.446557	0.274128	-1.62901	0.10331	0.493118	FALSE	minimal
UK151	76	0.618833	0.347187	1.10302	-0.47992	0.294884	-1.62749	0.103634	0.493629	FALSE	minimal
UK1649	76	0.644196	0.379308	1.09407	-0.439753	0.270232	-1.62732	0.10367	0.493629	FALSE	minimal
PC 36:4e	76	0.643235	0.377978	1.09464	-0.441245	0.271262	-1.62664	0.103814	0.493718	FALSE	minimal
UK2167	76	0.675874	0.421251	1.0844	-0.391749	0.241213	-1.62408	0.104359	0.494397	FALSE	minimal
LPC 16:1	76	0.630386	0.361182	1.10024	-0.461423	0.284158	-1.62382	0.104413	0.494397	FALSE	minimal
UK1697	76	1.55129	0.91277	2.63647	0.439086	0.27059	1.6227	0.104654	0.494397	FALSE	minimal
LPE 20:0	76	0.589671	0.311552	1.11606	-0.52819	0.325509	-1.62266	0.104662	0.494397	FALSE	minimal
UK29	76	0.652348	0.389382	1.09291	-0.427177	0.263275	-1.62255	0.104685	0.494397	FALSE	minimal
UK2303	76	1.4514	0.925351	2.27651	0.372531	0.22965	1.62217	0.104767	0.494397	FALSE	minimal
UK2123	76	0.700106	0.455032	1.07717	-0.356523	0.219829	-1.62182	0.104841	0.494397	FALSE	minimal
UK2439	76	0.533865	0.249951	1.14027	-0.627613	0.387182	-1.62097	0.105023	0.494658	FALSE	minimal
UK1330	76	1.59942	0.905976	2.82362	0.469639	0.289991	1.6195	0.105341	0.495557	FALSE	minimal
UK2269	76	1.64494	0.89979	3.00719	0.497706	0.307806	1.61695	0.10589	0.496877	FALSE	minimal
UK402	76	0.652739	0.389156	1.09485	-0.426578	0.263877	-1.61658	0.105969	0.496877	FALSE	minimal
SM d41:1(1)	76	1.64748	0.899321	3.01804	0.499247	0.308858	1.61643	0.106002	0.496877	FALSE	minimal
PE 37:4(2)	76	0.631609	0.361427	1.10376	-0.459485	0.284801	-1.61335	0.106668	0.499399	FALSE	minimal
LPC 18:2/0:0	76	0.483657	0.199996	1.16965	-0.726379	0.450551	-1.6122	0.106918	0.499742	FALSE	minimal
TG 48:3	76	0.545373	0.260865	1.14017	-0.606286	0.376258	-1.61136	0.107102	0.499742	FALSE	minimal
UK297	76	0.586001	0.305887	1.12263	-0.534433	0.331687	-1.61126	0.107124	0.499742	FALSE	minimal
TG 44:2	76	0.529329	0.243974	1.14844	-0.636144	0.395178	-1.60977	0.107449	0.500661	FALSE	minimal
UK120	76	0.604729	0.327529	1.11653	-0.502975	0.312858	-1.60768	0.107906	0.500693	FALSE	minimal
UK2830	76	0.633238	0.362759	1.10539	-0.456908	0.284239	-1.60748	0.107949	0.500693	FALSE	minimal
UK2525	76	0.56559	0.282306	1.13314	-0.569887	0.354529	-1.60745	0.107956	0.500693	FALSE	minimal
UK1884	76	1.62138	0.899413	2.92286	0.483275	0.300657	1.6074	0.107968	0.500693	FALSE	minimal
SM d43:1(4)	76	0.61608	0.341213	1.11237	-0.484378	0.301464	-1.60675	0.108109	0.500706	FALSE	minimal
OxPC 16:0-20:4+1O	76	0.415964	0.142577	1.21356	-0.877156	0.546283	-1.60568	0.108344	0.500706	FALSE	minimal
DG 18:0-22:4	76	0.653802	0.389172	1.09837	-0.424951	0.264685	-1.6055	0.108384	0.500706	FALSE	minimal
UK2923	76	0.643996	0.376252	1.10227	-0.440063	0.274201	-1.60489	0.108517	0.500706	FALSE	minimal
UK2961	76	0.645107	0.377642	1.102	-0.438339	0.273198	-1.60447	0.10861	0.500706	FALSE	minimal
TG 56:5(3)	76	1.48852	0.915343	2.4206	0.39778	0.24808	1.60344	0.108838	0.500754	FALSE	minimal
UK227	76	0.681393	0.426268	1.08921	-0.383615	0.239323	-1.60292	0.108952	0.500754	FALSE	minimal
UK401	76	0.631064	0.359336	1.10827	-0.460347	0.287322	-1.6022	0.109111	0.500754	FALSE	minimal
UK982	76	0.698033	0.449651	1.08362	-0.359489	0.224385	-1.60211	0.109132	0.500754	FALSE	minimal
UK2692	76	0.567525	0.283648	1.13551	-0.56647	0.353853	-1.60086	0.109407	0.501427	FALSE	minimal
UK2607	76	0.54595	0.260006	1.14636	-0.605228	0.378481	-1.5991	0.109799	0.502634	FALSE	minimal
UK1894	76	1.46172	0.917697	2.32823	0.379611	0.237499	1.59837	0.109962	0.502792	FALSE	minimal
UK514	76	0.629835	0.357177	1.11063	-0.462298	0.289401	-1.59743	0.11017	0.503158	FALSE	minimal
UK841	76	0.631855	0.359617	1.11018	-0.459095	0.287561	-1.59651	0.110375	0.503275	FALSE	minimal
Cer-NS d18:1/20:0	76	0.612899	0.335912	1.11829	-0.489554	0.306812	-1.59562	0.110575	0.503275	FALSE	minimal
SM d30:1	76	0.632503	0.360322	1.11029	-0.45807	0.287086	-1.59558	0.110582	0.503275	FALSE	minimal
UK2124	76	0.704505	0.458097	1.08346	-0.350259	0.2196	-1.59499	0.110715	0.503286	FALSE	minimal
UK1648	76	0.649306	0.381853	1.10408	-0.431852	0.270851	-1.59442	0.110841	0.503286	FALSE	minimal
UK1356	76	0.639999	0.369418	1.10877	-0.446289	0.280376	-1.59175	0.111441	0.505382	FALSE	minimal
UK1712	76	0.68818	0.434289	1.0905	-0.373705	0.234868	-1.59113	0.111581	0.505382	FALSE	minimal
UK253	76	0.527968	0.240288	1.16007	-0.638721	0.401631	-1.59031	0.111764	0.505382	FALSE	minimal
TG 18:0-20:4-20:4	76	0.682027	0.425486	1.09325	-0.382685	0.240734	-1.58966	0.111911	0.505382	FALSE	minimal
UK1856	76	1.50815	0.908616	2.50326	0.410881	0.258528	1.58931	0.11199	0.505382	FALSE	minimal
SM d42:1(2)	76	0.684535	0.428829	1.09272	-0.379016	0.238613	-1.58841	0.112194	0.505382	FALSE	minimal
UK394	76	0.591669	0.309619	1.13065	-0.524808	0.330411	-1.58835	0.112207	0.505382	FALSE	minimal
UK922	76	0.690517	0.437048	1.09099	-0.370314	0.233366	-1.58684	0.11255	0.505826	FALSE	minimal
UK1441	76	1.56506	0.900004	2.72156	0.447925	0.282286	1.58677	0.112564	0.505826	FALSE	minimal
PC 20:4-22:5(2)	76	0.614856	0.33694	1.122	-0.486367	0.306879	-1.58488	0.112993	0.507174	FALSE	minimal
UK99	76	0.670307	0.408559	1.09975	-0.400019	0.252602	-1.58359	0.113286	0.507296	FALSE	minimal
UK2229	76	1.68246	0.883601	3.20356	0.520257	0.328575	1.58338	0.113336	0.507296	FALSE	minimal
UK594	76	0.572171	0.286626	1.14218	-0.558317	0.352683	-1.58305	0.113409	0.507296	FALSE	minimal
UK1040	76	0.583336	0.299137	1.13754	-0.538992	0.340746	-1.5818	0.113696	0.507996	FALSE	minimal
UK2510	76	0.576639	0.291375	1.14118	-0.550539	0.348267	-1.58079	0.113925	0.508259	FALSE	minimal
UK1974	76	0.610623	0.331201	1.12578	-0.493275	0.312119	-1.58041	0.114014	0.508259	FALSE	minimal
UK1803	76	0.637519	0.363983	1.11662	-0.450171	0.285957	-1.57426	0.115427	0.513017	FALSE	minimal
TG 58:4(2)	76	0.623199	0.345856	1.12294	-0.47289	0.300431	-1.57404	0.115478	0.513017	FALSE	minimal
UK2642	76	1.50547	0.904466	2.50582	0.409103	0.259956	1.57374	0.115548	0.513017	FALSE	minimal
UK1956	76	1.44473	0.913429	2.28507	0.367923	0.233915	1.57289	0.115743	0.513017	FALSE	minimal
UK1442	76	1.55523	0.896642	2.69757	0.441627	0.280982	1.57172	0.116014	0.513017	FALSE	minimal
PC 20:4-20:5	76	0.45004	0.166274	1.21809	-0.798418	0.508009	-1.57166	0.116029	0.513017	FALSE	minimal
UK323	76	0.668074	0.403914	1.10499	-0.403357	0.256732	-1.57112	0.116155	0.513017	FALSE	minimal
OxPC 18:0-20:4+1O	76	0.408243	0.133484	1.24856	-0.895893	0.570348	-1.57078	0.116233	0.513017	FALSE	minimal
PC 18:0-20:4	76	0.600692	0.317934	1.13492	-0.509674	0.324611	-1.5701	0.116391	0.513017	FALSE	minimal
UK941	76	0.682113	0.423036	1.09985	-0.38256	0.243743	-1.56952	0.116526	0.513017	FALSE	minimal
PE 20:0-18:1	76	1.462	0.909836	2.34926	0.379805	0.241988	1.56952	0.116526	0.513017	FALSE	minimal
PC 20:4-22:5(1)	76	0.624471	0.346774	1.12455	-0.470851	0.300118	-1.56888	0.116675	0.513017	FALSE	minimal
UK1563	76	0.621707	0.343269	1.12599	-0.475287	0.303037	-1.56841	0.116785	0.513017	FALSE	minimal
UK2457	76	0.655085	0.386033	1.11166	-0.42299	0.269817	-1.56769	0.116953	0.513115	FALSE	minimal
CAR 26:0	76	0.617712	0.338169	1.12834	-0.481733	0.307386	-1.56719	0.11707	0.513115	FALSE	minimal
UK703	76	0.594036	0.309561	1.13994	-0.520815	0.332544	-1.56615	0.117313	0.513604	FALSE	minimal
UK1626	76	0.633552	0.357737	1.12202	-0.456413	0.291604	-1.56518	0.117541	0.514021	FALSE	minimal
PE 18:2-18:2	76	1.41924	0.915237	2.20077	0.350118	0.223822	1.56427	0.117754	0.514021	FALSE	minimal
FA 16:1	76	0.647249	0.375158	1.11668	-0.435024	0.278257	-1.56339	0.117961	0.514021	FALSE	minimal
UK1590	76	0.56996	0.28156	1.15377	-0.562189	0.359806	-1.56248	0.118175	0.514021	FALSE	minimal
PC 20:3-20:4	76	0.668068	0.402656	1.10843	-0.403366	0.25832	-1.5615	0.118407	0.514021	FALSE	minimal
UK1070	76	0.692329	0.436377	1.09841	-0.367694	0.235487	-1.56142	0.118425	0.514021	FALSE	minimal
UK1071	76	0.665976	0.399682	1.10969	-0.406501	0.260502	-1.56045	0.118653	0.514021	FALSE	minimal
UK625	76	0.688494	0.430719	1.10054	-0.373249	0.239311	-1.55968	0.118835	0.514021	FALSE	minimal
UK2884	76	0.482046	0.192599	1.20649	-0.729715	0.468078	-1.55896	0.119005	0.514021	FALSE	minimal
LPC 0:0/18:1	76	0.656861	0.387204	1.11431	-0.420283	0.269653	-1.5586	0.11909	0.514021	FALSE	minimal
UK538	76	0.559721	0.269689	1.16166	-0.580317	0.372534	-1.55776	0.119291	0.514021	FALSE	minimal
PC 38:6e(2)	76	0.685418	0.426111	1.10253	-0.377726	0.242515	-1.55753	0.119344	0.514021	FALSE	minimal
PE 40:9	76	0.628208	0.349808	1.12818	-0.464883	0.298717	-1.55626	0.119645	0.514021	FALSE	minimal
LPC 20:2	76	0.661826	0.393504	1.11311	-0.412752	0.265261	-1.55603	0.119702	0.514021	FALSE	minimal
UK2737	76	0.629565	0.351469	1.1277	-0.462726	0.297402	-1.55589	0.119733	0.514021	FALSE	minimal
UK1260	76	1.55639	0.891393	2.71748	0.442368	0.284356	1.55568	0.119784	0.514021	FALSE	minimal
PE 16:0-18:2	76	1.44417	0.908772	2.29499	0.367533	0.236323	1.55521	0.119895	0.514021	FALSE	minimal
UK942	76	0.683977	0.423786	1.10392	-0.379831	0.244233	-1.5552	0.119899	0.514021	FALSE	minimal
UK2936	76	0.688026	0.429163	1.10303	-0.373928	0.240812	-1.55278	0.120476	0.514021	FALSE	minimal
SM d30:2	76	0.660485	0.391264	1.11495	-0.41478	0.267139	-1.55267	0.120501	0.514021	FALSE	minimal
SM d43:1(3)	76	0.65686	0.386422	1.11657	-0.420284	0.270684	-1.55267	0.120501	0.514021	FALSE	minimal
UK2827	76	0.699437	0.445365	1.09845	-0.357479	0.230297	-1.55226	0.120601	0.514021	FALSE	minimal
UK262	76	0.673185	0.408431	1.10956	-0.395735	0.254947	-1.55222	0.120609	0.514021	FALSE	minimal
UK2406	76	1.54543	0.891888	2.67786	0.435302	0.280468	1.55206	0.120648	0.514021	FALSE	minimal
UK2193	76	1.47025	0.903606	2.39222	0.38543	0.248364	1.55188	0.120691	0.514021	FALSE	minimal
TG 60:12	76	0.609447	0.325935	1.13957	-0.495203	0.319313	-1.55084	0.12094	0.51452	FALSE	minimal
UK1821	76	1.55126	0.89043	2.70254	0.439071	0.283226	1.55025	0.121081	0.514562	FALSE	minimal
UK2615	76	0.651705	0.379069	1.12043	-0.428163	0.276466	-1.5487	0.121454	0.515368	FALSE	minimal
UK1490	76	0.690318	0.431825	1.10355	-0.370603	0.239353	-1.54835	0.121538	0.515368	FALSE	minimal
SM d40:3	76	1.62549	0.878649	3.00714	0.485809	0.313867	1.54782	0.121666	0.515368	FALSE	minimal
UK511	76	0.665242	0.39693	1.11492	-0.407604	0.263464	-1.54709	0.121841	0.51555	FALSE	minimal
UK962	76	0.69853	0.443312	1.10068	-0.358778	0.231992	-1.54651	0.121982	0.515592	FALSE	minimal
PC 18:1-20:1	76	1.43696	0.90731	2.27579	0.362529	0.234592	1.54536	0.122259	0.515938	FALSE	minimal
TG 16:0-20:4-22:6	76	0.659953	0.389511	1.11817	-0.415587	0.269019	-1.54483	0.122388	0.515938	FALSE	minimal
UK2484	76	0.643622	0.367886	1.12603	-0.440643	0.285377	-1.54408	0.12257	0.515938	FALSE	minimal
PE 16:0-22:4	76	1.52435	0.892627	2.60314	0.421567	0.273038	1.54399	0.122591	0.515938	FALSE	minimal
TG 46:1(1)	76	0.57541	0.285042	1.16157	-0.552672	0.358392	-1.54209	0.123052	0.516324	FALSE	minimal
UK2929	76	0.680117	0.416515	1.11055	-0.38549	0.250175	-1.54088	0.123346	0.516324	FALSE	minimal
UK1073	76	0.681644	0.418616	1.10994	-0.383247	0.248752	-1.54068	0.123394	0.516324	FALSE	minimal
UK345	76	1.51119	0.893631	2.55552	0.412897	0.26804	1.54043	0.123456	0.516324	FALSE	minimal
UK754	76	1.4924	0.896663	2.48396	0.400388	0.25993	1.54037	0.123471	0.516324	FALSE	minimal
UK2872	76	0.705974	0.453297	1.0995	-0.348176	0.226037	-1.54035	0.123475	0.516324	FALSE	minimal
UK778	76	0.725711	0.4824	1.09174	-0.320604	0.208356	-1.53873	0.12387	0.517137	FALSE	minimal
UK2479	76	0.694532	0.436517	1.10505	-0.364517	0.236944	-1.53841	0.123949	0.517137	FALSE	minimal
UK512	76	1.52188	0.890914	2.59969	0.419943	0.273189	1.53719	0.124247	0.517137	FALSE	minimal
UK927	76	0.657161	0.384753	1.12244	-0.419826	0.273126	-1.53712	0.124265	0.517137	FALSE	minimal
UK685	76	1.52358	0.890219	2.60757	0.421065	0.274159	1.53584	0.124578	0.517137	FALSE	minimal
UK1787	76	0.616116	0.332066	1.14314	-0.484321	0.315358	-1.53578	0.124592	0.517137	FALSE	minimal
UK2474	76	1.4409	0.904025	2.29661	0.365268	0.23784	1.53577	0.124594	0.517137	FALSE	minimal
UK221	76	0.672955	0.405783	1.11603	-0.396077	0.258091	-1.53464	0.124872	0.51748	FALSE	minimal
UK966	76	0.672365	0.404885	1.11655	-0.396954	0.258774	-1.53398	0.125035	0.51748	FALSE	minimal
PS 18:0-18:1	76	0.644676	0.367881	1.12973	-0.439008	0.286218	-1.53382	0.125073	0.51748	FALSE	minimal
UK992	76	0.668037	0.398762	1.11915	-0.403412	0.263254	-1.53241	0.125422	0.518035	FALSE	minimal
TG 49:3	76	0.61063	0.324891	1.14768	-0.493263	0.32194	-1.53216	0.125483	0.518035	FALSE	minimal
UK1541	76	0.643353	0.365842	1.13137	-0.441062	0.288007	-1.53143	0.125663	0.518035	FALSE	minimal
UK2913	76	0.651726	0.376693	1.12757	-0.42813	0.279691	-1.53073	0.125837	0.518035	FALSE	minimal
UK929	76	0.660477	0.388305	1.12342	-0.414793	0.271005	-1.53057	0.125875	0.518035	FALSE	minimal
UK2497	76	0.651523	0.376335	1.12794	-0.428442	0.280016	-1.53006	0.126001	0.518035	FALSE	minimal
UK928	76	0.695469	0.436615	1.10779	-0.363169	0.237517	-1.52902	0.126259	0.518551	FALSE	minimal
SM d44:3	76	1.4678	0.897174	2.40135	0.383763	0.251157	1.52798	0.126518	0.518815	FALSE	minimal
UK742	76	1.66285	0.865843	3.1935	0.508532	0.332951	1.52735	0.126675	0.518815	FALSE	minimal
UK2839	76	0.66672	0.396266	1.12176	-0.405386	0.265451	-1.52716	0.126721	0.518815	FALSE	minimal
UK2017	76	0.641308	0.362458	1.13469	-0.444246	0.291123	-1.52597	0.127017	0.519483	FALSE	minimal
UK1390	76	0.620538	0.336025	1.14595	-0.477168	0.31296	-1.52469	0.127336	0.520133	FALSE	minimal
Cer-NDS d18:0/24:0	76	0.641344	0.362163	1.13574	-0.444189	0.291567	-1.52345	0.127645	0.520133	FALSE	minimal
UK2236	76	0.652611	0.376798	1.13032	-0.426774	0.28024	-1.52289	0.127787	0.520133	FALSE	minimal
UK876	76	0.652573	0.376736	1.13037	-0.426832	0.280295	-1.5228	0.12781	0.520133	FALSE	minimal
UK777	76	0.727551	0.483098	1.0957	-0.318071	0.208911	-1.52252	0.127879	0.520133	FALSE	minimal
UK2683	76	0.601715	0.312749	1.15767	-0.507971	0.33387	-1.52147	0.128143	0.520133	FALSE	minimal
UK1065	76	0.677598	0.410394	1.11878	-0.389201	0.255835	-1.5213	0.128185	0.520133	FALSE	minimal
UK1900	76	1.4847	0.892144	2.47084	0.395214	0.259869	1.52082	0.128304	0.520133	FALSE	minimal
UK1717	76	0.700685	0.442996	1.10827	-0.355697	0.233927	-1.52055	0.128373	0.520133	FALSE	minimal
UK491	76	0.655829	0.380672	1.12988	-0.421855	0.277532	-1.52002	0.128505	0.520133	FALSE	minimal
UK306	76	0.660761	0.387063	1.12799	-0.414363	0.272859	-1.51859	0.128865	0.520494	FALSE	minimal
UK1644	76	1.47883	0.892494	2.45038	0.391253	0.257647	1.51856	0.128873	0.520494	FALSE	minimal
UK1633	76	0.650107	0.372846	1.13355	-0.430619	0.283659	-1.51808	0.128993	0.520494	FALSE	minimal
UK1725	76	0.584038	0.291477	1.17025	-0.53779	0.354595	-1.51663	0.129359	0.520823	FALSE	minimal
UK1087	76	1.50586	0.887206	2.55591	0.409364	0.26992	1.51661	0.129364	0.520823	FALSE	minimal
SM d42:0	76	0.667646	0.396035	1.12554	-0.403997	0.266457	-1.51618	0.129474	0.520823	FALSE	minimal
UK733	76	0.621988	0.336365	1.15015	-0.474834	0.313634	-1.51397	0.130032	0.522532	FALSE	minimal
UK263	76	0.692889	0.430649	1.11482	-0.366886	0.242641	-1.51205	0.13052	0.523954	FALSE	minimal
UK2101	76	0.62786	0.34317	1.14873	-0.465438	0.30821	-1.51013	0.131011	0.525058	FALSE	minimal
UK963	76	0.704895	0.447691	1.10987	-0.349706	0.231606	-1.50992	0.131063	0.525058	FALSE	minimal
UK718	76	1.51035	0.884104	2.58019	0.41234	0.273225	1.50916	0.131258	0.5253	FALSE	minimal
UK1102	76	0.618182	0.330707	1.15555	-0.480973	0.319157	-1.50701	0.131808	0.526672	FALSE	minimal
PC 20:1-18:2	76	1.43199	0.897622	2.28449	0.359068	0.238303	1.50677	0.13187	0.526672	FALSE	minimal
UK129	76	0.671496	0.399679	1.12817	-0.398248	0.264717	-1.50443	0.132472	0.528537	FALSE	minimal
UK641	76	0.637105	0.353999	1.14662	-0.45082	0.299817	-1.50365	0.132671	0.528792	FALSE	minimal
UK1932	76	0.621468	0.334193	1.15569	-0.47567	0.316513	-1.50285	0.132879	0.528963	FALSE	minimal
UK254	76	0.656736	0.379463	1.13661	-0.420473	0.27986	-1.50244	0.132984	0.528963	FALSE	minimal
PC 37:1	76	0.641658	0.359499	1.14527	-0.443699	0.295583	-1.5011	0.13333	0.52922	FALSE	minimal
UK2343	76	0.620362	0.332479	1.15751	-0.477452	0.318227	-1.50035	0.133524	0.52922	FALSE	minimal
PI 39:4	76	0.626835	0.340522	1.15388	-0.467072	0.311329	-1.50025	0.133549	0.52922	FALSE	minimal
UK1403	76	1.52353	0.878903	2.64095	0.421028	0.280668	1.5001	0.13359	0.52922	FALSE	minimal
UK1706	76	0.662077	0.386115	1.13527	-0.412373	0.275126	-1.49885	0.133912	0.529659	FALSE	minimal
UK1810	76	0.652661	0.373528	1.14038	-0.426698	0.284726	-1.49862	0.133971	0.529659	FALSE	minimal
UK163	76	1.47858	0.886079	2.46728	0.391083	0.261241	1.49702	0.134388	0.530373	FALSE	minimal
UK1064	76	0.68354	0.415343	1.12492	-0.38047	0.254174	-1.49689	0.134423	0.530373	FALSE	minimal
UK344	76	0.657219	0.379206	1.13905	-0.419738	0.28058	-1.49597	0.134663	0.530785	FALSE	minimal
UK555	76	0.533194	0.233628	1.21687	-0.628871	0.420997	-1.49377	0.135237	0.532375	FALSE	minimal
UK2209	76	0.473405	0.177382	1.26344	-0.747805	0.500838	-1.49311	0.135409	0.532375	FALSE	minimal
SM d42:0	76	0.633323	0.347659	1.15371	-0.456775	0.305999	-1.49273	0.135507	0.532375	FALSE	minimal
CAR 14:0	76	0.609785	0.318445	1.16767	-0.494648	0.331458	-1.49234	0.13561	0.532375	FALSE	minimal
SM d33:2(1)	76	0.612364	0.321485	1.16643	-0.490428	0.328764	-1.49173	0.135769	0.532466	FALSE	minimal
UK910	76	0.670017	0.395796	1.13423	-0.400452	0.268573	-1.49104	0.135952	0.532649	FALSE	minimal
UK1783	76	0.636405	0.350877	1.15428	-0.45192	0.303776	-1.48768	0.136836	0.535226	FALSE	minimal
UK343	76	0.701437	0.439598	1.11924	-0.354625	0.238403	-1.4875	0.136883	0.535226	FALSE	minimal
PC 42:10e	76	0.660102	0.381623	1.14179	-0.415361	0.279573	-1.4857	0.137359	0.535437	FALSE	minimal
SM d30:0	76	0.678669	0.406974	1.13175	-0.387621	0.260911	-1.48565	0.137373	0.535437	FALSE	minimal
UK1072	76	0.694701	0.429507	1.12364	-0.364274	0.245328	-1.48484	0.137585	0.535437	FALSE	minimal
UK482	76	0.663546	0.386054	1.14049	-0.410158	0.276337	-1.48427	0.137738	0.535437	FALSE	minimal
UK2720	76	1.51741	0.874619	2.63261	0.417004	0.281108	1.48343	0.137959	0.535437	FALSE	minimal
UK1619	76	0.664402	0.387051	1.1405	-0.408868	0.275679	-1.48313	0.138039	0.535437	FALSE	minimal
PC 16:0-22:6	76	0.615648	0.324264	1.16887	-0.48508	0.327101	-1.48297	0.138083	0.535437	FALSE	minimal
UK926	76	0.687715	0.419137	1.1284	-0.37438	0.252641	-1.48187	0.138376	0.535437	FALSE	minimal
UK1890	76	1.63079	0.853767	3.115	0.489066	0.330185	1.48119	0.138557	0.535437	FALSE	minimal
UK2914	76	1.65448	0.849722	3.22143	0.503489	0.339967	1.48099	0.138608	0.535437	FALSE	minimal
UK11	76	1.48075	0.880577	2.48997	0.392546	0.265165	1.48038	0.138771	0.535437	FALSE	minimal
UK2252	76	0.656758	0.376392	1.14596	-0.42044	0.284022	-1.48031	0.138791	0.535437	FALSE	minimal
PC 32:2	76	0.521727	0.220355	1.23528	-0.650611	0.439747	-1.47951	0.139004	0.535437	FALSE	minimal
PC 32:4e	76	0.598755	0.303479	1.18132	-0.512903	0.346703	-1.47937	0.139041	0.535437	FALSE	minimal
UK2813	76	0.679484	0.407135	1.13402	-0.386422	0.261321	-1.47872	0.139214	0.535437	FALSE	minimal
UK1049	76	1.53744	0.869342	2.71897	0.430118	0.290886	1.47865	0.139234	0.535437	FALSE	minimal
Cer-NDS d18:0/16:0(1)	76	1.51877	0.872772	2.64291	0.4179	0.282643	1.47854	0.139263	0.535437	FALSE	minimal
UK9	76	0.672642	0.39756	1.13806	-0.396542	0.2683	-1.47798	0.139412	0.535486	FALSE	minimal
UK1279	76	1.44882	0.885773	2.36978	0.370752	0.251044	1.47684	0.139718	0.536134	FALSE	minimal
UK1763	76	0.643887	0.358465	1.15657	-0.440232	0.298822	-1.47322	0.140691	0.539338	FALSE	minimal
PC 16:0-16:1	76	1.4822	0.877252	2.50433	0.39353	0.267598	1.4706	0.141398	0.54152	FALSE	minimal
TG 56:9(1)	76	0.700788	0.436126	1.12606	-0.35555	0.241976	-1.46936	0.141735	0.542277	FALSE	minimal
UK1502	76	0.628779	0.338508	1.16796	-0.463976	0.315934	-1.46858	0.141946	0.542554	FALSE	minimal
CAR 20:3	76	0.594473	0.296864	1.19044	-0.52008	0.354287	-1.46796	0.142114	0.542668	FALSE	minimal
LPE 20:1	76	0.59006	0.291621	1.19391	-0.527532	0.359576	-1.46709	0.14235	0.543041	FALSE	minimal
TG 48:2	76	0.591813	0.293558	1.19309	-0.524565	0.357712	-1.46645	0.142527	0.543184	FALSE	minimal
PC 20:1-18:2	76	1.45109	0.882047	2.38725	0.372316	0.253993	1.46585	0.142688	0.543271	FALSE	minimal
SM d36:3	76	0.635241	0.34606	1.16607	-0.45375	0.309894	-1.46421	0.143137	0.543449	FALSE	minimal
TG 46:2(2)	76	0.571967	0.270712	1.20847	-0.558674	0.381646	-1.46385	0.143234	0.543449	FALSE	minimal
UK1700	76	1.54005	0.863594	2.74636	0.431812	0.295135	1.4631	0.14344	0.543449	FALSE	minimal
PC 16:0-22:4	76	0.705249	0.441671	1.12612	-0.349204	0.238768	-1.46252	0.143598	0.543449	FALSE	minimal
UK521	76	0.676247	0.400314	1.14238	-0.391196	0.267505	-1.46239	0.143634	0.543449	FALSE	minimal
UK1148	76	0.619279	0.325691	1.17751	-0.4792	0.32786	-1.4616	0.143851	0.543449	FALSE	minimal
PC 40:2e	76	1.48805	0.87316	2.53595	0.397466	0.271991	1.46132	0.143928	0.543449	FALSE	minimal
UK2432	76	1.42471	0.886124	2.29064	0.353967	0.242278	1.46099	0.144017	0.543449	FALSE	minimal
UK2310	76	0.618353	0.324344	1.17887	-0.480695	0.329212	-1.46014	0.144252	0.543449	FALSE	minimal
UK1957	76	0.63368	0.34348	1.16906	-0.456211	0.312457	-1.46008	0.144269	0.543449	FALSE	minimal
UK1575	76	0.694507	0.425728	1.13298	-0.364553	0.249694	-1.45999	0.144292	0.543449	FALSE	minimal
UK2962	76	0.671542	0.393423	1.14627	-0.398179	0.272801	-1.45959	0.144401	0.543449	FALSE	minimal
UK2540	76	0.600536	0.302716	1.19136	-0.509933	0.349504	-1.45902	0.14456	0.543525	FALSE	minimal
PC 42:7e	76	0.690728	0.419952	1.13609	-0.370009	0.25388	-1.45742	0.145002	0.54466	FALSE	minimal
UK1668	76	0.688199	0.41618	1.13801	-0.373677	0.256613	-1.45619	0.145341	0.544748	FALSE	minimal
UK696	76	0.70041	0.433638	1.1313	-0.35609	0.24462	-1.45569	0.145479	0.544748	FALSE	minimal
UK2736	76	0.730034	0.477859	1.11528	-0.314665	0.216211	-1.45536	0.14557	0.544748	FALSE	minimal
TG 42:0(2)	76	0.623735	0.3303	1.17785	-0.47203	0.324349	-1.45532	0.145582	0.544748	FALSE	minimal
UK2358	76	1.53816	0.860781	2.74861	0.43059	0.296176	1.45383	0.145993	0.544979	FALSE	minimal
Cer-NDS d18:0/24:0	76	0.675059	0.397188	1.14733	-0.392956	0.270607	-1.45213	0.146466	0.544979	FALSE	minimal
PC 34:5e(1)	76	0.608728	0.311472	1.18967	-0.496384	0.341868	-1.45198	0.146508	0.544979	FALSE	minimal
UK2663	76	0.661458	0.378564	1.15575	-0.413308	0.284725	-1.45161	0.146611	0.544979	FALSE	minimal
UK1564	76	0.651086	0.36472	1.1623	-0.429114	0.295669	-1.45133	0.146688	0.544979	FALSE	minimal
CAR 20:0	76	0.633363	0.341808	1.17361	-0.456711	0.314691	-1.4513	0.146696	0.544979	FALSE	minimal
UK265	76	0.648983	0.361909	1.16377	-0.432349	0.297966	-1.451	0.14678	0.544979	FALSE	minimal
UK209	76	0.681677	0.406202	1.14397	-0.383199	0.264135	-1.45077	0.146844	0.544979	FALSE	minimal
PC 15:0-18:2	76	0.638059	0.34769	1.17093	-0.449324	0.309755	-1.45058	0.146897	0.544979	FALSE	minimal
DG 20:0-18:1	76	1.41472	0.884852	2.26189	0.346933	0.239422	1.44904	0.147326	0.545626	FALSE	minimal
PC 14:0-15:0	76	0.658622	0.374335	1.15881	-0.417606	0.288265	-1.44869	0.147425	0.545626	FALSE	minimal
UK1347	76	0.698815	0.430288	1.13492	-0.358369	0.247414	-1.44846	0.147489	0.545626	FALSE	minimal
PC 40:5	76	0.585585	0.283681	1.20879	-0.535143	0.369776	-1.44721	0.147838	0.5464	FALSE	minimal
UK2900	76	0.66387	0.380977	1.15683	-0.409669	0.283341	-1.44585	0.14822	0.547103	FALSE	minimal
TG 46:2(1)	76	0.610322	0.312463	1.19212	-0.493769	0.341582	-1.44553	0.148308	0.547103	FALSE	minimal
PC 20:0-22:4	76	0.648462	0.360152	1.16757	-0.433152	0.30004	-1.44365	0.148838	0.54742	FALSE	minimal
UK896	76	1.4148	0.88317	2.26646	0.346991	0.240423	1.44325	0.148949	0.54742	FALSE	minimal
UK2532	76	0.66957	0.388335	1.15448	-0.40112	0.277943	-1.44317	0.148971	0.54742	FALSE	minimal
UK1775	76	1.6726	0.831658	3.36387	0.514379	0.356487	1.44291	0.149045	0.54742	FALSE	minimal
UK1733	76	0.601468	0.301258	1.20084	-0.508383	0.352758	-1.44117	0.149538	0.54742	FALSE	minimal
UK1964	76	0.685972	0.410834	1.14537	-0.376919	0.261555	-1.44107	0.149565	0.54742	FALSE	minimal
UK80	76	0.69666	0.426058	1.13913	-0.361458	0.250878	-1.44077	0.14965	0.54742	FALSE	minimal
UK2800	76	0.663287	0.379407	1.15957	-0.410548	0.284999	-1.44052	0.149719	0.54742	FALSE	minimal
UK2790	76	1.52706	0.858416	2.71654	0.423346	0.293884	1.44052	0.14972	0.54742	FALSE	minimal
UK2810	76	0.706133	0.439787	1.13379	-0.347951	0.241588	-1.44027	0.149792	0.54742	FALSE	minimal
LPE 18:2	76	0.548688	0.242246	1.24278	-0.600225	0.417132	-1.43893	0.15017	0.548288	FALSE	minimal
UK2505	76	0.687327	0.412078	1.14643	-0.374945	0.261019	-1.43646	0.150871	0.550171	FALSE	minimal
UK1760	76	1.62957	0.836833	3.17329	0.488319	0.340025	1.43612	0.150967	0.550171	FALSE	minimal
UK960	76	0.712224	0.447939	1.13244	-0.339363	0.2366	-1.43433	0.151477	0.551213	FALSE	minimal
UK128	76	0.685124	0.408484	1.14912	-0.378155	0.263851	-1.43321	0.151797	0.551213	FALSE	minimal
Cer-NDS d18:0/24:1	76	1.56993	0.847119	2.9095	0.451033	0.314769	1.4329	0.151886	0.551213	FALSE	minimal
UK426	76	0.695802	0.42367	1.14273	-0.36269	0.253118	-1.43289	0.15189	0.551213	FALSE	minimal
UK1800	76	0.655137	0.367254	1.16869	-0.422912	0.295301	-1.43214	0.152105	0.551213	FALSE	minimal
UK2408	76	0.652962	0.364316	1.1703	-0.426236	0.297703	-1.43175	0.152215	0.551213	FALSE	minimal
UK730	76	1.48622	0.863819	2.55706	0.396233	0.276849	1.43122	0.152367	0.551213	FALSE	minimal
PC 14:0-18:2	76	0.644951	0.353615	1.17631	-0.438581	0.306615	-1.43039	0.152604	0.551213	FALSE	minimal
TG 14:0-15:0-16:0	76	0.673576	0.391917	1.15765	-0.395155	0.276301	-1.43016	0.152671	0.551213	FALSE	minimal
UK1141	76	0.619223	0.321014	1.19445	-0.47929	0.335193	-1.42989	0.152748	0.551213	FALSE	minimal
UK1039	76	0.594047	0.290836	1.21337	-0.520797	0.364387	-1.42924	0.152935	0.551213	FALSE	minimal
UK1615	76	1.54042	0.85155	2.78655	0.432054	0.302424	1.42864	0.153109	0.551213	FALSE	minimal
UK1547	76	0.647215	0.356171	1.17608	-0.435077	0.304728	-1.42776	0.153362	0.551213	FALSE	minimal
UK767	76	0.737907	0.486148	1.12004	-0.303938	0.21291	-1.42754	0.153425	0.551213	FALSE	minimal
TG 46:3	76	0.582027	0.27681	1.22378	-0.541238	0.379176	-1.42741	0.153462	0.551213	FALSE	minimal
UK299	76	0.70017	0.429168	1.1423	-0.356432	0.249732	-1.42726	0.153506	0.551213	FALSE	minimal
PE 18:2e/20:4	76	0.643834	0.351439	1.1795	-0.440315	0.308879	-1.42552	0.154006	0.551902	FALSE	minimal
UK2270	76	0.689507	0.413558	1.14958	-0.371778	0.260805	-1.4255	0.154013	0.551902	FALSE	minimal
UK2108	76	0.640769	0.347368	1.18199	-0.445086	0.312389	-1.42478	0.15422	0.551902	FALSE	minimal
PC 43:4e	76	0.627989	0.331042	1.1913	-0.465233	0.326671	-1.42416	0.154399	0.551902	FALSE	minimal
UK275	76	0.698375	0.425986	1.14494	-0.359	0.252219	-1.42337	0.15463	0.551902	FALSE	minimal
SM d32:0	76	0.680228	0.400011	1.15675	-0.385327	0.270886	-1.42247	0.154891	0.551902	FALSE	minimal
UK2802	76	0.517483	0.208765	1.28273	-0.65878	0.463146	-1.4224	0.15491	0.551902	FALSE	minimal
UK980	76	0.676171	0.394344	1.15941	-0.39131	0.275113	-1.42236	0.154922	0.551902	FALSE	minimal
HexCer-NS d18:1/22:0	76	0.701479	0.430311	1.14353	-0.354565	0.249327	-1.42209	0.155001	0.551902	FALSE	minimal
UK2811	76	0.66401	0.377551	1.16781	-0.409458	0.288057	-1.42145	0.155187	0.551902	FALSE	minimal
UK1472	76	1.62751	0.83141	3.18589	0.48705	0.342695	1.42123	0.155249	0.551902	FALSE	minimal
UK1780	76	1.51071	0.854883	2.66967	0.412583	0.290497	1.42027	0.15553	0.552291	FALSE	minimal
UK1705	76	1.55224	0.845981	2.84812	0.439701	0.309673	1.41989	0.155641	0.552291	FALSE	minimal
UK127	76	0.687814	0.410122	1.15353	-0.374237	0.263808	-1.41859	0.156017	0.553126	FALSE	minimal
UK466	76	0.593406	0.288386	1.22104	-0.521876	0.368153	-1.41755	0.156322	0.553363	FALSE	minimal
UK1837	76	0.722617	0.46111	1.13243	-0.324875	0.229206	-1.4174	0.156367	0.553363	FALSE	minimal
UK1033	76	0.723907	0.462933	1.132	-0.323092	0.228102	-1.41644	0.156648	0.553858	FALSE	minimal
TG 48:1	76	0.635869	0.339569	1.19072	-0.452762	0.32006	-1.41462	0.157181	0.554594	FALSE	minimal
UK2194	76	0.628955	0.330655	1.19636	-0.463696	0.328053	-1.41348	0.157515	0.554594	FALSE	minimal
UK2247	76	0.657781	0.367965	1.17586	-0.418884	0.29637	-1.41338	0.157543	0.554594	FALSE	minimal
UK2422	76	1.44004	0.868251	2.38839	0.364673	0.258136	1.41271	0.15774	0.554594	FALSE	minimal
UK586	76	0.714636	0.448301	1.1392	-0.335982	0.237912	-1.41221	0.157888	0.554594	FALSE	minimal
UK528	76	0.706535	0.436236	1.14432	-0.347382	0.246015	-1.41203	0.15794	0.554594	FALSE	minimal
FA 18:0	76	0.671661	0.386412	1.16748	-0.398001	0.282066	-1.41102	0.158238	0.554594	FALSE	minimal
PC 18:0-18:2	76	0.643918	0.349294	1.18705	-0.440184	0.31207	-1.41053	0.158383	0.554594	FALSE	minimal
SM d22:1/16:0	76	0.575051	0.266558	1.24057	-0.553296	0.392279	-1.41047	0.158402	0.554594	FALSE	minimal
PI 18:0-20:4	76	0.679447	0.396937	1.16303	-0.386476	0.274236	-1.40928	0.158751	0.554594	FALSE	minimal
UK1848	76	1.45241	0.864267	2.44078	0.373222	0.264845	1.40921	0.158773	0.554594	FALSE	minimal
SM d32:2	76	0.654741	0.36323	1.18021	-0.423515	0.300614	-1.40883	0.158885	0.554594	FALSE	minimal
UK2125	76	0.71548	0.449063	1.13996	-0.334801	0.237649	-1.40881	0.158892	0.554594	FALSE	minimal
UK2207	76	1.48059	0.857654	2.55599	0.392443	0.27857	1.40878	0.158901	0.554594	FALSE	minimal
TG 14:0-16:0-18:2	76	0.630174	0.331368	1.19843	-0.461759	0.327943	-1.40805	0.159117	0.554594	FALSE	minimal
UK2168	76	0.62711	0.327523	1.20073	-0.466633	0.331409	-1.40803	0.159123	0.554594	FALSE	minimal
UK662	76	0.478538	0.171452	1.33564	-0.737021	0.523691	-1.40736	0.159321	0.554789	FALSE	minimal
UK935	76	0.708946	0.439015	1.14485	-0.343975	0.244513	-1.40678	0.159494	0.554869	FALSE	minimal
PE 20:0-20:4	76	0.669373	0.382444	1.17157	-0.401414	0.285591	-1.40556	0.159856	0.554869	FALSE	minimal
UK212	76	1.46509	0.86013	2.49555	0.381919	0.27173	1.40551	0.15987	0.554869	FALSE	minimal
UK308	76	0.672496	0.386703	1.16951	-0.396759	0.282316	-1.40537	0.159911	0.554869	FALSE	minimal
PE 20:0-20:4	76	0.652687	0.359909	1.18363	-0.426658	0.303697	-1.40488	0.160057	0.554884	FALSE	minimal
LPI 18:0	76	0.632922	0.334185	1.19871	-0.457407	0.325844	-1.40376	0.16039	0.555546	FALSE	minimal
UK327	76	0.690538	0.411606	1.15849	-0.370284	0.263982	-1.40269	0.160711	0.555682	FALSE	minimal
TG 42:0(2)	76	0.64061	0.343829	1.19356	-0.445334	0.317489	-1.40268	0.160713	0.555682	FALSE	minimal
PC 37:0e	76	0.669996	0.38257	1.17337	-0.400484	0.285898	-1.40079	0.161276	0.556371	FALSE	minimal
UK2277	76	1.55944	0.837338	2.90426	0.444327	0.317272	1.40046	0.161376	0.556371	FALSE	minimal
TG 46:2(2)	76	0.610254	0.305715	1.21816	-0.493881	0.352665	-1.40043	0.161386	0.556371	FALSE	minimal
UK1261	76	1.45834	0.859952	2.47311	0.377298	0.269478	1.40011	0.161481	0.556371	FALSE	minimal
PC 40:6e(1)	76	1.453	0.860785	2.45266	0.373631	0.267113	1.39878	0.16188	0.557255	FALSE	minimal
UK1131	76	0.734149	0.475914	1.13251	-0.309043	0.221161	-1.39737	0.162304	0.557551	FALSE	minimal
UK1968	76	1.61162	0.824969	3.14837	0.477237	0.341657	1.39683	0.162464	0.557551	FALSE	minimal
Cer-NS d18:1/20:0	76	1.43641	0.864119	2.38772	0.362147	0.259282	1.39673	0.162494	0.557551	FALSE	minimal
TG 16:0-18:0-18:0	76	0.583636	0.27406	1.2429	-0.538478	0.385678	-1.39619	0.162658	0.557551	FALSE	minimal
PC 44:4e(1)	76	1.45386	0.859191	2.4601	0.374219	0.268359	1.39447	0.163174	0.557551	FALSE	minimal
UK1181	76	1.46829	0.855669	2.51954	0.384101	0.275497	1.39421	0.163253	0.557551	FALSE	minimal
UK735	76	0.659636	0.367496	1.18401	-0.416068	0.298457	-1.39406	0.163298	0.557551	FALSE	minimal
TG 58:7(2)	76	0.662314	0.371082	1.18211	-0.412016	0.29557	-1.39397	0.163327	0.557551	FALSE	minimal
UK197	76	0.69112	0.411013	1.16212	-0.369441	0.265147	-1.39334	0.163516	0.557551	FALSE	minimal
UK2323	76	1.51173	0.845273	2.70364	0.413251	0.296606	1.39327	0.163539	0.557551	FALSE	minimal
TG 48:4	76	0.617314	0.313133	1.21698	-0.482377	0.346301	-1.39294	0.163637	0.557551	FALSE	minimal
TG 44:0	76	0.630148	0.329014	1.2069	-0.461801	0.331559	-1.39282	0.163676	0.557551	FALSE	minimal
UK91	76	0.649111	0.353218	1.19287	-0.432151	0.310468	-1.39194	0.163942	0.557899	FALSE	minimal
FA 17:0	76	0.659247	0.36653	1.18573	-0.416658	0.299498	-1.39118	0.164169	0.557899	FALSE	minimal
UK2878	76	0.688029	0.406252	1.16525	-0.373924	0.268804	-1.39107	0.164205	0.557899	FALSE	minimal
PC 18:2-20:5(1)	76	0.585106	0.274795	1.24583	-0.535962	0.385595	-1.38996	0.164541	0.558279	FALSE	minimal
UK856	76	1.44783	0.859122	2.43994	0.370065	0.26628	1.38976	0.164602	0.558279	FALSE	minimal
UK755	76	0.697887	0.419981	1.15968	-0.359698	0.259105	-1.38823	0.165067	0.558483	FALSE	minimal
UK281	76	0.616115	0.310867	1.22109	-0.484322	0.349014	-1.38769	0.165232	0.558483	FALSE	minimal
UK1604	76	1.40273	0.86954	2.26286	0.338419	0.243985	1.38705	0.165427	0.558483	FALSE	minimal
UK223	76	0.699353	0.421734	1.15972	-0.3576	0.258051	-1.38577	0.165816	0.558483	FALSE	minimal
UK455	76	0.694717	0.414965	1.16307	-0.36425	0.262914	-1.38544	0.165919	0.558483	FALSE	minimal
UK1768	76	1.48715	0.848214	2.60739	0.396863	0.286472	1.38534	0.165947	0.558483	FALSE	minimal
UK2559	76	1.38893	0.872567	2.21087	0.328534	0.237169	1.38523	0.165981	0.558483	FALSE	minimal
UK989	76	1.50103	0.844654	2.66748	0.406153	0.293358	1.3845	0.166206	0.558483	FALSE	minimal
UK1504	76	0.632537	0.330728	1.20977	-0.458017	0.330839	-1.38441	0.166233	0.558483	FALSE	minimal
UK1740	76	0.678582	0.391844	1.17515	-0.38775	0.280174	-1.38396	0.166371	0.558483	FALSE	minimal
PC 41:4e	76	0.63441	0.333024	1.20855	-0.45506	0.328817	-1.38393	0.166379	0.558483	FALSE	minimal
UK1031	76	0.720094	0.452254	1.14656	-0.328373	0.237315	-1.3837	0.16645	0.558483	FALSE	minimal
UK2451	76	0.738672	0.480934	1.13454	-0.302901	0.218941	-1.38348	0.166518	0.558483	FALSE	minimal
UK1613	76	0.661672	0.368505	1.18807	-0.412985	0.298631	-1.38293	0.166686	0.558571	FALSE	minimal
UK2520	76	1.46679	0.851969	2.5253	0.383077	0.277185	1.38203	0.166963	0.559019	FALSE	minimal
UK94	76	0.694816	0.414421	1.16493	-0.364108	0.263656	-1.381	0.16728	0.559063	FALSE	minimal
UK2713	76	0.622034	0.316984	1.22065	-0.474761	0.34395	-1.38032	0.167489	0.559063	FALSE	minimal
FA 18:2	76	0.684697	0.399818	1.17256	-0.378779	0.274472	-1.38003	0.167578	0.559063	FALSE	minimal
UK2309	76	0.639445	0.338819	1.20681	-0.447155	0.324048	-1.3799	0.167617	0.559063	FALSE	minimal
UK670	76	1.39412	0.869566	2.2351	0.332261	0.240828	1.37966	0.16769	0.559063	FALSE	minimal
UK2334	76	0.595085	0.284414	1.24511	-0.51905	0.376671	-1.37799	0.168205	0.559912	FALSE	minimal
UK2897	76	0.686618	0.402209	1.17214	-0.375977	0.27286	-1.37791	0.168231	0.559912	FALSE	minimal
UK1916	76	1.55093	0.830494	2.89632	0.438853	0.318667	1.37715	0.168465	0.560214	FALSE	minimal
UK535	76	0.606427	0.297509	1.23611	-0.500171	0.363337	-1.3766	0.168635	0.560303	FALSE	minimal
DG 16:0-22:4	76	1.39017	0.869204	2.22339	0.329428	0.239595	1.37494	0.169151	0.561101	FALSE	minimal
UK1889	76	1.52408	0.835834	2.77905	0.421391	0.306488	1.3749	0.169162	0.561101	FALSE	minimal
UK536	76	0.645063	0.345036	1.20598	-0.438408	0.319234	-1.37331	0.169655	0.562129	FALSE	minimal
UK2131	76	1.40235	0.865274	2.27279	0.338149	0.246356	1.3726	0.169876	0.562129	FALSE	minimal
UK1769	76	1.48204	0.844718	2.60021	0.393421	0.286823	1.37165	0.170173	0.562129	FALSE	minimal
UK2026	76	1.51952	0.83567	2.76299	0.418396	0.30506	1.37152	0.170212	0.562129	FALSE	minimal
UK576	76	0.696719	0.415659	1.16783	-0.361373	0.263529	-1.37128	0.170286	0.562129	FALSE	minimal
UK999	76	0.689049	0.404607	1.17346	-0.372443	0.271631	-1.37113	0.170333	0.562129	FALSE	minimal
PE 34:2e	76	1.44248	0.853887	2.43679	0.366363	0.26751	1.36953	0.170833	0.563295	FALSE	minimal
UK1343	76	1.48508	0.842923	2.61644	0.395466	0.288952	1.36862	0.171118	0.563295	FALSE	minimal
UK1893	76	1.43376	0.855739	2.40223	0.360304	0.263313	1.36835	0.171203	0.563295	FALSE	minimal
UK1241	76	1.46454	0.847854	2.52976	0.381539	0.278871	1.36816	0.171263	0.563295	FALSE	minimal
UK1501	76	0.666301	0.372288	1.19251	-0.406014	0.296977	-1.36716	0.171576	0.563853	FALSE	minimal
TG 54:6(3)	76	0.738303	0.477801	1.14084	-0.303401	0.222021	-1.36654	0.17177	0.564015	FALSE	minimal
UK138	76	1.46926	0.845272	2.55388	0.384759	0.282069	1.36406	0.17255	0.565823	FALSE	minimal
UK400	76	0.691514	0.406924	1.17514	-0.368872	0.27054	-1.36347	0.172735	0.565823	FALSE	minimal
UK2931	76	1.41396	0.859356	2.32649	0.346393	0.254064	1.36341	0.172754	0.565823	FALSE	minimal
UK2217	76	0.682172	0.393307	1.1832	-0.382473	0.280965	-1.36128	0.173424	0.565918	FALSE	minimal
UK1032	76	1.38338	0.86697	2.20738	0.324527	0.238407	1.36123	0.173441	0.565918	FALSE	minimal
UK2169	76	1.43985	0.851681	2.43419	0.364536	0.267898	1.36073	0.173599	0.565918	FALSE	minimal
UK245	76	1.46997	0.843906	2.5605	0.385244	0.283142	1.3606	0.173639	0.565918	FALSE	minimal
UK674	76	0.661854	0.365212	1.19944	-0.41271	0.303351	-1.3605	0.17367	0.565918	FALSE	minimal
UK2340	76	0.66197	0.365337	1.19945	-0.412536	0.303264	-1.36032	0.173729	0.565918	FALSE	minimal
UK574	76	0.680209	0.390364	1.18526	-0.385355	0.283326	-1.36011	0.173795	0.565918	FALSE	minimal
UK1606	76	1.45349	0.847699	2.49219	0.373966	0.2751	1.35938	0.174025	0.566197	FALSE	minimal
UK2402	76	0.682137	0.392534	1.1854	-0.382525	0.281942	-1.35675	0.174861	0.568443	FALSE	minimal
LPE 22:5	76	0.669707	0.375019	1.19596	-0.400915	0.295849	-1.35513	0.175375	0.56964	FALSE	minimal
UK1860	76	1.39352	0.861999	2.25279	0.331835	0.24507	1.35404	0.175722	0.570207	FALSE	minimal
TG 60:8	76	0.703753	0.423154	1.17042	-0.351328	0.259536	-1.35367	0.17584	0.570207	FALSE	minimal
UK2939	76	0.714096	0.438414	1.16313	-0.336738	0.248905	-1.35288	0.176094	0.570555	FALSE	minimal
SM d23:2/18:0	76	0.711699	0.434498	1.16575	-0.3401	0.251767	-1.35085	0.176742	0.571869	FALSE	minimal
UK1243	76	1.44536	0.846804	2.46699	0.368356	0.272776	1.3504	0.176889	0.571869	FALSE	minimal
UK924	76	0.709084	0.430499	1.16795	-0.343781	0.254607	-1.35024	0.176937	0.571869	FALSE	minimal
PE 18:2-20:4	76	0.719561	0.446099	1.16066	-0.329114	0.243929	-1.34922	0.177266	0.572457	FALSE	minimal
UK2433	76	1.47109	0.839236	2.57865	0.386002	0.286359	1.34796	0.177671	0.573197	FALSE	minimal
UK2031	76	1.44795	0.845176	2.48062	0.37015	0.274674	1.3476	0.177788	0.573197	FALSE	minimal
UK2728	76	0.696501	0.411466	1.17899	-0.361686	0.268543	-1.34685	0.17803	0.573505	FALSE	minimal
UK975	76	0.708615	0.429073	1.17028	-0.344443	0.255962	-1.34568	0.178405	0.573593	FALSE	minimal
TG 58:5(3)	76	0.680396	0.388263	1.19233	-0.385081	0.286221	-1.3454	0.178497	0.573593	FALSE	minimal
UK421	76	0.681453	0.389724	1.19156	-0.383528	0.285097	-1.34526	0.178542	0.573593	FALSE	minimal
UK2302	76	0.647656	0.343854	1.21988	-0.434395	0.323033	-1.34474	0.178709	0.573593	FALSE	minimal
UK2360	76	0.706591	0.425878	1.17233	-0.347303	0.258316	-1.34449	0.17879	0.573593	FALSE	minimal
OxPC 38:6+1O(1Cyc)	76	1.36698	0.865659	2.15863	0.312605	0.233096	1.3411	0.179889	0.576648	FALSE	minimal
LPC 0:0/18:2	76	0.68338	0.391473	1.19295	-0.380705	0.284252	-1.33932	0.180466	0.577257	FALSE	minimal
UK690	76	0.737631	0.47252	1.15149	-0.304311	0.227227	-1.33924	0.180493	0.577257	FALSE	minimal
SM d40:1	76	1.40034	0.855454	2.29229	0.336714	0.251448	1.3391	0.180537	0.577257	FALSE	minimal
UK2369	76	0.60524	0.290165	1.26244	-0.502131	0.375089	-1.3387	0.180669	0.577257	FALSE	minimal
UK1877	76	1.39033	0.857487	2.25428	0.329541	0.246577	1.33646	0.181398	0.578706	FALSE	minimal
UK1052	76	0.690155	0.400599	1.18901	-0.370838	0.277529	-1.33622	0.181478	0.578706	FALSE	minimal
UK916	76	0.604366	0.28865	1.2654	-0.503576	0.377023	-1.33567	0.181659	0.578706	FALSE	minimal
PE 16:0/14-HDOHE1	76	0.480542	0.163867	1.4092	-0.73284	0.548908	-1.33509	0.181848	0.578706	FALSE	minimal
OxPI (901)	76	0.474153	0.158491	1.41851	-0.746224	0.559097	-1.3347	0.181976	0.578706	FALSE	minimal
UK2395	76	0.685213	0.393218	1.19404	-0.378026	0.283349	-1.33413	0.18216	0.578706	FALSE	minimal
UK12	76	0.704658	0.421205	1.17886	-0.350043	0.262547	-1.33326	0.182447	0.578706	FALSE	minimal
UK801	76	0.697877	0.411245	1.18429	-0.359712	0.269823	-1.33314	0.182486	0.578706	FALSE	minimal
UK2126	76	0.639074	0.330845	1.23446	-0.447735	0.335904	-1.33293	0.182556	0.578706	FALSE	minimal
UK1917	76	0.69717	0.410159	1.18502	-0.360726	0.270655	-1.33279	0.182601	0.578706	FALSE	minimal
UK2342	76	0.725728	0.452747	1.1633	-0.320579	0.240736	-1.33166	0.182972	0.57941	FALSE	minimal
PC 18:1-20:4	76	0.652007	0.347227	1.22431	-0.427701	0.321468	-1.33046	0.183366	0.580189	FALSE	minimal
UK503	76	1.38953	0.855711	2.25636	0.328964	0.24734	1.33001	0.183516	0.580195	FALSE	minimal
UK1589	76	0.681371	0.386925	1.19989	-0.383649	0.288712	-1.32883	0.183905	0.580525	FALSE	minimal
UK2918	76	0.679493	0.384285	1.20148	-0.386408	0.290797	-1.32879	0.183917	0.580525	FALSE	minimal
UK1709	76	0.67735	0.38106	1.20402	-0.389568	0.293485	-1.32739	0.184381	0.581243	FALSE	minimal
UK255	76	0.694693	0.405652	1.18968	-0.364286	0.274476	-1.3272	0.184441	0.581243	FALSE	minimal
UK822	76	0.668989	0.369324	1.2118	-0.401988	0.303108	-1.32622	0.184768	0.581678	FALSE	minimal
UK639	76	0.516411	0.194271	1.37272	-0.660853	0.4988	-1.32489	0.185209	0.581678	FALSE	minimal
TG 44:1	76	0.622719	0.308962	1.2551	-0.47366	0.35759	-1.32459	0.185307	0.581678	FALSE	minimal
UK561	76	1.37804	0.857412	2.21479	0.32066	0.24209	1.32455	0.185322	0.581678	FALSE	minimal
UK994	76	1.36496	0.861341	2.16305	0.311127	0.234894	1.32454	0.185322	0.581678	FALSE	minimal
UK359	76	0.722957	0.447027	1.16921	-0.324405	0.245271	-1.32264	0.185954	0.582373	FALSE	minimal
Cer-NS d18:1/16:0	76	1.37241	0.858257	2.19457	0.316568	0.2395	1.32179	0.186239	0.582373	FALSE	minimal
OxPE (764)	76	0.583652	0.262655	1.29695	-0.53845	0.40738	-1.32174	0.186255	0.582373	FALSE	minimal
LPC 20:5	76	0.633654	0.322119	1.24649	-0.456252	0.345195	-1.32172	0.186261	0.582373	FALSE	minimal
UK2649	76	1.36989	0.858779	2.1852	0.314732	0.238253	1.321	0.186501	0.582373	FALSE	minimal
PE 40:4e	76	0.693031	0.402196	1.19417	-0.366681	0.27762	-1.3208	0.186568	0.582373	FALSE	minimal
UK620	76	1.36676	0.859595	2.17316	0.312445	0.236601	1.32056	0.18665	0.582373	FALSE	minimal
UK2707	76	1.44771	0.83581	2.5076	0.369986	0.280276	1.32008	0.186808	0.582373	FALSE	minimal
UK182	76	0.711652	0.429422	1.17937	-0.340166	0.257729	-1.31986	0.186883	0.582373	FALSE	minimal
UK2442	76	0.714749	0.433872	1.17746	-0.335824	0.254685	-1.31859	0.187307	0.582829	FALSE	minimal
SM d38:2	76	0.631767	0.319195	1.25042	-0.459235	0.348325	-1.31841	0.187367	0.582829	FALSE	minimal
PC 16:0-16:1	76	1.47875	0.826503	2.64573	0.391198	0.296811	1.318	0.187503	0.582829	FALSE	minimal
UK1857	76	1.46161	0.831001	2.57076	0.379538	0.288093	1.31741	0.1877	0.582829	FALSE	minimal
PC 18:1e/20:4	76	0.663018	0.359711	1.22207	-0.410952	0.311991	-1.31719	0.187774	0.582829	FALSE	minimal
PC 16:0-24:0	76	0.635805	0.324008	1.24765	-0.452864	0.34394	-1.31669	0.187941	0.582886	FALSE	minimal
UK412	76	0.725317	0.44952	1.17033	-0.321146	0.244096	-1.31566	0.188289	0.583323	FALSE	minimal
UK1168	76	0.740084	0.472609	1.15894	-0.300992	0.228824	-1.31539	0.18838	0.583323	FALSE	minimal
UK2353	76	1.44693	0.834046	2.51018	0.369443	0.281077	1.31439	0.188716	0.583902	FALSE	minimal
UK260	76	0.677647	0.379134	1.2112	-0.389128	0.296295	-1.31331	0.189077	0.584059	FALSE	minimal
UK2793	76	1.49637	0.819797	2.7313	0.40304	0.307009	1.31279	0.189252	0.584059	FALSE	minimal
TG 18:0-20:4-20:4	76	0.719083	0.43933	1.17698	-0.329778	0.251392	-1.31181	0.189584	0.584059	FALSE	minimal
UK82	76	0.710006	0.425592	1.18449	-0.342483	0.261118	-1.3116	0.189655	0.584059	FALSE	minimal
UK2199	76	0.693791	0.401752	1.19812	-0.365585	0.278742	-1.31155	0.189672	0.584059	FALSE	minimal
UK1942	76	1.4015	0.846068	2.32157	0.337544	0.2575	1.31085	0.189907	0.584059	FALSE	minimal
UK773	76	0.753768	0.493949	1.15025	-0.28267	0.21564	-1.31084	0.18991	0.584059	FALSE	minimal
UK101	76	1.44483	0.833351	2.505	0.367994	0.280762	1.31069	0.189961	0.584059	FALSE	minimal
PC 18:2-18:2	76	0.64447	0.334011	1.2435	-0.439328	0.335334	-1.31012	0.190155	0.584197	FALSE	minimal
TG 51:3	76	0.687823	0.392827	1.20435	-0.374224	0.285797	-1.30941	0.190397	0.584481	FALSE	minimal
UK86	76	1.40337	0.844484	2.33213	0.338877	0.259136	1.30772	0.190969	0.585407	FALSE	minimal
UK39	76	0.702923	0.414341	1.1925	-0.352508	0.269672	-1.30717	0.191154	0.585407	FALSE	minimal
UK2880	76	1.31862	0.870949	1.99638	0.276583	0.211609	1.30704	0.191198	0.585407	FALSE	minimal
UK2251	76	1.40576	0.843374	2.34317	0.34058	0.260676	1.30653	0.191374	0.585407	FALSE	minimal
PE 16:1e/20:5	76	0.717363	0.43577	1.18092	-0.332173	0.254321	-1.30612	0.191512	0.585407	FALSE	minimal
UK1628	76	0.728394	0.452679	1.17204	-0.316913	0.242683	-1.30587	0.191596	0.585407	FALSE	minimal
UK2804	76	0.645117	0.333912	1.24636	-0.438324	0.335996	-1.30455	0.192046	0.586323	FALSE	minimal
UK2301	76	1.46385	0.825267	2.59655	0.381069	0.292407	1.30322	0.192501	0.58689	FALSE	minimal
UK1667	76	0.729398	0.453734	1.17254	-0.315536	0.242198	-1.3028	0.192642	0.58689	FALSE	minimal
UK108	76	0.69974	0.408914	1.19741	-0.357046	0.274084	-1.30269	0.192681	0.58689	FALSE	minimal
UK2299	76	0.719368	0.438041	1.18137	-0.329383	0.253091	-1.30144	0.193109	0.586929	FALSE	minimal
PC 16:0-18:0	76	1.4262	0.8355	2.43452	0.355012	0.272825	1.30125	0.193175	0.586929	FALSE	minimal
UK457	76	0.695568	0.402549	1.20188	-0.363027	0.279037	-1.301	0.193258	0.586929	FALSE	minimal
UK939	76	0.72262	0.442932	1.17892	-0.324871	0.249729	-1.3009	0.193294	0.586929	FALSE	minimal
Cer-NS d17:1/25:1	76	1.45376	0.826959	2.55566	0.374155	0.287834	1.2999	0.193636	0.58742	FALSE	minimal
UK383	76	0.687548	0.390734	1.20983	-0.374624	0.288319	-1.29934	0.193828	0.58742	FALSE	minimal
OxPE (766)	76	0.545562	0.218683	1.36105	-0.605938	0.466425	-1.29911	0.193906	0.58742	FALSE	minimal
LPC 20:2	76	0.694859	0.400851	1.20451	-0.364046	0.280674	-1.29704	0.194617	0.588633	FALSE	minimal
UK2560	76	1.36114	0.854186	2.16896	0.308321	0.237718	1.297	0.19463	0.588633	FALSE	minimal
UK940	76	0.722706	0.442352	1.18074	-0.324752	0.250458	-1.29663	0.194757	0.588633	FALSE	minimal
UK1130	76	0.759971	0.501792	1.15099	-0.274475	0.211783	-1.29602	0.194968	0.58875	FALSE	minimal
TG 56:9(2)	76	0.732064	0.456714	1.17342	-0.311888	0.240719	-1.29565	0.195097	0.58875	FALSE	minimal
UK1822	76	1.43594	0.830496	2.48276	0.361819	0.279363	1.29516	0.195265	0.588805	FALSE	minimal
UK2643	76	1.49002	0.814324	2.72637	0.398787	0.308257	1.29368	0.195775	0.589886	FALSE	minimal
LPC 0:0/18:1	76	0.712324	0.42581	1.19162	-0.339222	0.26252	-1.29218	0.196295	0.591	FALSE	minimal
OxPS (826)	76	0.42735	0.117556	1.55354	-0.850152	0.658514	-1.29102	0.196698	0.591572	FALSE	minimal
UK2780	76	0.627952	0.3098	1.27284	-0.465291	0.360479	-1.29076	0.196787	0.591572	FALSE	minimal
UK2823	76	0.687744	0.389377	1.21474	-0.374338	0.290239	-1.28976	0.197134	0.592158	FALSE	minimal
UK1698	76	1.43641	0.828162	2.4914	0.362149	0.280967	1.28894	0.197419	0.592159	FALSE	minimal
UK2102	76	0.639755	0.324282	1.26213	-0.44667	0.346669	-1.28846	0.197584	0.592159	FALSE	minimal
UK419	76	0.683437	0.382873	1.21995	-0.38062	0.295629	-1.28749	0.197922	0.592159	FALSE	minimal
UK1751	76	0.6989	0.405059	1.2059	-0.358247	0.278303	-1.28725	0.198006	0.592159	FALSE	minimal
TG 14:0-16:0-20:4	76	0.663714	0.355538	1.23901	-0.409904	0.318479	-1.28707	0.198071	0.592159	FALSE	minimal
SM d36:2	76	0.674238	0.369902	1.22897	-0.394172	0.306299	-1.28689	0.198133	0.592159	FALSE	minimal
PC 32:3e	76	0.68011	0.378036	1.22356	-0.3855	0.299626	-1.2866	0.198232	0.592159	FALSE	minimal
UK1978	76	0.661818	0.352706	1.24183	-0.412765	0.321099	-1.28547	0.198626	0.592159	FALSE	minimal
UK965	76	0.715291	0.429147	1.19223	-0.335066	0.260658	-1.28546	0.198631	0.592159	FALSE	minimal
UK28	76	0.684381	0.383793	1.22039	-0.379241	0.295108	-1.28509	0.19876	0.592159	FALSE	minimal
PC 44:4e(2)	76	0.700674	0.407266	1.20546	-0.355713	0.276825	-1.28497	0.198801	0.592159	FALSE	minimal
UK865	76	1.42282	0.830735	2.43691	0.352643	0.274534	1.28451	0.198962	0.592159	FALSE	minimal
TG 46:0	76	0.719844	0.435849	1.18889	-0.32872	0.255989	-1.28412	0.199101	0.592159	FALSE	minimal
BMP 22:6-22:6	76	0.603708	0.279194	1.30542	-0.504664	0.393462	-1.28262	0.199624	0.593194	FALSE	minimal
UK815	76	0.743066	0.471916	1.17001	-0.29697	0.231624	-1.28212	0.199801	0.593194	FALSE	minimal
UK2695	76	0.69617	0.400144	1.2112	-0.362161	0.282535	-1.28183	0.199904	0.593194	FALSE	minimal
UK2448	76	1.42996	0.827391	2.47135	0.357644	0.279144	1.28122	0.200117	0.593377	FALSE	minimal
UK1008	76	1.43173	0.826184	2.48109	0.35888	0.28052	1.27934	0.200777	0.594883	FALSE	minimal
UK2727	76	1.42535	0.826852	2.45705	0.354417	0.27783	1.27566	0.202075	0.597743	FALSE	minimal
UK985	76	1.42886	0.825739	2.47249	0.356874	0.279771	1.27559	0.202099	0.597743	FALSE	minimal
SM d40:2(2)	76	0.700343	0.405108	1.21074	-0.356185	0.279294	-1.27531	0.2022	0.597743	FALSE	minimal
UK2007	76	1.3727	0.843257	2.23457	0.316783	0.248605	1.27424	0.202578	0.598408	FALSE	minimal
UK146	76	0.713049	0.423728	1.19992	-0.338205	0.26554	-1.27365	0.202788	0.598576	FALSE	minimal
UK2110	76	1.38963	0.837274	2.30638	0.329037	0.25849	1.27292	0.203047	0.598693	FALSE	minimal
UK46	76	1.37196	0.842721	2.23356	0.31624	0.248653	1.27181	0.203439	0.598693	FALSE	minimal
UK2523	76	0.681973	0.377883	1.23077	-0.382765	0.301228	-1.27068	0.203841	0.598693	FALSE	minimal
UK1119	76	1.41285	0.828951	2.40803	0.345607	0.272042	1.27042	0.203935	0.598693	FALSE	minimal
UK2248	76	1.40172	0.832505	2.36011	0.337696	0.265823	1.27038	0.203949	0.598693	FALSE	minimal
UK1451	76	1.42532	0.824875	2.46284	0.354396	0.27904	1.27005	0.204065	0.598693	FALSE	minimal
UK1879	76	1.36915	0.843053	2.22357	0.314193	0.247408	1.26994	0.204106	0.598693	FALSE	minimal
UK508	76	1.39029	0.836014	2.31206	0.329514	0.259502	1.2698	0.204157	0.598693	FALSE	minimal
UK1532	76	0.731514	0.451463	1.18529	-0.312638	0.246237	-1.26966	0.204204	0.598693	FALSE	minimal
PE 38:6e(1)	76	0.6955	0.396628	1.21958	-0.363124	0.286547	-1.26724	0.205069	0.599959	FALSE	minimal
UK1926	76	0.664711	0.353428	1.25016	-0.408403	0.322281	-1.26723	0.205075	0.599959	FALSE	minimal
PE 18:1e/22:3	76	1.37582	0.839892	2.25373	0.319053	0.251804	1.26707	0.20513	0.599959	FALSE	minimal
UK1846	76	1.42507	0.823775	2.46526	0.354219	0.279631	1.26674	0.205249	0.599959	FALSE	minimal
UK1533	76	0.732951	0.452923	1.18611	-0.310677	0.24559	-1.26502	0.205863	0.600269	FALSE	minimal
UK145	76	0.736455	0.458432	1.18309	-0.305907	0.241855	-1.26484	0.20593	0.600269	FALSE	minimal
UK2778	76	0.646517	0.328819	1.27117	-0.436156	0.344945	-1.26442	0.206078	0.600269	FALSE	minimal
UK1089	76	0.769619	0.512711	1.15526	-0.26186	0.207236	-1.26358	0.20638	0.600269	FALSE	minimal
UK1535	76	0.719905	0.432354	1.1987	-0.328636	0.26014	-1.26331	0.206479	0.600269	FALSE	minimal
UK474	76	0.735006	0.455865	1.18507	-0.307877	0.243716	-1.26326	0.206495	0.600269	FALSE	minimal
UK2274	76	0.734949	0.455735	1.18523	-0.307955	0.243821	-1.26304	0.206577	0.600269	FALSE	minimal
UK461	76	0.701507	0.404668	1.21609	-0.354524	0.280696	-1.26302	0.206582	0.600269	FALSE	minimal
PE 38:4	76	0.689864	0.387398	1.22848	-0.371261	0.294409	-1.26104	0.207296	0.601354	FALSE	minimal
PC 43:5e	76	0.690424	0.38817	1.22803	-0.370449	0.293808	-1.26085	0.207361	0.601354	FALSE	minimal
UK2141	76	1.34159	0.849366	2.11907	0.293857	0.233225	1.25997	0.20768	0.601354	FALSE	minimal
PE 38:4e(2)	76	1.40335	0.828262	2.37773	0.33886	0.269023	1.25959	0.207816	0.601354	FALSE	minimal
UK2549	76	1.38554	0.83413	2.30147	0.326091	0.258907	1.25949	0.207853	0.601354	FALSE	minimal
UK100	76	0.696306	0.396352	1.22326	-0.361966	0.287493	-1.25904	0.208015	0.601354	FALSE	minimal
UK1491	76	0.642693	0.322928	1.27909	-0.442087	0.351142	-1.259	0.208031	0.601354	FALSE	minimal
UK2655	76	0.713651	0.421475	1.20837	-0.337362	0.26869	-1.25558	0.209268	0.604485	FALSE	minimal
PC 38:7	76	0.648236	0.329303	1.27606	-0.433501	0.345549	-1.25453	0.20965	0.605141	FALSE	minimal
UK10	76	0.72245	0.434624	1.20088	-0.325107	0.259268	-1.25394	0.209863	0.605276	FALSE	minimal
UK38	76	0.702592	0.404541	1.22024	-0.352979	0.281645	-1.25328	0.210105	0.605276	FALSE	minimal
UK984	76	1.41488	0.822192	2.43481	0.347044	0.276951	1.25309	0.210174	0.605276	FALSE	minimal
UK294	76	1.36413	0.839184	2.21745	0.310517	0.247878	1.2527	0.210315	0.605276	FALSE	minimal
UK2250	76	0.704709	0.407311	1.21925	-0.349971	0.279698	-1.25125	0.210845	0.606195	FALSE	minimal
UK1015	76	0.719185	0.429083	1.20542	-0.329636	0.263504	-1.25097	0.210945	0.606195	FALSE	minimal
UK1497	76	0.686614	0.380744	1.2382	-0.375983	0.300839	-1.24978	0.21138	0.606999	FALSE	minimal
PC 16:0-17:0(1)	76	0.715397	0.422854	1.21033	-0.334918	0.26827	-1.24843	0.211872	0.606999	FALSE	minimal
UK748	76	0.708038	0.411704	1.21766	-0.345257	0.276629	-1.24809	0.211998	0.606999	FALSE	minimal
UK1834	76	0.646154	0.325432	1.28296	-0.436717	0.349941	-1.24797	0.21204	0.606999	FALSE	minimal
PC 18:1-22:4	76	0.73152	0.447659	1.19538	-0.31263	0.250558	-1.24774	0.212127	0.606999	FALSE	minimal
UK2492	76	0.711005	0.416078	1.21499	-0.341075	0.273372	-1.24766	0.212155	0.606999	FALSE	minimal
UK230	76	1.38532	0.829389	2.31388	0.32593	0.261733	1.24528	0.21303	0.60807	FALSE	minimal
TG 56:3(3)	76	0.673571	0.361587	1.25474	-0.395163	0.317393	-1.24503	0.213122	0.60807	FALSE	minimal
UK1912	76	0.689548	0.383935	1.23843	-0.371719	0.298757	-1.24422	0.213419	0.60807	FALSE	minimal
UK2882	76	1.35488	0.839635	2.18631	0.303713	0.244134	1.24405	0.213483	0.60807	FALSE	minimal
PC 36:3	76	1.41872	0.817472	2.46217	0.349752	0.281271	1.24347	0.213694	0.60807	FALSE	minimal
UK2579	76	0.712082	0.41693	1.21618	-0.339562	0.273099	-1.24336	0.213733	0.60807	FALSE	minimal
UK775	76	0.766207	0.503525	1.16593	-0.266303	0.214193	-1.24328	0.213763	0.60807	FALSE	minimal
UK1686	76	0.686812	0.379813	1.24196	-0.375694	0.302236	-1.24305	0.21385	0.60807	FALSE	minimal
PE 36:5	76	0.714784	0.420923	1.2138	-0.335775	0.270168	-1.24284	0.213928	0.60807	FALSE	minimal
UK2691	76	1.41355	0.818578	2.44097	0.346104	0.27872	1.24176	0.214324	0.608332	FALSE	minimal
UK229	76	1.43591	0.811017	2.54229	0.3618	0.291462	1.24133	0.214485	0.608332	FALSE	minimal
UK2326	76	0.69869	0.396658	1.2307	-0.358548	0.288843	-1.24132	0.214486	0.608332	FALSE	minimal
SM d17:0/19:0	76	1.40667	0.820464	2.4117	0.341224	0.275055	1.24056	0.214767	0.608452	FALSE	minimal
UK853	76	1.35494	0.838423	2.18966	0.303757	0.244893	1.24037	0.214839	0.608452	FALSE	minimal
PC 34:5	76	0.647983	0.32604	1.28782	-0.433891	0.350431	-1.23816	0.215655	0.610183	FALSE	minimal
UK2367	76	0.727241	0.439203	1.20418	-0.318497	0.257294	-1.23788	0.215762	0.610183	FALSE	minimal
UK826	76	0.759587	0.491276	1.17444	-0.27498	0.222331	-1.2368	0.216161	0.610658	FALSE	minimal
UK2220	76	0.687151	0.379047	1.24569	-0.375201	0.303517	-1.23618	0.216393	0.610658	FALSE	minimal
UK1448	76	0.70513	0.405099	1.22738	-0.349372	0.282781	-1.23549	0.21665	0.610658	FALSE	minimal
UK1115	76	1.4159	0.81525	2.45908	0.347764	0.281645	1.23476	0.21692	0.610658	FALSE	minimal
UK1719	76	1.36099	0.834243	2.22031	0.308209	0.249714	1.23425	0.217111	0.610658	FALSE	minimal
Cer-NS d18:1/24:1	76	1.38493	0.825668	2.32301	0.32565	0.263884	1.23407	0.217178	0.610658	FALSE	minimal
UK635	76	0.712095	0.415211	1.22126	-0.339544	0.275217	-1.23373	0.217302	0.610658	FALSE	minimal
UK887	76	1.40724	0.817762	2.42165	0.341634	0.276948	1.23357	0.217364	0.610658	FALSE	minimal
UK1385	76	1.42865	0.810337	2.51875	0.356729	0.289303	1.23306	0.217552	0.610658	FALSE	minimal
UK2413	76	0.714765	0.419099	1.21902	-0.335802	0.27237	-1.23289	0.217619	0.610658	FALSE	minimal
UK2834	76	0.754627	0.482329	1.18065	-0.281532	0.228366	-1.23281	0.217646	0.610658	FALSE	minimal
UK130	76	0.736867	0.453332	1.19774	-0.305348	0.247848	-1.232	0.21795	0.611062	FALSE	minimal
UK155	76	0.691142	0.383926	1.24419	-0.36941	0.299946	-1.23159	0.218102	0.611062	FALSE	minimal
UK1117	76	1.37978	0.826349	2.30386	0.321923	0.261562	1.23077	0.218408	0.611479	FALSE	minimal
PC 35:4e	76	0.686806	0.377434	1.24976	-0.375703	0.305437	-1.23005	0.218678	0.611798	FALSE	minimal
UK2928	76	0.721793	0.429254	1.2137	-0.326017	0.265148	-1.22957	0.218859	0.611809	FALSE	minimal
UK827	76	0.708029	0.408276	1.22786	-0.34527	0.280888	-1.22921	0.218994	0.611809	FALSE	minimal
UK103	76	1.33838	0.840661	2.13079	0.291462	0.23726	1.22845	0.219277	0.612162	FALSE	minimal
UK147	76	0.720438	0.426696	1.2164	-0.327895	0.267238	-1.22698	0.219831	0.613161	FALSE	minimal
PC 16:0-16:2	76	1.37948	0.824835	2.30707	0.321704	0.262386	1.22607	0.220171	0.613161	FALSE	minimal
TG 60:11	76	0.719365	0.42485	1.21804	-0.329387	0.268689	-1.2259	0.220236	0.613161	FALSE	minimal
UK1011	76	1.37221	0.827364	2.27585	0.316423	0.258129	1.22583	0.220262	0.613161	FALSE	minimal
UK2103	76	0.70671	0.405607	1.23134	-0.347135	0.283283	-1.2254	0.220424	0.613178	FALSE	minimal
SM d41:0	76	0.703863	0.401124	1.23509	-0.351171	0.286895	-1.22404	0.220938	0.613337	FALSE	minimal
UK2516	76	0.711711	0.412807	1.22704	-0.340084	0.277903	-1.22375	0.221047	0.613337	FALSE	minimal
SM d44:0	76	0.679364	0.365733	1.26195	-0.386598	0.315946	-1.22362	0.221096	0.613337	FALSE	minimal
SM d33:2(2)	76	0.712326	0.413706	1.22649	-0.33922	0.277234	-1.22359	0.221109	0.613337	FALSE	minimal
UK1671	76	0.689306	0.379438	1.25223	-0.37207	0.304589	-1.22155	0.221879	0.613519	FALSE	minimal
UK2969	76	0.73803	0.453282	1.20165	-0.303771	0.248709	-1.22139	0.221938	0.613519	FALSE	minimal
Cer-NS d18:1/25:0	76	0.705385	0.40289	1.235	-0.349011	0.285756	-1.22136	0.221949	0.613519	FALSE	minimal
UK824	76	0.724879	0.432495	1.21493	-0.32175	0.263487	-1.22112	0.22204	0.613519	FALSE	minimal
UK2610	76	0.737903	0.452962	1.20209	-0.303943	0.248981	-1.22075	0.222182	0.613519	FALSE	minimal
UK2228	76	1.404	0.814192	2.42106	0.339323	0.278001	1.22058	0.222244	0.613519	FALSE	minimal
UK2279	76	1.36749	0.827268	2.26048	0.312974	0.256429	1.22051	0.222271	0.613519	FALSE	minimal
OxPI (899)	76	0.548632	0.209054	1.4398	-0.600327	0.492262	-1.21953	0.222644	0.613606	FALSE	minimal
UK321	76	1.36542	0.827607	2.25272	0.311462	0.255448	1.21928	0.22274	0.613606	FALSE	minimal
UK2046	76	1.39059	0.818442	2.36271	0.329728	0.27045	1.21919	0.222773	0.613606	FALSE	minimal
UK1553	76	0.650758	0.326025	1.29894	-0.429618	0.352634	-1.21831	0.223106	0.614091	FALSE	minimal
UK1960	76	1.39624	0.815898	2.38937	0.333782	0.274106	1.21771	0.223333	0.614284	FALSE	minimal
UK626	76	0.745767	0.464808	1.19655	-0.293342	0.241219	-1.21609	0.223952	0.615555	FALSE	minimal
UK472	76	1.31389	0.845549	2.04165	0.272996	0.22488	1.21396	0.224762	0.617202	FALSE	minimal
UK1818	76	1.47167	0.788512	2.74672	0.386401	0.318371	1.21368	0.22487	0.617202	FALSE	minimal
UK1859	76	1.40269	0.81199	2.42311	0.338392	0.278908	1.21327	0.225025	0.617202	FALSE	minimal
UK61	76	0.717658	0.41974	1.22703	-0.331763	0.273652	-1.21235	0.225377	0.617483	FALSE	minimal
UK537	76	0.725438	0.431617	1.21928	-0.320979	0.264917	-1.21162	0.225656	0.617483	FALSE	minimal
UK1445	76	0.724136	0.429569	1.2207	-0.322776	0.266427	-1.2115	0.225704	0.617483	FALSE	minimal
UK2390	76	0.687778	0.375311	1.26039	-0.374289	0.309036	-1.21115	0.225838	0.617483	FALSE	minimal
UK2242	76	0.710319	0.408338	1.23562	-0.342042	0.282458	-1.21095	0.225916	0.617483	FALSE	minimal
UK1095	76	1.40032	0.811697	2.4158	0.336702	0.278229	1.21016	0.226218	0.617876	FALSE	minimal
UK1674	76	0.727282	0.434111	1.21844	-0.318441	0.263272	-1.20955	0.226451	0.618081	FALSE	minimal
PC 22:5-22:6	76	0.715935	0.41638	1.231	-0.334166	0.276526	-1.20845	0.226876	0.618395	FALSE	minimal
UK1185	76	1.43922	0.797348	2.5978	0.3641	0.301308	1.2084	0.226894	0.618395	FALSE	minimal
UK1967	76	0.736144	0.447746	1.2103	-0.306329	0.253673	-1.20757	0.227211	0.618395	FALSE	minimal
UK329	76	0.753821	0.47647	1.19262	-0.2826	0.234056	-1.2074	0.227278	0.618395	FALSE	minimal
UK1989	76	0.590267	0.250799	1.38922	-0.527179	0.436697	-1.2072	0.227356	0.618395	FALSE	minimal
UK531	76	1.43798	0.79685	2.59494	0.363238	0.301187	1.20602	0.227809	0.619198	FALSE	minimal
UK1651	76	1.35579	0.826417	2.22427	0.304386	0.252572	1.20514	0.228148	0.619688	FALSE	minimal
UK1037	76	0.73745	0.449268	1.21048	-0.304558	0.252846	-1.20452	0.228389	0.61971	FALSE	minimal
PC 24:0	76	1.35633	0.825713	2.22793	0.304783	0.25321	1.20368	0.228715	0.61971	FALSE	minimal
UK2230	76	0.717322	0.417564	1.23227	-0.33223	0.276065	-1.20345	0.228802	0.61971	FALSE	minimal
UK156	76	1.48771	0.779008	2.84116	0.397239	0.330088	1.20343	0.228809	0.61971	FALSE	minimal
UK677	76	0.685497	0.370353	1.2688	-0.377612	0.314126	-1.2021	0.229324	0.61971	FALSE	minimal
UK2249	76	1.41293	0.804121	2.48268	0.345667	0.287588	1.20195	0.229382	0.61971	FALSE	minimal
UK2096	76	0.721144	0.423124	1.22907	-0.326916	0.272028	-1.20178	0.229451	0.61971	FALSE	minimal
UK420	76	0.736054	0.446341	1.21382	-0.306451	0.255215	-1.20076	0.229845	0.61971	FALSE	minimal
BMP 20:4-22:6	76	0.69859	0.388935	1.25478	-0.358692	0.298801	-1.20044	0.22997	0.61971	FALSE	minimal
UK83	76	0.771604	0.505255	1.17836	-0.259284	0.216024	-1.20026	0.23004	0.61971	FALSE	minimal
UK530	76	0.73352	0.442208	1.21674	-0.309901	0.258201	-1.20023	0.230049	0.61971	FALSE	minimal
UK557	76	0.581127	0.239506	1.41002	-0.542785	0.45224	-1.20022	0.230056	0.61971	FALSE	minimal
UK183	76	0.719725	0.420509	1.23185	-0.328887	0.274185	-1.19951	0.23033	0.620023	FALSE	minimal
UK452	76	0.716502	0.415406	1.23584	-0.333374	0.278124	-1.19865	0.230664	0.620494	FALSE	minimal
UK665	76	0.703419	0.395591	1.25078	-0.351803	0.293658	-1.198	0.230916	0.620536	FALSE	minimal
UK647	76	0.758259	0.482123	1.19255	-0.276731	0.231034	-1.1978	0.230997	0.620536	FALSE	minimal
UK2068	76	1.39588	0.808533	2.40989	0.333525	0.278601	1.19714	0.231252	0.620795	FALSE	minimal
UK1021	76	1.40485	0.805084	2.45142	0.339929	0.284049	1.19672	0.231414	0.620806	FALSE	minimal
UK494	76	0.687862	0.372569	1.26998	-0.374168	0.312839	-1.19604	0.231682	0.621099	FALSE	minimal
SM d35:2	76	0.695993	0.384218	1.26076	-0.362415	0.303128	-1.19559	0.231859	0.621146	FALSE	minimal
UK330	76	0.752235	0.471566	1.19996	-0.284706	0.238261	-1.19494	0.232112	0.621399	FALSE	minimal
UK1992	76	0.713159	0.409443	1.24217	-0.33805	0.283116	-1.19403	0.232465	0.621549	FALSE	minimal
SM d18:1/16:0	76	0.703082	0.394327	1.25359	-0.352281	0.295048	-1.19398	0.232485	0.621549	FALSE	minimal
UK1086	76	1.40512	0.803458	2.45732	0.340121	0.285179	1.19266	0.233004	0.62227	FALSE	minimal
TG 53:4(1)	76	0.736279	0.445153	1.2178	-0.306146	0.25673	-1.19248	0.233073	0.62227	FALSE	minimal
UK186	76	0.734623	0.442392	1.21989	-0.308398	0.258755	-1.19186	0.233318	0.6225	FALSE	minimal
UK2314	76	0.692871	0.37883	1.26724	-0.366912	0.308039	-1.19112	0.233605	0.622841	FALSE	minimal
UK1688	76	1.48262	0.774654	2.83759	0.393808	0.331197	1.18904	0.234422	0.62424	FALSE	minimal
TG 56:1	76	0.68366	0.36524	1.27968	-0.380295	0.31985	-1.18898	0.234449	0.62424	FALSE	minimal
UK2824	76	0.644871	0.312641	1.33015	-0.438704	0.369386	-1.18766	0.234968	0.624984	FALSE	minimal
TG 16:0-20:4-22:5	76	0.728743	0.432256	1.22859	-0.316434	0.266481	-1.18746	0.235048	0.624984	FALSE	minimal
UK259	76	1.38233	0.809791	2.35968	0.323773	0.272833	1.18671	0.235343	0.625343	FALSE	minimal
FA 20:4	76	0.738583	0.447501	1.219	-0.303022	0.255639	-1.18535	0.235879	0.62585	FALSE	minimal
SM d41:2(2)	76	0.740408	0.450375	1.21722	-0.300554	0.253633	-1.185	0.236019	0.62585	FALSE	minimal
UK2483	76	1.38601	0.807728	2.3783	0.326428	0.275489	1.1849	0.236055	0.62585	FALSE	minimal
UK32	76	0.704834	0.395128	1.25729	-0.349793	0.295282	-1.18461	0.236173	0.62585	FALSE	minimal
UK1582	76	1.41024	0.797924	2.49244	0.343759	0.290562	1.18308	0.236776	0.626763	FALSE	minimal
UK1986	76	0.749841	0.465378	1.20818	-0.287894	0.243374	-1.18293	0.236838	0.626763	FALSE	minimal
UK969	76	1.35389	0.818745	2.2388	0.302979	0.256613	1.18069	0.237728	0.628627	FALSE	minimal
UK2835	76	1.34531	0.82207	2.20159	0.296624	0.251303	1.18034	0.237863	0.628627	FALSE	minimal
UK1653	76	1.38978	0.804053	2.40219	0.329146	0.279202	1.17888	0.238445	0.629556	FALSE	minimal
UK1002	76	1.35612	0.817143	2.25059	0.304625	0.258452	1.17865	0.238536	0.629556	FALSE	minimal
UK1757	76	0.698734	0.384841	1.26865	-0.358486	0.304306	-1.17804	0.238779	0.629586	FALSE	minimal
UK2478	76	0.734626	0.439706	1.22736	-0.308393	0.261866	-1.17768	0.238925	0.629586	FALSE	minimal
UK507	76	1.42412	0.790576	2.56535	0.353551	0.300278	1.17741	0.23903	0.629586	FALSE	minimal
UK2776	76	1.40179	0.798715	2.46021	0.337747	0.286989	1.17686	0.239249	0.629739	FALSE	minimal
UK2538	76	0.666973	0.339508	1.31029	-0.405005	0.344517	-1.17557	0.239765	0.630489	FALSE	minimal
UK1825	76	1.35254	0.817332	2.23822	0.301986	0.256987	1.1751	0.239955	0.630489	FALSE	minimal
UK971	76	1.34819	0.818924	2.21952	0.298762	0.25435	1.17461	0.240151	0.630489	FALSE	minimal
UK2659	76	0.758483	0.478197	1.20305	-0.276435	0.235356	-1.17454	0.240179	0.630489	FALSE	minimal
UK441	76	0.716651	0.410766	1.25032	-0.333166	0.283962	-1.17328	0.240685	0.630819	FALSE	minimal
PC 18:0-20:5	76	0.768775	0.49543	1.19293	-0.262957	0.224169	-1.17303	0.240784	0.630819	FALSE	minimal
UK489	76	0.734673	0.438885	1.22981	-0.308329	0.262851	-1.17302	0.240788	0.630819	FALSE	minimal
UK1758	76	0.716427	0.410066	1.25167	-0.333478	0.284672	-1.17145	0.241419	0.631298	FALSE	minimal
UK261	76	1.32681	0.826661	2.12957	0.282779	0.241398	1.17142	0.241429	0.631298	FALSE	minimal
PC 17:0-18:1(2)	76	0.703188	0.390104	1.26754	-0.352131	0.300617	-1.17136	0.241454	0.631298	FALSE	minimal
PC 18:1-22:6	76	0.658532	0.327237	1.32523	-0.417743	0.3568	-1.1708	0.241678	0.631461	FALSE	minimal
UK2706	76	0.709957	0.399966	1.2602	-0.342551	0.292768	-1.17004	0.241984	0.631764	FALSE	minimal
UK458	76	1.40194	0.795797	2.46978	0.337858	0.288913	1.16941	0.242238	0.631764	FALSE	minimal
UK915	76	0.716268	0.409405	1.25314	-0.3337	0.285382	-1.16931	0.242278	0.631764	FALSE	minimal
UK2639	76	0.742483	0.45058	1.22349	-0.297755	0.254829	-1.16845	0.242625	0.632246	FALSE	minimal
UK1718	76	1.34471	0.817562	2.21174	0.296176	0.253879	1.1666	0.243372	0.633771	FALSE	minimal
UK606	76	0.511247	0.165486	1.57943	-0.670902	0.575492	-1.16579	0.2437	0.633924	FALSE	minimal
UK1555	76	0.709084	0.397788	1.26399	-0.343781	0.294926	-1.16565	0.243755	0.633924	FALSE	minimal
UK1166	76	0.760544	0.479743	1.2057	-0.273721	0.235094	-1.16431	0.244299	0.634919	FALSE	minimal
UK1771	76	1.31662	0.828178	2.09315	0.275071	0.23653	1.16294	0.244852	0.635933	FALSE	minimal
UK937	76	0.759824	0.478151	1.20743	-0.274669	0.236306	-1.16234	0.245096	0.635947	FALSE	minimal
PG 20:4-20:4	76	0.732698	0.433584	1.23816	-0.311021	0.267678	-1.16192	0.245267	0.635947	FALSE	minimal
UK2045	76	1.41995	0.7859	2.56554	0.350621	0.301809	1.16173	0.245345	0.635947	FALSE	minimal
UK1226	76	1.34759	0.814451	2.22973	0.298319	0.256919	1.16114	0.245584	0.636144	FALSE	minimal
TG 46:1(2)	76	0.680894	0.355702	1.30339	-0.384349	0.331282	-1.16018	0.245974	0.636548	FALSE	minimal
UK1220	76	1.36995	0.804701	2.33225	0.314774	0.271458	1.15957	0.246226	0.636548	FALSE	minimal
UK2434	76	1.40663	0.790104	2.50423	0.341197	0.294279	1.15943	0.24628	0.636548	FALSE	minimal
TG 60:5	76	0.727413	0.424684	1.24594	-0.318261	0.274566	-1.15914	0.246399	0.636548	FALSE	minimal
UK2696	76	0.687207	0.364346	1.29617	-0.375119	0.323741	-1.1587	0.246578	0.636548	FALSE	minimal
UK2716	76	1.39983	0.792233	2.47343	0.336353	0.290435	1.1581	0.246823	0.636548	FALSE	minimal
UK2225	76	1.38998	0.796067	2.42697	0.329287	0.284367	1.15797	0.246878	0.636548	FALSE	minimal
UK601	76	0.700351	0.382959	1.28079	-0.356173	0.307986	-1.15646	0.247494	0.637567	FALSE	minimal
Cer-NDS d17:0/22:0	76	0.722658	0.416602	1.25356	-0.32482	0.281022	-1.15585	0.247743	0.637567	FALSE	minimal
UK119	76	0.692879	0.371917	1.29083	-0.366899	0.317441	-1.1558	0.247762	0.637567	FALSE	minimal
PC 20:4-20:5	76	0.608462	0.261808	1.41411	-0.496821	0.430267	-1.15468	0.248221	0.63833	FALSE	minimal
UK1621	76	0.701554	0.384042	1.28157	-0.354458	0.307422	-1.153	0.24891	0.639336	FALSE	minimal
UK2165	76	1.39887	0.790595	2.47513	0.335662	0.291139	1.15293	0.248939	0.639336	FALSE	minimal
PC 17:1-20:4	76	0.72536	0.420124	1.25236	-0.321088	0.278632	-1.15237	0.249168	0.639504	FALSE	minimal
UK2853	76	1.36587	0.803288	2.32247	0.311795	0.270835	1.15123	0.249636	0.640285	FALSE	minimal
UK2614	76	0.698399	0.378859	1.28744	-0.358965	0.312053	-1.15033	0.250007	0.640816	FALSE	minimal
UK1581	76	0.716224	0.405493	1.26507	-0.333762	0.29025	-1.14991	0.25018	0.64084	FALSE	minimal
LPC 20:1	76	0.693001	0.370557	1.29602	-0.366723	0.319401	-1.14816	0.250902	0.641912	FALSE	minimal
UK770	76	0.771728	0.495846	1.20111	-0.259123	0.225697	-1.1481	0.250926	0.641912	FALSE	minimal
UK973	76	0.765743	0.485291	1.20827	-0.266908	0.232703	-1.14699	0.251385	0.642666	FALSE	minimal
UK1357	76	1.31737	0.822144	2.1109	0.275638	0.24055	1.14587	0.25185	0.643266	FALSE	minimal
UK1823	76	1.55087	0.731844	3.2865	0.438817	0.383166	1.14524	0.252109	0.643266	FALSE	minimal
SM d43:2(1)	76	1.3385	0.812679	2.20453	0.291547	0.254574	1.14523	0.252113	0.643266	FALSE	minimal
UK879	76	0.772005	0.495587	1.2026	-0.258765	0.226147	-1.14424	0.252526	0.6439	FALSE	minimal
UK2687	76	0.703299	0.384668	1.28586	-0.351973	0.307857	-1.1433	0.252915	0.644472	FALSE	minimal
UK669	76	0.709963	0.394494	1.27771	-0.342542	0.299801	-1.14256	0.25322	0.644829	FALSE	minimal
PC 14:0-16:1	76	0.710025	0.39444	1.27811	-0.342455	0.299916	-1.14184	0.253522	0.645035	FALSE	minimal
UK2674	76	0.678786	0.349005	1.32018	-0.387449	0.339398	-1.14158	0.25363	0.645035	FALSE	minimal
UK2796	76	0.750575	0.458213	1.22948	-0.286915	0.251788	-1.13951	0.25449	0.64612	FALSE	minimal
PC 40:6	76	0.731776	0.427664	1.25214	-0.312281	0.27405	-1.1395	0.254494	0.64612	FALSE	minimal
UK567	76	0.736197	0.434668	1.2469	-0.306257	0.268835	-1.1392	0.254618	0.64612	FALSE	minimal
PC 18:2-18:3	76	0.726743	0.419602	1.25871	-0.319182	0.280238	-1.13897	0.254717	0.64612	FALSE	minimal
UK1481	76	1.33986	0.809542	2.21756	0.292562	0.257065	1.13808	0.255086	0.646541	FALSE	minimal
UK2361	76	0.716176	0.402905	1.27302	-0.33383	0.293481	-1.13748	0.255337	0.646541	FALSE	minimal
UK609	76	0.737772	0.436835	1.24602	-0.304121	0.267387	-1.13738	0.255379	0.646541	FALSE	minimal
UK2895	76	0.748969	0.455026	1.2328	-0.289058	0.254256	-1.13688	0.25559	0.646657	FALSE	minimal
UK6	76	0.731611	0.426762	1.25423	-0.312506	0.275012	-1.13633	0.255817	0.646813	FALSE	minimal
UK2185	76	0.73621	0.433945	1.24902	-0.30624	0.269693	-1.13551	0.256161	0.647264	FALSE	minimal
UK1923	76	0.70056	0.378907	1.29526	-0.355876	0.313566	-1.13493	0.256403	0.647394	FALSE	minimal
UK2557	76	0.736848	0.434786	1.24876	-0.305374	0.269147	-1.1346	0.256543	0.647394	FALSE	minimal
SM d16:1/16:0	76	0.648608	0.306597	1.37213	-0.432927	0.382292	-1.13245	0.257445	0.648682	FALSE	minimal
UK2182	76	1.38371	0.788445	2.42838	0.324765	0.286969	1.13171	0.257756	0.648682	FALSE	minimal
PC 20:0-18:2	76	0.688753	0.361068	1.31383	-0.372873	0.329498	-1.13164	0.257786	0.648682	FALSE	minimal
UK2739	76	1.38382	0.788004	2.43014	0.324848	0.287296	1.13071	0.258178	0.648682	FALSE	minimal
UK1067	76	0.73151	0.425432	1.25779	-0.312645	0.276533	-1.13059	0.258229	0.648682	FALSE	minimal
UK687	76	0.736168	0.43279	1.25221	-0.306297	0.271024	-1.13015	0.258414	0.648682	FALSE	minimal
UK483	76	1.36707	0.794838	2.35127	0.31267	0.276677	1.13009	0.258438	0.648682	FALSE	minimal
UK224	76	0.741555	0.441476	1.2456	-0.299006	0.264605	-1.13001	0.258473	0.648682	FALSE	minimal
UK2177	76	1.33677	0.80762	2.21263	0.290258	0.257103	1.12896	0.258917	0.648682	FALSE	minimal
UK2654	76	0.723636	0.41269	1.26887	-0.323467	0.286527	-1.12892	0.25893	0.648682	FALSE	minimal
Cer-NDS d18:0/22:0	76	0.715784	0.400467	1.27937	-0.334376	0.2963	-1.12851	0.259105	0.648682	FALSE	minimal
PC 18:1-22:1	76	1.36297	0.795921	2.334	0.309663	0.274448	1.12831	0.259188	0.648682	FALSE	minimal
PC 16:0-18:1	76	0.728454	0.420118	1.26309	-0.31683	0.280812	-1.12827	0.259208	0.648682	FALSE	minimal
SM d40:0	76	0.73655	0.43293	1.2531	-0.305778	0.271123	-1.12782	0.259396	0.648739	FALSE	minimal
UK1462	76	0.661762	0.322646	1.3573	-0.41285	0.366505	-1.12645	0.259974	0.64977	FALSE	minimal
UK1366	76	1.38411	0.785783	2.43802	0.325057	0.288843	1.12538	0.26043	0.650167	FALSE	minimal
TG 46:1(2)	76	0.700605	0.376897	1.30234	-0.355811	0.316313	-1.12487	0.260644	0.650167	FALSE	minimal
PC 20:2-20:4	76	0.762641	0.47563	1.22285	-0.270967	0.240892	-1.12485	0.260653	0.650167	FALSE	minimal
LPC 24:0	76	0.692535	0.365034	1.31386	-0.367397	0.326718	-1.12451	0.260798	0.650167	FALSE	minimal
UK304	76	0.735285	0.430075	1.25709	-0.307497	0.273622	-1.1238	0.261096	0.6502	FALSE	minimal
UK2112	76	0.712485	0.394376	1.28718	-0.338996	0.301762	-1.12339	0.261272	0.6502	FALSE	minimal
UK1487	76	0.765449	0.480139	1.2203	-0.267293	0.237953	-1.1233	0.261309	0.6502	FALSE	minimal
UK2772	76	0.703236	0.380141	1.30094	-0.352063	0.313852	-1.12175	0.261969	0.650589	FALSE	minimal
PC 14:0-16:0	76	0.728473	0.418628	1.26765	-0.316805	0.282636	-1.12089	0.262333	0.650589	FALSE	minimal
PC 16:0-24:1	76	1.3559	0.796144	2.30921	0.304465	0.271653	1.12079	0.262379	0.650589	FALSE	minimal
TG 14:0-16:0-18:2	76	0.711929	0.392944	1.28986	-0.339777	0.30322	-1.12056	0.262474	0.650589	FALSE	minimal
TG 16:0-20:4-22:5	76	0.746715	0.447932	1.24479	-0.292071	0.260735	-1.12018	0.262636	0.650589	FALSE	minimal
UK1025	76	0.771506	0.490003	1.21473	-0.259411	0.231599	-1.12009	0.262676	0.650589	FALSE	minimal
UK930	76	0.756859	0.464814	1.2324	-0.278578	0.248745	-1.11993	0.262743	0.650589	FALSE	minimal
UK854	76	1.32315	0.810472	2.16012	0.280013	0.250077	1.11971	0.262839	0.650589	FALSE	minimal
UK1847	76	1.3512	0.797704	2.28874	0.300992	0.268882	1.11942	0.262961	0.650589	FALSE	minimal
PE 16:1e/22:4	76	0.737868	0.432767	1.25807	-0.30399	0.272228	-1.11668	0.264133	0.652429	FALSE	minimal
UK109	76	0.746402	0.446673	1.24725	-0.292491	0.261957	-1.11656	0.264182	0.652429	FALSE	minimal
UK196	76	0.73763	0.432278	1.25868	-0.304313	0.272639	-1.11618	0.264347	0.652429	FALSE	minimal
PE 18:2-20:4	76	0.708165	0.386328	1.29811	-0.345079	0.309178	-1.11612	0.264372	0.652429	FALSE	minimal
SM d33:1	76	0.696889	0.369313	1.31502	-0.361128	0.323971	-1.1147	0.264981	0.653281	FALSE	minimal
UK1395	76	1.33318	0.804011	2.21062	0.287564	0.258014	1.11453	0.265051	0.653281	FALSE	minimal
UK852	76	1.32329	0.808208	2.16663	0.28012	0.251559	1.11354	0.265478	0.653801	FALSE	minimal
UK2819	76	0.726471	0.413834	1.2753	-0.319556	0.28711	-1.11301	0.265704	0.653801	FALSE	minimal
UK2645	76	0.708386	0.38591	1.30033	-0.344766	0.30989	-1.11254	0.265906	0.653801	FALSE	minimal
UK384	76	0.740768	0.436602	1.25684	-0.300068	0.269728	-1.11248	0.26593	0.653801	FALSE	minimal
PE 18:1-18:1	76	1.31151	0.812846	2.11609	0.271179	0.244078	1.11104	0.266553	0.654279	FALSE	minimal
UK2152	76	1.38325	0.780056	2.45288	0.324436	0.292258	1.1101	0.266956	0.654279	FALSE	minimal
UK1388	76	1.35567	0.792163	2.32004	0.304297	0.274125	1.11007	0.266971	0.654279	FALSE	minimal
PC 20:1-20:4	76	0.704335	0.379198	1.30826	-0.350501	0.315916	-1.10947	0.267226	0.654279	FALSE	minimal
UK1891	76	1.37136	0.784937	2.3959	0.315804	0.284671	1.10936	0.267273	0.654279	FALSE	minimal
UK1167	76	0.767505	0.480875	1.22498	-0.26461	0.23854	-1.10929	0.267305	0.654279	FALSE	minimal
UK974	76	0.748968	0.44936	1.24834	-0.289058	0.260649	-1.109	0.267432	0.654279	FALSE	minimal
UK2815	76	1.31704	0.809486	2.14285	0.27539	0.248339	1.10893	0.267462	0.654279	FALSE	minimal
UK2391	76	0.74478	0.442143	1.25456	-0.294667	0.266049	-1.10757	0.268048	0.65501	FALSE	minimal
UK1507	76	0.725365	0.410866	1.2806	-0.321081	0.290004	-1.10716	0.268225	0.65501	FALSE	minimal
PE 16:0p/14-HDOHE	76	0.447248	0.107614	1.85879	-0.804641	0.72682	-1.10707	0.268263	0.65501	FALSE	minimal
UK2814	76	0.753492	0.456109	1.24477	-0.283036	0.256116	-1.10511	0.269111	0.656672	FALSE	minimal
UK2443	76	0.723612	0.407589	1.28466	-0.323501	0.292855	-1.10465	0.269313	0.656755	FALSE	minimal
UK1154	76	1.33471	0.798837	2.23007	0.288718	0.261896	1.10241	0.270282	0.657379	FALSE	minimal
UK1833	76	0.674838	0.335346	1.35802	-0.393283	0.356791	-1.10228	0.270341	0.657379	FALSE	minimal
UK1938	76	1.37125	0.782146	2.40406	0.315723	0.286448	1.1022	0.270374	0.657379	FALSE	minimal
UK1319	76	1.34977	0.791637	2.3014	0.299932	0.272237	1.10173	0.270579	0.657379	FALSE	minimal
UK1647	76	0.71779	0.397876	1.29493	-0.331578	0.301039	-1.10144	0.270703	0.657379	FALSE	minimal
UK2812	76	0.753271	0.454924	1.24728	-0.283331	0.257293	-1.1012	0.27081	0.657379	FALSE	minimal
UK805	76	0.745369	0.44177	1.25761	-0.293875	0.266883	-1.10114	0.270835	0.657379	FALSE	minimal
PC 37:0	76	0.712942	0.390348	1.30213	-0.338355	0.307327	-1.10096	0.270913	0.657379	FALSE	minimal
PC 16:0-18:3(1)	76	1.32999	0.80032	2.21019	0.285168	0.259139	1.10044	0.271138	0.657519	FALSE	minimal
TG 52:6(1)	76	0.767002	0.478082	1.23052	-0.265266	0.241177	-1.09988	0.271384	0.657525	FALSE	minimal
UK20	76	1.50321	0.726953	3.10839	0.407606	0.370663	1.09967	0.271477	0.657525	FALSE	minimal
UK2730	76	0.725706	0.409142	1.28721	-0.32061	0.29239	-1.09652	0.272852	0.658727	FALSE	minimal
UK2282	76	1.37193	0.77933	2.41513	0.316216	0.288539	1.09592	0.273113	0.658727	FALSE	minimal
UK2212	76	1.37179	0.779047	2.41552	0.316114	0.288673	1.09506	0.27349	0.658727	FALSE	minimal
UK598	76	0.522568	0.163513	1.67006	-0.649	0.592787	-1.09483	0.273592	0.658727	FALSE	minimal
UK2958	76	0.733744	0.421454	1.27743	-0.309595	0.282882	-1.09443	0.273765	0.658727	FALSE	minimal
UK1622	76	0.74656	0.442308	1.2601	-0.29228	0.267076	-1.09437	0.273794	0.658727	FALSE	minimal
UK1915	76	1.33824	0.793883	2.25586	0.291356	0.266416	1.09361	0.274125	0.658727	FALSE	minimal
UK1080	76	0.776247	0.492999	1.22223	-0.253284	0.231614	-1.09356	0.274148	0.658727	FALSE	minimal
UK488	76	0.73674	0.425978	1.27421	-0.30552	0.279514	-1.09304	0.274375	0.658727	FALSE	minimal
UK2114	76	1.32935	0.797815	2.21501	0.284689	0.260493	1.09288	0.274445	0.658727	FALSE	minimal
UK195	76	0.75719	0.459787	1.24696	-0.278141	0.254516	-1.09282	0.274471	0.658727	FALSE	minimal
UK2093	76	0.713767	0.389833	1.30687	-0.337199	0.308591	-1.09271	0.274523	0.658727	FALSE	minimal
UK1136	76	1.3813	0.773749	2.46592	0.323028	0.295682	1.09249	0.274619	0.658727	FALSE	minimal
UK2173	76	0.741379	0.433392	1.26823	-0.299243	0.273913	-1.09248	0.274624	0.658727	FALSE	minimal
PC 19:1-20:4	76	0.7408	0.432419	1.2691	-0.300024	0.274661	-1.09234	0.274682	0.658727	FALSE	minimal
UK1522	76	1.39923	0.765702	2.55692	0.33592	0.307593	1.09209	0.274792	0.658727	FALSE	minimal
UK1943	76	1.32216	0.800765	2.18303	0.279263	0.255843	1.09154	0.275034	0.658727	FALSE	minimal
UK244	76	0.747018	0.442443	1.26126	-0.291666	0.267234	-1.09142	0.275087	0.658727	FALSE	minimal
UK1408	76	1.3186	0.802316	2.16711	0.276571	0.253482	1.09109	0.275234	0.658727	FALSE	minimal
UK2817	76	0.736814	0.42557	1.27569	-0.305419	0.280055	-1.09057	0.275462	0.658727	FALSE	minimal
UK274	76	0.748382	0.444501	1.26001	-0.289842	0.265796	-1.09047	0.275507	0.658727	FALSE	minimal
UK71	76	1.32232	0.800098	2.1854	0.279389	0.256332	1.08995	0.275735	0.658868	FALSE	minimal
UK1143	76	1.33109	0.794938	2.22885	0.285998	0.263005	1.08743	0.276848	0.661125	FALSE	minimal
UK1194	76	1.33406	0.79296	2.24441	0.28823	0.265415	1.08596	0.277496	0.662267	FALSE	minimal
UK554	76	0.763864	0.469664	1.24235	-0.269366	0.248149	-1.0855	0.277701	0.662353	FALSE	minimal
UK1368	76	0.712389	0.385977	1.31484	-0.339131	0.312677	-1.0846	0.278097	0.662874	FALSE	minimal
UK206	76	0.778795	0.495566	1.2239	-0.250007	0.230637	-1.08398	0.278371	0.662874	FALSE	minimal
UK148	76	0.769055	0.478303	1.23655	-0.262593	0.242305	-1.08373	0.278485	0.662874	FALSE	minimal
UK2377	76	0.727894	0.409768	1.293	-0.3176	0.293145	-1.08342	0.278621	0.662874	FALSE	minimal
UK2352	76	0.754753	0.453514	1.25608	-0.281365	0.259879	-1.08268	0.278952	0.662874	FALSE	minimal
UK2146	76	1.33749	0.789989	2.26445	0.290798	0.26864	1.08248	0.279038	0.662874	FALSE	minimal
UK2558	76	1.34817	0.784857	2.31577	0.298745	0.27602	1.08233	0.279105	0.662874	FALSE	minimal
UK944	76	0.694274	0.35832	1.34522	-0.364888	0.33747	-1.08124	0.279588	0.66362	FALSE	minimal
UK290	76	1.29172	0.811948	2.05499	0.255977	0.236885	1.08059	0.279878	0.663905	FALSE	minimal
UK2550	76	1.3381	0.78882	2.26986	0.29125	0.269626	1.0802	0.280053	0.663918	FALSE	minimal
UK2619	76	0.74046	0.428843	1.27851	-0.300484	0.278664	-1.0783	0.280898	0.665464	FALSE	minimal
UK1422	76	1.32469	0.794236	2.20941	0.281175	0.260995	1.07732	0.281337	0.665464	FALSE	minimal
UK429	76	1.29658	0.808281	2.07986	0.259729	0.241109	1.07722	0.28138	0.665464	FALSE	minimal
UK618	76	1.26815	0.823094	1.95387	0.237562	0.220534	1.07721	0.281385	0.665464	FALSE	minimal
UK2056	76	1.34954	0.78116	2.33148	0.299763	0.278948	1.07462	0.282544	0.667801	FALSE	minimal
UK2608	76	0.722542	0.398854	1.30892	-0.324979	0.303154	-1.07199	0.283723	0.670181	FALSE	minimal
UK2150	76	0.766791	0.471723	1.24643	-0.265542	0.247868	-1.0713	0.284034	0.670511	FALSE	minimal
UK1341	76	1.29761	0.805276	2.09095	0.260525	0.243416	1.07029	0.28449	0.671183	FALSE	minimal
UK267	76	0.748102	0.439591	1.27313	-0.290216	0.271272	-1.06983	0.284694	0.67126	FALSE	minimal
UK430	76	0.700661	0.364924	1.34528	-0.355731	0.332824	-1.06883	0.285148	0.671926	FALSE	minimal
UK905	76	1.3077	0.799398	2.13921	0.268269	0.251105	1.06836	0.28536	0.67202	FALSE	minimal
UK953	76	0.677666	0.331609	1.38486	-0.3891	0.364643	-1.06707	0.285939	0.67298	FALSE	minimal
UK2190	76	0.731835	0.412115	1.29959	-0.3122	0.292986	-1.06558	0.286612	0.674159	FALSE	minimal
UK2698	76	1.35739	0.773509	2.38202	0.305566	0.28693	1.06495	0.286899	0.674429	FALSE	minimal
UK882	76	0.745583	0.434082	1.28062	-0.293588	0.275987	-1.06378	0.28743	0.675059	FALSE	minimal
UK1777	76	1.28752	0.808132	2.05129	0.252719	0.237627	1.06351	0.28755	0.675059	FALSE	minimal
UK111	76	0.750321	0.441844	1.27416	-0.287255	0.270176	-1.06321	0.287685	0.675059	FALSE	minimal
UK2008	76	1.33997	0.78106	2.29881	0.292645	0.275382	1.06269	0.287924	0.675215	FALSE	minimal
PC 20:1-22:6	76	0.724151	0.399016	1.31422	-0.322755	0.304081	-1.06141	0.288503	0.675708	FALSE	minimal
UK600	76	0.750835	0.442163	1.27499	-0.286569	0.270157	-1.06075	0.288803	0.675708	FALSE	minimal
UK170	76	1.33205	0.784106	2.26292	0.286723	0.270375	1.06047	0.288933	0.675708	FALSE	minimal
UK838	76	0.783499	0.499064	1.23004	-0.243986	0.23012	-1.06025	0.28903	0.675708	FALSE	minimal
PC 42:4e(1)	76	0.731045	0.409634	1.30464	-0.31328	0.295515	-1.06012	0.289092	0.675708	FALSE	minimal
SM d41:3(2)	76	1.35194	0.774101	2.36111	0.301539	0.284486	1.05994	0.28917	0.675708	FALSE	minimal
UK2847	76	0.74936	0.439413	1.27793	-0.288535	0.272337	-1.05948	0.289381	0.675797	FALSE	minimal
UK2757	76	0.785602	0.502624	1.2279	-0.241305	0.227861	-1.059	0.2896	0.675906	FALSE	minimal
UK1153	76	1.39279	0.753916	2.57304	0.331306	0.313153	1.05797	0.290071	0.676561	FALSE	minimal
PC 22:3-20:4	76	0.769132	0.472864	1.25102	-0.262493	0.248191	-1.05763	0.290226	0.676561	FALSE	minimal
UK894	76	0.770569	0.475155	1.24965	-0.260626	0.246677	-1.05655	0.290718	0.67657	FALSE	minimal
UK2529	76	0.765144	0.465624	1.25733	-0.267691	0.253411	-1.05635	0.290807	0.67657	FALSE	minimal
PC 38:0e	76	0.726564	0.401646	1.31433	-0.319429	0.302426	-1.05622	0.290867	0.67657	FALSE	minimal
UK358	76	0.757747	0.45283	1.26798	-0.277406	0.26267	-1.0561	0.290922	0.67657	FALSE	minimal
TG 50:3(1)	76	0.743496	0.428614	1.28971	-0.296392	0.281024	-1.05469	0.291569	0.677673	FALSE	minimal
UK1322	76	1.36398	0.765811	2.42938	0.310408	0.294504	1.054	0.291881	0.677996	FALSE	minimal
UK1294	76	0.707003	0.370784	1.3481	-0.34672	0.329294	-1.05292	0.292378	0.678669	FALSE	minimal
UK633	76	1.29604	0.79958	2.10076	0.259315	0.24642	1.05233	0.29265	0.678669	FALSE	minimal
UK2743	76	0.718533	0.388031	1.33054	-0.330544	0.31435	-1.05151	0.293022	0.678669	FALSE	minimal
UK597	76	0.767406	0.468443	1.25717	-0.264739	0.251838	-1.05123	0.293155	0.678669	FALSE	minimal
UK2166	76	0.762951	0.460602	1.26377	-0.270562	0.257479	-1.05081	0.293344	0.678669	FALSE	minimal
UK41	76	0.765474	0.46498	1.26016	-0.26726	0.254337	-1.05081	0.293347	0.678669	FALSE	minimal
UK1794	76	0.717519	0.386286	1.33278	-0.331956	0.31593	-1.05072	0.293385	0.678669	FALSE	minimal
UK173	76	1.35053	0.770503	2.36718	0.300495	0.28633	1.04947	0.293961	0.679392	FALSE	minimal
UK2794	76	0.759179	0.45377	1.27014	-0.275517	0.262575	-1.04929	0.294044	0.679392	FALSE	minimal
UK501	76	1.34299	0.773866	2.33066	0.294897	0.281252	1.04852	0.294401	0.679814	FALSE	minimal
UK273	76	0.764114	0.461852	1.26419	-0.269038	0.256873	-1.04736	0.294935	0.68026	FALSE	minimal
UK189	76	1.29899	0.796167	2.11937	0.261586	0.249762	1.04734	0.294941	0.68026	FALSE	minimal
UK731	76	0.743149	0.42618	1.29586	-0.296859	0.283691	-1.04642	0.295369	0.680446	FALSE	minimal
UK2801	76	0.765185	0.463504	1.26322	-0.267638	0.255766	-1.04641	0.29537	0.680446	FALSE	minimal
Cer-NS d18:2/18:0	76	1.37351	0.756286	2.49445	0.317367	0.30444	1.04246	0.297198	0.684027	FALSE	minimal
UK2226	76	1.36565	0.760046	2.45379	0.311628	0.298982	1.0423	0.297274	0.684027	FALSE	minimal
UK1057	76	0.660475	0.302311	1.44297	-0.414797	0.398726	-1.0403	0.298198	0.685751	FALSE	minimal
UK1	76	0.804827	0.533829	1.2134	-0.217128	0.209466	-1.03658	0.299932	0.689333	FALSE	minimal
LPA 20:0	76	0.687223	0.338029	1.39714	-0.375096	0.362003	-1.03617	0.300124	0.689368	FALSE	minimal
UK2797	76	0.751367	0.437443	1.29057	-0.285861	0.275994	-1.03575	0.300318	0.689411	FALSE	minimal
UK490	76	0.732493	0.406296	1.32058	-0.311301	0.300701	-1.03525	0.300551	0.689542	FALSE	minimal
UK1041	76	0.781632	0.490035	1.24675	-0.246371	0.238219	-1.03422	0.301032	0.689831	FALSE	minimal
UK2092	76	0.728565	0.399677	1.32809	-0.316678	0.306337	-1.03376	0.301249	0.689831	FALSE	minimal
LPC 0:0/18:2	76	0.747012	0.429638	1.29883	-0.291674	0.282213	-1.03352	0.301359	0.689831	FALSE	minimal
SM d41:1(2)	76	0.727041	0.397195	1.33081	-0.318772	0.308447	-1.03347	0.301382	0.689831	FALSE	minimal
UK866	76	1.32374	0.777151	2.25474	0.280458	0.271724	1.03214	0.302005	0.690661	FALSE	minimal
UK2316	76	0.722775	0.390126	1.33907	-0.324657	0.314607	-1.03194	0.302098	0.690661	FALSE	minimal
UK1426	76	1.35209	0.762053	2.39896	0.301648	0.292544	1.03112	0.302485	0.690718	FALSE	minimal
UK602	76	0.793226	0.510659	1.23215	-0.231647	0.224697	-1.03093	0.302572	0.690718	FALSE	minimal
UK857	76	0.75064	0.435076	1.29509	-0.286829	0.278269	-1.03076	0.302652	0.690718	FALSE	minimal
PE 18:1e-22:5(2)	76	0.726608	0.395597	1.33459	-0.319368	0.310199	-1.02956	0.303218	0.691607	FALSE	minimal
UK1050	76	1.34994	0.762284	2.39062	0.300059	0.291579	1.02908	0.303442	0.691712	FALSE	minimal
PC 18:1-22:6	76	0.73777	0.413145	1.31746	-0.304124	0.295833	-1.02803	0.303938	0.69244	FALSE	minimal
TG 58:2	76	0.726904	0.395438	1.33621	-0.31896	0.310612	-1.02688	0.304479	0.69327	FALSE	minimal
PC 40:7e	76	0.765871	0.46006	1.27496	-0.266742	0.260029	-1.02582	0.304977	0.693841	FALSE	minimal
UK1444	76	0.768985	0.465475	1.2704	-0.262684	0.256129	-1.02559	0.305084	0.693841	FALSE	minimal
UK363	76	0.76561	0.459049	1.2769	-0.267082	0.260977	-1.02339	0.306123	0.695143	FALSE	minimal
TG 58:4(1)	76	0.776774	0.478828	1.26012	-0.252606	0.246841	-1.02335	0.306141	0.695143	FALSE	minimal
TG 44:0	76	0.751893	0.435449	1.2983	-0.285161	0.278682	-1.02325	0.30619	0.695143	FALSE	minimal
UK1434	76	1.32306	0.773494	2.26308	0.279944	0.273868	1.02219	0.306693	0.695881	FALSE	minimal
UK1236	76	1.35793	0.754935	2.44256	0.305962	0.299534	1.02146	0.307036	0.696257	FALSE	minimal
UK2580	76	0.768694	0.46386	1.27385	-0.263062	0.257709	-1.02077	0.307362	0.696593	FALSE	minimal
SM d38:2(2)	76	1.30713	0.78117	2.18723	0.267838	0.262653	1.01974	0.307852	0.697245	FALSE	minimal
PE 38:7e	76	0.753191	0.436622	1.29929	-0.283436	0.278189	-1.01886	0.308268	0.697245	FALSE	minimal
UK331	76	0.783815	0.490457	1.25264	-0.243582	0.239201	-1.01831	0.308529	0.697245	FALSE	minimal
UK2001	76	1.28387	0.793562	2.07713	0.249882	0.245462	1.01801	0.308675	0.697245	FALSE	minimal
UK2677	76	0.706982	0.362433	1.37908	-0.346751	0.340901	-1.01716	0.309078	0.697245	FALSE	minimal
UK1673	76	0.738283	0.411341	1.32508	-0.303428	0.298421	-1.01678	0.309258	0.697245	FALSE	minimal
PC 36:5e(1)	76	0.7607	0.44893	1.28899	-0.273517	0.269068	-1.01654	0.309375	0.697245	FALSE	minimal
UK1883	76	1.31509	0.775196	2.23101	0.273906	0.269666	1.01572	0.309761	0.697245	FALSE	minimal
PC 33:0e	76	1.29792	0.784582	2.14713	0.260764	0.256821	1.01535	0.309938	0.697245	FALSE	minimal
UK2385	76	0.710045	0.366615	1.37519	-0.342427	0.337253	-1.01534	0.309943	0.697245	FALSE	minimal
UK386	76	0.773706	0.4714	1.26988	-0.256563	0.252799	-1.01489	0.310157	0.697245	FALSE	minimal
UK1090	76	0.799511	0.518983	1.23167	-0.223755	0.220474	-1.01488	0.310161	0.697245	FALSE	minimal
UK1586	76	0.752026	0.433696	1.30401	-0.284984	0.28083	-1.01479	0.310204	0.697245	FALSE	minimal
UK404	76	0.759065	0.445683	1.2928	-0.275668	0.271673	-1.0147	0.310247	0.697245	FALSE	minimal
UK74	76	0.739845	0.413365	1.32418	-0.301315	0.296995	-1.01455	0.310322	0.697245	FALSE	minimal
UK470	76	0.770555	0.465193	1.27636	-0.260644	0.257479	-1.01229	0.311398	0.698962	FALSE	minimal
UK522	76	1.33885	0.760808	2.35609	0.291814	0.288361	1.01197	0.31155	0.698962	FALSE	minimal
UK1591	76	0.744451	0.420262	1.31872	-0.295108	0.291719	-1.01162	0.31172	0.698962	FALSE	minimal
UK2951	76	0.765022	0.455257	1.28556	-0.26785	0.264818	-1.01145	0.3118	0.698962	FALSE	minimal
UK2344	76	0.728203	0.393638	1.34712	-0.317176	0.313851	-1.01059	0.31221	0.69948	FALSE	minimal
UK858	76	1.32937	0.764912	2.31035	0.284701	0.281988	1.00962	0.312676	0.700123	FALSE	minimal
PC 16:1-20:5(1)	76	1.3196	0.76963	2.26257	0.277328	0.275089	1.00814	0.313386	0.700546	FALSE	minimal
PI 18:1-20:4	76	1.25024	0.809667	1.93055	0.223336	0.221667	1.00753	0.313682	0.700546	FALSE	minimal
UK1105	76	1.28619	0.788144	2.09898	0.251687	0.249879	1.00724	0.31382	0.700546	FALSE	minimal
UK1961	76	1.30807	0.775667	2.20591	0.268554	0.266626	1.00723	0.313823	0.700546	FALSE	minimal
UK1952	76	0.74623	0.422128	1.31917	-0.292721	0.290676	-1.00704	0.313917	0.700546	FALSE	minimal
UK2699	76	1.33794	0.759173	2.35795	0.291132	0.289111	1.00699	0.313939	0.700546	FALSE	minimal
UK2678	76	0.764435	0.452992	1.29	-0.268618	0.266971	-1.00617	0.314334	0.700846	FALSE	minimal
TG 58:10	76	0.754478	0.435712	1.30645	-0.281729	0.280125	-1.00573	0.314547	0.700846	FALSE	minimal
UK1464	76	0.710451	0.364796	1.38362	-0.341856	0.340083	-1.00521	0.314794	0.700846	FALSE	minimal
UK257	76	0.757346	0.440491	1.30212	-0.277935	0.276495	-1.00521	0.314797	0.700846	FALSE	minimal
UK2876	76	0.769003	0.460708	1.2836	-0.262661	0.261393	-1.00485	0.314969	0.700846	FALSE	minimal
UK1612	76	1.2937	0.782611	2.13855	0.257503	0.25644	1.00414	0.315309	0.701175	FALSE	minimal
UK1396	76	1.29523	0.781556	2.14651	0.258686	0.257732	1.0037	0.315522	0.701175	FALSE	minimal
UK2159	76	1.31524	0.770111	2.24623	0.274017	0.27308	1.00343	0.315654	0.701175	FALSE	minimal
SM d36:1	76	1.37653	0.737031	2.57089	0.319564	0.318719	1.00265	0.316029	0.701437	FALSE	minimal
UK1000	76	1.29025	0.78393	2.12358	0.254834	0.254219	1.00242	0.316141	0.701437	FALSE	minimal
UK97	76	0.782654	0.484564	1.26412	-0.245064	0.244613	-1.00185	0.316418	0.701437	FALSE	minimal
UK839	76	0.795154	0.507766	1.2452	-0.229219	0.228834	-1.00168	0.316497	0.701437	FALSE	minimal
UK2253	76	1.28558	0.786036	2.10261	0.251213	0.251003	1.00084	0.316906	0.701437	FALSE	minimal
PC 22:0-18:2	76	0.761182	0.445998	1.2991	-0.272883	0.272734	-1.00055	0.317046	0.701437	FALSE	minimal
UK2522	76	0.736988	0.405191	1.34048	-0.305183	0.305211	-0.999908	0.317355	0.701437	FALSE	minimal
UK2232	76	0.728834	0.392005	1.35508	-0.316309	0.316414	-0.999668	0.317471	0.701437	FALSE	minimal
UK825	76	0.803038	0.52217	1.23498	-0.219353	0.219596	-0.998894	0.317846	0.701437	FALSE	minimal
TG 56:8(2)	76	0.777488	0.474429	1.27414	-0.251687	0.252019	-0.998681	0.317949	0.701437	FALSE	minimal
UK2584	76	0.774769	0.469486	1.27856	-0.25519	0.255575	-0.998492	0.318041	0.701437	FALSE	minimal
UK2085	76	0.766876	0.455441	1.29127	-0.26543	0.265846	-0.998437	0.318068	0.701437	FALSE	minimal
UK1789	76	1.39702	0.724668	2.6932	0.334343	0.33489	0.998366	0.318102	0.701437	FALSE	minimal
Cer-NS d18:1/25:1	76	0.754076	0.433027	1.31315	-0.282262	0.283007	-0.997367	0.318587	0.70211	FALSE	minimal
UK2952	76	0.75836	0.440245	1.30634	-0.276597	0.277463	-0.996879	0.318823	0.702189	FALSE	minimal
UK692	76	0.740656	0.410338	1.33688	-0.300219	0.301303	-0.996401	0.319055	0.702189	FALSE	minimal
UK4	76	0.730983	0.394567	1.35424	-0.313364	0.314593	-0.996094	0.319204	0.702189	FALSE	minimal
UK403	76	0.766458	0.454082	1.29373	-0.265975	0.267093	-0.995815	0.31934	0.702189	FALSE	minimal
UK878	76	0.785427	0.487975	1.26419	-0.241528	0.242838	-0.994604	0.319929	0.703031	FALSE	minimal
UK236	76	0.74755	0.421262	1.32656	-0.290954	0.292625	-0.994289	0.320082	0.703031	FALSE	minimal
PC 18:0-22:5	76	0.742637	0.412831	1.33592	-0.297548	0.299575	-0.993234	0.320596	0.703145	FALSE	minimal
UK2867	76	0.703418	0.351281	1.40855	-0.351804	0.354268	-0.993045	0.320688	0.703145	FALSE	minimal
UK468	76	1.3292	0.75731	2.33297	0.28458	0.287021	0.991493	0.321445	0.703145	FALSE	minimal
UK739	76	0.713652	0.366148	1.39096	-0.33736	0.340488	-0.990814	0.321776	0.703145	FALSE	minimal
UK2244	76	1.35173	0.744492	2.45427	0.301388	0.304307	0.990408	0.321975	0.703145	FALSE	minimal
UK1042	76	0.807808	0.529428	1.23256	-0.213431	0.215575	-0.990053	0.322148	0.703145	FALSE	minimal
UK923	76	0.765033	0.450184	1.30008	-0.267837	0.270542	-0.989999	0.322175	0.703145	FALSE	minimal
TG 15:0-16:0-18:2	76	0.750951	0.425862	1.3242	-0.286415	0.2894	-0.989683	0.322329	0.703145	FALSE	minimal
UK851	76	1.30776	0.768676	2.22492	0.268317	0.271124	0.989648	0.322346	0.703145	FALSE	minimal
UK456	76	0.773887	0.465759	1.28586	-0.256329	0.25906	-0.989461	0.322438	0.703145	FALSE	minimal
UK2094	76	0.770511	0.459708	1.29144	-0.260701	0.263501	-0.989374	0.32248	0.703145	FALSE	minimal
UK1946	76	0.761679	0.444162	1.30618	-0.27223	0.275171	-0.989312	0.322511	0.703145	FALSE	minimal
Cer-NS d17:1/18:0	76	1.37798	0.729765	2.60199	0.320622	0.324313	0.988618	0.32285	0.703145	FALSE	minimal
UK893	76	0.780564	0.477489	1.27601	-0.247738	0.250753	-0.987977	0.323164	0.703145	FALSE	minimal
UK2241	76	1.33353	0.753379	2.36042	0.287827	0.291333	0.987965	0.32317	0.703145	FALSE	minimal
TG 16:0-18:0-20:4	76	0.764679	0.449066	1.30211	-0.2683	0.271575	-0.987941	0.323181	0.703145	FALSE	minimal
UK2850	76	0.802515	0.518637	1.24178	-0.220004	0.222728	-0.987773	0.323264	0.703145	FALSE	minimal
UK1657	76	0.765171	0.449837	1.30155	-0.267656	0.271028	-0.987561	0.323368	0.703145	FALSE	minimal
UK258	76	1.31205	0.764958	2.2504	0.271588	0.275266	0.986637	0.32382	0.703514	FALSE	minimal
UK634	76	1.32768	0.756003	2.33166	0.283435	0.287319	0.986482	0.323897	0.703514	FALSE	minimal
UK1851	76	1.42204	0.706027	2.86418	0.352091	0.357241	0.985584	0.324337	0.703885	FALSE	minimal
UK2919	76	0.748466	0.420554	1.33206	-0.28973	0.294109	-0.985109	0.32457	0.703885	FALSE	minimal
UK2466	76	0.734582	0.397553	1.35733	-0.308454	0.313252	-0.984682	0.32478	0.703885	FALSE	minimal
UK2751	76	1.31296	0.763608	2.25752	0.272282	0.276522	0.984668	0.324787	0.703885	FALSE	minimal
UK2404	76	0.762151	0.443224	1.31057	-0.27161	0.276567	-0.98208	0.326061	0.706254	FALSE	minimal
UK2237	76	1.28725	0.777341	2.13163	0.252506	0.257338	0.981223	0.326483	0.706777	FALSE	minimal
UK2090	76	0.769084	0.455065	1.29979	-0.262555	0.267735	-0.980652	0.326765	0.706997	FALSE	minimal
UK880	76	0.783594	0.480967	1.27664	-0.243864	0.249027	-0.979269	0.327447	0.707612	FALSE	minimal
PE 20:5e/22:6	76	0.731842	0.391751	1.36718	-0.31219	0.318846	-0.979126	0.327518	0.707612	FALSE	minimal
UK1331	76	0.754795	0.429676	1.32592	-0.281309	0.287457	-0.978612	0.327772	0.707612	FALSE	minimal
UK2515	76	0.729276	0.387514	1.37245	-0.315702	0.322602	-0.978611	0.327772	0.707612	FALSE	minimal
PC 18:0e/22:5	76	0.781565	0.476853	1.28099	-0.246457	0.252087	-0.977666	0.32824	0.707855	FALSE	minimal
UK239	76	1.29547	0.770959	2.17684	0.258877	0.264795	0.977652	0.328246	0.707855	FALSE	minimal
UK1309	76	1.29933	0.768072	2.19806	0.261852	0.268226	0.976234	0.328948	0.708664	FALSE	minimal
UK2088	76	0.768193	0.452387	1.30446	-0.263715	0.270154	-0.976163	0.328984	0.708664	FALSE	minimal
UK1077	76	1.31931	0.755894	2.30269	0.277111	0.284166	0.975173	0.329474	0.709079	FALSE	minimal
UK2133	76	0.746935	0.415397	1.34308	-0.291777	0.299359	-0.974672	0.329723	0.709079	FALSE	minimal
UK1577	76	0.714959	0.364053	1.4041	-0.335529	0.34435	-0.974386	0.329865	0.709079	FALSE	minimal
UK2477	76	0.770529	0.456085	1.30176	-0.260678	0.26755	-0.974313	0.329901	0.709079	FALSE	minimal
UK1121	76	1.2742	0.782248	2.07553	0.242316	0.248929	0.973436	0.330337	0.709625	FALSE	minimal
UK2002	76	1.26168	0.789904	2.01523	0.232445	0.238923	0.972888	0.330609	0.709683	FALSE	minimal
UK925	76	0.792034	0.495097	1.26706	-0.233151	0.23972	-0.972594	0.330755	0.709683	FALSE	minimal
UK1766	76	0.73894	0.401554	1.3598	-0.302538	0.311161	-0.972288	0.330907	0.709683	FALSE	minimal
UK888	76	0.798579	0.507313	1.25707	-0.224921	0.231482	-0.971655	0.331222	0.709969	FALSE	minimal
TG 14:0-16:0-18:1	76	0.734732	0.394442	1.36859	-0.30825	0.317363	-0.971284	0.331407	0.709976	FALSE	minimal
UK1765	76	1.27857	0.778436	2.10002	0.245739	0.253167	0.970658	0.331718	0.710153	FALSE	minimal
UK1155	76	1.3086	0.759903	2.25348	0.268956	0.277306	0.969886	0.332103	0.710153	FALSE	minimal
UK1038	76	0.792481	0.495243	1.26812	-0.232587	0.239857	-0.969692	0.3322	0.710153	FALSE	minimal
SM d43:2(2)	76	0.760595	0.437405	1.32258	-0.273655	0.282266	-0.969491	0.3323	0.710153	FALSE	minimal
UK678	76	0.746784	0.413794	1.34774	-0.29198	0.301228	-0.969298	0.332397	0.710153	FALSE	minimal
UK2033	76	1.30405	0.762101	2.23139	0.265474	0.274056	0.968684	0.332703	0.71042	FALSE	minimal
UK1271	76	1.3205	0.751766	2.3195	0.278011	0.287419	0.967267	0.333411	0.710873	FALSE	minimal
UK69	76	0.751506	0.421124	1.34108	-0.285676	0.295486	-0.9668	0.333644	0.710873	FALSE	minimal
UK2686	76	0.749342	0.417388	1.3453	-0.28856	0.29856	-0.966505	0.333791	0.710873	FALSE	minimal
UK2502	76	0.764462	0.443409	1.31797	-0.268583	0.277898	-0.966483	0.333803	0.710873	FALSE	minimal
PC 20:3-20:4	76	0.776519	0.464758	1.29741	-0.252934	0.26189	-0.965803	0.334143	0.710873	FALSE	minimal
UK2158	76	0.746274	0.412031	1.35166	-0.292663	0.303058	-0.9657	0.334194	0.710873	FALSE	minimal
TG 60:10(1)	76	0.766675	0.447032	1.31487	-0.265693	0.275221	-0.965381	0.334354	0.710873	FALSE	minimal
UK33	76	0.77623	0.463993	1.29858	-0.253306	0.26254	-0.964828	0.334631	0.710873	FALSE	minimal
UK1094	76	0.790029	0.48945	1.2752	-0.235685	0.244279	-0.964821	0.334634	0.710873	FALSE	minimal
UK1976	76	0.720152	0.369596	1.4032	-0.328294	0.340332	-0.964627	0.334732	0.710873	FALSE	minimal
UK1492	76	1.29626	0.764033	2.19925	0.259485	0.269709	0.962093	0.336003	0.712845	FALSE	minimal
UK106	76	0.76278	0.439348	1.32431	-0.270786	0.281468	-0.96205	0.336024	0.712845	FALSE	minimal
UK821	76	0.794672	0.497295	1.26988	-0.229825	0.239157	-0.960983	0.336561	0.713597	FALSE	minimal
UK680	76	0.799949	0.507256	1.26153	-0.223207	0.232414	-0.960383	0.336862	0.713678	FALSE	minimal
UK2240	76	0.769455	0.450662	1.31376	-0.262073	0.272941	-0.960182	0.336964	0.713678	FALSE	minimal
UK2656	76	1.29202	0.765468	2.18076	0.256203	0.267077	0.959286	0.337415	0.714247	FALSE	minimal
UK1724	76	0.680194	0.309181	1.49642	-0.385378	0.402271	-0.958007	0.338059	0.715224	FALSE	minimal
UK1955	76	1.30079	0.758805	2.22991	0.262974	0.274992	0.956297	0.338922	0.716662	FALSE	minimal
UK1949	76	0.755588	0.424868	1.34374	-0.280259	0.293734	-0.954125	0.34002	0.71791	FALSE	minimal
UK976	76	1.3119	0.751092	2.29143	0.271475	0.284542	0.954078	0.340044	0.71791	FALSE	minimal
UK1367	76	0.773522	0.456359	1.31111	-0.256802	0.269222	-0.953867	0.340151	0.71791	FALSE	minimal
PC 36:1e	76	1.31401	0.749642	2.30327	0.273085	0.286349	0.953679	0.340246	0.71791	FALSE	minimal
UK1018	76	0.757392	0.427496	1.34187	-0.277874	0.291804	-0.952262	0.340964	0.718834	FALSE	minimal
UK16	76	1.28417	0.767377	2.149	0.250113	0.262699	0.952091	0.341051	0.718834	FALSE	minimal
UK1813	76	1.30684	0.752254	2.27029	0.267614	0.281783	0.949716	0.342256	0.720986	FALSE	minimal
TG 51:4	76	0.762208	0.435052	1.33538	-0.271536	0.286099	-0.949097	0.342571	0.721261	FALSE	minimal
UK48	76	1.25231	0.786755	1.99336	0.224991	0.237158	0.948697	0.342775	0.721302	FALSE	minimal
UK2685	76	0.753926	0.420486	1.35178	-0.282461	0.2979	-0.948172	0.343042	0.721475	FALSE	minimal
UK766	76	1.25311	0.785743	1.99848	0.22563	0.238141	0.947466	0.343401	0.721844	FALSE	minimal
UK564	76	0.773251	0.454116	1.31666	-0.257152	0.271557	-0.946952	0.343663	0.722006	FALSE	minimal
UK1113	76	1.39545	0.699575	2.78351	0.333215	0.352294	0.945842	0.344229	0.722807	FALSE	minimal
Cer-NS d18:2/16:0	76	0.799363	0.502071	1.27269	-0.22394	0.237282	-0.943773	0.345286	0.724023	FALSE	minimal
UK2708	76	0.734367	0.386751	1.39443	-0.308746	0.327158	-0.943721	0.345312	0.724023	FALSE	minimal
UK1614	76	1.29536	0.756738	2.21734	0.258785	0.274246	0.943622	0.345363	0.724023	FALSE	minimal
PC 20:5-22:6	76	0.671666	0.293531	1.53693	-0.397994	0.422336	-0.942364	0.346007	0.724293	FALSE	minimal
UK2192	76	0.739484	0.394476	1.38624	-0.301803	0.32061	-0.94134	0.346531	0.724293	FALSE	minimal
UK1419	76	1.28995	0.759158	2.19187	0.254605	0.270485	0.941292	0.346555	0.724293	FALSE	minimal
PC 20:5e/18:1	76	0.769236	0.445454	1.32836	-0.262358	0.278726	-0.941275	0.346564	0.724293	FALSE	minimal
UK278	76	0.781466	0.467578	1.30607	-0.246584	0.262044	-0.941003	0.346703	0.724293	FALSE	minimal
UK162	76	0.80557	0.513278	1.26431	-0.216205	0.229966	-0.940165	0.347133	0.724293	FALSE	minimal
UK2491	76	0.791469	0.485985	1.28898	-0.233864	0.248833	-0.939846	0.347297	0.724293	FALSE	minimal
PC 41:5	76	0.781306	0.466977	1.30722	-0.246789	0.262596	-0.939804	0.347318	0.724293	FALSE	minimal
UK2339	76	1.28309	0.76288	2.15802	0.249268	0.265267	0.939688	0.347378	0.724293	FALSE	minimal
UK1560	76	0.737847	0.391349	1.39113	-0.304019	0.323539	-0.939667	0.347388	0.724293	FALSE	minimal
TG 47:1	76	0.772231	0.450264	1.32443	-0.258471	0.27523	-0.93911	0.347674	0.724293	FALSE	minimal
UK2942	76	0.76689	0.440584	1.33487	-0.265411	0.282777	-0.938589	0.347942	0.724293	FALSE	minimal
UK1066	76	0.765392	0.437894	1.33782	-0.267368	0.284903	-0.938451	0.348013	0.724293	FALSE	minimal
UK918	76	0.793363	0.489197	1.28665	-0.231474	0.246691	-0.938315	0.348082	0.724293	FALSE	minimal
UK906	76	1.27778	0.765467	2.13298	0.245127	0.261426	0.937652	0.348423	0.724315	FALSE	minimal
UK1098	76	1.27421	0.767777	2.11469	0.242325	0.25846	0.937574	0.348463	0.724315	FALSE	minimal
UK848	76	1.26376	0.774422	2.06228	0.234088	0.24986	0.936876	0.348822	0.724676	FALSE	minimal
UK2503	76	0.767076	0.440315	1.33633	-0.265169	0.283212	-0.936292	0.349123	0.724917	FALSE	minimal
UK978	76	0.797774	0.496936	1.28074	-0.22593	0.241513	-0.93548	0.349541	0.725118	FALSE	minimal
UK995	76	1.29397	0.754046	2.22051	0.257717	0.27552	0.935383	0.349591	0.725118	FALSE	minimal
UK1549	76	0.76637	0.438449	1.33955	-0.266091	0.284909	-0.933949	0.35033	0.725916	FALSE	minimal
UK2438	76	0.794278	0.489686	1.28833	-0.230322	0.24677	-0.933347	0.350641	0.725916	FALSE	minimal
UK2569	76	0.775842	0.455264	1.32216	-0.253806	0.271975	-0.933198	0.350718	0.725916	FALSE	minimal
UK2175	76	0.739148	0.391621	1.39507	-0.302257	0.324083	-0.932655	0.350998	0.725916	FALSE	minimal
UK2591	76	0.774362	0.452394	1.32547	-0.255716	0.274228	-0.932494	0.351082	0.725916	FALSE	minimal
UK199	76	0.75441	0.417036	1.36471	-0.281819	0.30243	-0.931849	0.351415	0.725916	FALSE	minimal
PE 18:2e/20:5	76	0.708801	0.343654	1.46193	-0.34418	0.369356	-0.931839	0.35142	0.725916	FALSE	minimal
SM d40:2(1)	76	1.25161	0.780591	2.00686	0.224434	0.240887	0.931698	0.351493	0.725916	FALSE	minimal
UK360	76	0.788726	0.478655	1.29966	-0.237336	0.254815	-0.931404	0.351645	0.725916	FALSE	minimal
UK395	76	0.749203	0.407746	1.3766	-0.288745	0.31039	-0.930264	0.352235	0.726751	FALSE	minimal
UK2184	76	1.23307	0.79278	1.91788	0.209506	0.225365	0.92963	0.352563	0.727045	FALSE	minimal
PE 20:0-18:2	76	1.27799	0.761524	2.14474	0.245292	0.264146	0.928625	0.353083	0.727291	FALSE	minimal
UK2920	76	0.767317	0.438679	1.34216	-0.264856	0.285272	-0.928434	0.353183	0.727291	FALSE	minimal
UK504	76	0.789445	0.479219	1.3005	-0.236425	0.25468	-0.928324	0.35324	0.727291	FALSE	minimal
UK1508	76	1.2891	0.753751	2.20469	0.253948	0.273797	0.927504	0.353665	0.72766	FALSE	minimal
UK1576	76	0.725121	0.367581	1.43043	-0.321417	0.34663	-0.927261	0.353791	0.72766	FALSE	minimal
UK2127	76	0.778803	0.458915	1.32167	-0.249997	0.269844	-0.926449	0.354213	0.727705	FALSE	minimal
UK1156	76	1.30543	0.742649	2.2947	0.266535	0.287789	0.926146	0.35437	0.727705	FALSE	minimal
UK1242	76	1.2956	0.748797	2.24169	0.258972	0.279724	0.925811	0.354544	0.727705	FALSE	minimal
UK961	76	0.78288	0.466222	1.31461	-0.244775	0.264447	-0.925611	0.354648	0.727705	FALSE	minimal
UK187	76	0.794815	0.488648	1.29282	-0.229645	0.248198	-0.925252	0.354835	0.727705	FALSE	minimal
UK2426	76	1.2497	0.779289	2.00407	0.222903	0.240958	0.925073	0.354928	0.727705	FALSE	minimal
UK549	76	0.776654	0.454311	1.32771	-0.25276	0.273578	-0.923905	0.355536	0.728569	FALSE	minimal
UK2392	76	1.26526	0.767847	2.08489	0.235276	0.254817	0.923315	0.355843	0.728817	FALSE	minimal
UK1820	76	1.26629	0.766717	2.09139	0.236095	0.255986	0.922295	0.356375	0.729167	FALSE	minimal
UK249	76	0.779958	0.459942	1.32263	-0.248515	0.269459	-0.922273	0.356386	0.729167	FALSE	minimal
UK582	76	0.76057	0.424959	1.36123	-0.273688	0.296977	-0.92158	0.356748	0.729461	FALSE	minimal
PC 18:0-22:4	76	0.777217	0.454647	1.32865	-0.252035	0.273571	-0.921279	0.356905	0.729461	FALSE	minimal
UK737	76	0.786065	0.470937	1.31206	-0.240716	0.261385	-0.920926	0.357089	0.729461	FALSE	minimal
UK2648	76	1.29863	0.744482	2.26526	0.261312	0.283867	0.920544	0.357289	0.729488	FALSE	minimal
CAR 16:1	76	0.743659	0.395546	1.39814	-0.296173	0.322099	-0.919509	0.357829	0.730211	FALSE	minimal
SM d18:1/24:1	76	0.748969	0.404195	1.38783	-0.289058	0.314694	-0.918537	0.358338	0.730327	FALSE	minimal
UK1129	76	1.2744	0.759579	2.13815	0.242476	0.264014	0.918422	0.358398	0.730327	FALSE	minimal
UK43	76	0.788287	0.474126	1.31061	-0.237893	0.259382	-0.917153	0.359062	0.730327	FALSE	minimal
UK238	76	1.28068	0.754758	2.17307	0.247393	0.269771	0.917048	0.359117	0.730327	FALSE	minimal
TG 14:0-16:0-18:1	76	0.773399	0.446526	1.33955	-0.256961	0.280254	-0.916887	0.359202	0.730327	FALSE	minimal
UK1276	76	1.25726	0.770692	2.05102	0.228936	0.249695	0.916861	0.359216	0.730327	FALSE	minimal
UK42	76	0.788249	0.473958	1.31095	-0.237942	0.259539	-0.916788	0.359254	0.730327	FALSE	minimal
UK2223	76	0.775337	0.449957	1.33601	-0.254457	0.277626	-0.916548	0.359379	0.730327	FALSE	minimal
UK475	76	0.782889	0.46373	1.32171	-0.244765	0.267188	-0.916078	0.359626	0.730449	FALSE	minimal
UK2072	76	0.774084	0.447253	1.33975	-0.256075	0.279875	-0.914962	0.360211	0.731259	FALSE	minimal
UK897	76	1.25299	0.772544	2.03223	0.225534	0.246735	0.914074	0.360678	0.731771	FALSE	minimal
UK1248	76	1.2838	0.751131	2.19422	0.249826	0.27347	0.91354	0.360959	0.731771	FALSE	minimal
UK2215	76	0.753233	0.409999	1.38381	-0.283381	0.310316	-0.913203	0.361136	0.731771	FALSE	minimal
PE 20:3-20:4	76	1.28608	0.749394	2.20712	0.251598	0.275556	0.913059	0.361212	0.731771	FALSE	minimal
UK1703	76	0.788983	0.47386	1.31367	-0.237011	0.260119	-0.911165	0.362208	0.733411	FALSE	minimal
UK1922	76	0.77544	0.448174	1.34168	-0.254325	0.279719	-0.909215	0.363237	0.734524	FALSE	minimal
UK832	76	0.756914	0.415222	1.37979	-0.278505	0.306345	-0.909125	0.363284	0.734524	FALSE	minimal
UK369	76	1.25239	0.770844	2.03476	0.225055	0.247614	0.908892	0.363407	0.734524	FALSE	minimal
Cer-NS d18:2/20:0	76	1.31762	0.726795	2.38874	0.275827	0.30354	0.9087	0.363509	0.734524	FALSE	minimal
UK1125	76	1.27727	0.753139	2.16615	0.244724	0.269505	0.90805	0.363852	0.734838	FALSE	minimal
UK863	76	0.794608	0.483451	1.30603	-0.229906	0.25352	-0.906858	0.364482	0.735731	FALSE	minimal
UK2389	76	0.748036	0.3993	1.40135	-0.290305	0.320275	-0.906424	0.364711	0.735815	FALSE	minimal
UK70	76	0.805741	0.504921	1.28578	-0.215993	0.238449	-0.905827	0.365028	0.736073	FALSE	minimal
UK1076	76	0.756359	0.413152	1.38467	-0.279239	0.308521	-0.90509	0.365418	0.736481	FALSE	minimal
UK1677	76	0.74892	0.399886	1.4026	-0.289123	0.320129	-0.903147	0.366448	0.73797	FALSE	minimal
UK1838	76	0.790987	0.475486	1.31583	-0.234474	0.259666	-0.902985	0.366534	0.73797	FALSE	minimal
UK779	76	0.771499	0.439025	1.35575	-0.25942	0.287642	-0.901887	0.367117	0.738448	FALSE	minimal
UK2658	76	0.744558	0.392171	1.41358	-0.294965	0.327088	-0.901791	0.367168	0.738448	FALSE	minimal
UK829	76	0.771764	0.439383	1.35558	-0.259076	0.287402	-0.901442	0.367353	0.738448	FALSE	minimal
SM d44:1(2)	76	0.767696	0.431976	1.36433	-0.264361	0.293379	-0.90109	0.36754	0.738448	FALSE	minimal
DG 18:1-20:3	76	1.2484	0.770259	2.02334	0.221861	0.246372	0.900512	0.367848	0.738448	FALSE	minimal
UK621	76	0.823943	0.540534	1.25595	-0.193654	0.215073	-0.900408	0.367903	0.738448	FALSE	minimal
PC 16:1-20:5(2)	76	1.28938	0.740949	2.24376	0.254165	0.282647	0.89923	0.36853	0.739327	FALSE	minimal
UK977	76	0.802569	0.496374	1.29764	-0.219938	0.245147	-0.897168	0.369629	0.741091	FALSE	minimal
UK1537	76	0.765839	0.427478	1.37202	-0.266783	0.297484	-0.896799	0.369826	0.741091	FALSE	minimal
UK440	76	0.789632	0.471114	1.3235	-0.236189	0.263503	-0.89634	0.370071	0.741091	FALSE	minimal
UK704	76	0.789634	0.470978	1.32389	-0.236186	0.263652	-0.895824	0.370347	0.741091	FALSE	minimal
UK2742	76	0.783788	0.459916	1.33573	-0.243617	0.271987	-0.895692	0.370417	0.741091	FALSE	minimal
UK349	76	1.30248	0.730318	2.32288	0.264267	0.295174	0.89529	0.370632	0.741091	FALSE	minimal
UK1948	76	1.29438	0.735557	2.27774	0.258028	0.288345	0.894861	0.370862	0.741091	FALSE	minimal
UK2754	76	0.730641	0.367243	1.45363	-0.313833	0.350968	-0.894191	0.37122	0.741091	FALSE	minimal
UK1474	76	1.27331	0.749759	2.16244	0.241616	0.270214	0.894165	0.371234	0.741091	FALSE	minimal
UK2863	76	1.21943	0.789319	1.88392	0.198386	0.221924	0.893937	0.371355	0.741091	FALSE	minimal
UK1192	76	1.26841	0.752996	2.13662	0.237765	0.266051	0.893682	0.371492	0.741091	FALSE	minimal
PE 16:0-20:5	76	0.780561	0.453159	1.34451	-0.247743	0.277434	-0.892978	0.371869	0.74141	FALSE	minimal
UK803	76	0.815522	0.521171	1.27612	-0.203927	0.228444	-0.892676	0.372031	0.74141	FALSE	minimal
UK2162	76	0.802844	0.495572	1.30064	-0.219595	0.246147	-0.892128	0.372324	0.741617	FALSE	minimal
UK1128	76	1.26407	0.754919	2.11663	0.23434	0.263003	0.891018	0.37292	0.742425	FALSE	minimal
UK350	76	1.30046	0.729319	2.31888	0.262719	0.295083	0.890321	0.373294	0.742713	FALSE	minimal
UK326	76	0.810587	0.510372	1.28739	-0.209997	0.236029	-0.889707	0.373623	0.742713	FALSE	minimal
UK1063	76	0.762014	0.418721	1.38676	-0.27179	0.305489	-0.889687	0.373634	0.742713	FALSE	minimal
UK1440	76	0.776334	0.444165	1.35692	-0.253172	0.284892	-0.88866	0.374186	0.743434	FALSE	minimal
UK178	76	0.802395	0.49365	1.30424	-0.220155	0.247843	-0.888281	0.374389	0.74346	FALSE	minimal
UK768	76	0.826903	0.543387	1.25835	-0.190068	0.214217	-0.887267	0.374935	0.743873	FALSE	minimal
TG 50:4	76	0.793934	0.476854	1.32185	-0.230755	0.260097	-0.887189	0.374977	0.743873	FALSE	minimal
TG 55:3(1)	76	0.795641	0.480045	1.31872	-0.228607	0.25779	-0.886797	0.375188	0.743914	FALSE	minimal
TG 56:2(2)	76	1.25459	0.759639	2.07202	0.226806	0.255978	0.886036	0.375598	0.74435	FALSE	minimal
UK1006	76	1.27361	0.74534	2.17632	0.241859	0.273354	0.884784	0.376273	0.745311	FALSE	minimal
SM d32:0	76	0.796555	0.480755	1.3198	-0.22746	0.257622	-0.882921	0.377279	0.746925	FALSE	minimal
UK302	76	0.774031	0.438233	1.36713	-0.256144	0.290235	-0.882541	0.377484	0.746953	FALSE	minimal
UK835	76	1.24128	0.767738	2.0069	0.216141	0.245127	0.881753	0.377911	0.747255	FALSE	minimal
UK27	76	0.777599	0.444495	1.36033	-0.251545	0.285343	-0.881553	0.378019	0.747255	FALSE	minimal
UK49	76	1.24358	0.765626	2.01992	0.217997	0.247479	0.88087	0.378388	0.747608	FALSE	minimal
PC 16:0-20:5	76	0.73096	0.363677	1.46917	-0.313396	0.35617	-0.879906	0.37891	0.748261	FALSE	minimal
UK545	76	0.786267	0.459996	1.34396	-0.240459	0.27351	-0.87916	0.379314	0.748453	FALSE	minimal
PC 38:6e(3)	76	0.774864	0.438719	1.36856	-0.255067	0.290218	-0.87888	0.379466	0.748453	FALSE	minimal
UK1017	76	0.777386	0.443268	1.36335	-0.251818	0.286614	-0.878597	0.37962	0.748453	FALSE	minimal
UK471	76	0.769698	0.429179	1.38039	-0.261758	0.298022	-0.878317	0.379772	0.748453	FALSE	minimal
UK1817	76	1.26975	0.745002	2.1641	0.238819	0.272034	0.877901	0.379997	0.74852	FALSE	minimal
UK820	76	0.82172	0.52919	1.27596	-0.196355	0.224516	-0.874571	0.381808	0.751708	FALSE	minimal
Cer-NS d18:1/16:0	76	0.797935	0.480854	1.3241	-0.225728	0.2584	-0.873561	0.382358	0.752055	FALSE	minimal
SM d42:3(2)	76	0.777385	0.441597	1.3685	-0.25182	0.288539	-0.872741	0.382804	0.752055	FALSE	minimal
UK1627	76	0.781795	0.449769	1.35893	-0.246163	0.28207	-0.872701	0.382826	0.752055	FALSE	minimal
UK1062	76	1.2598	0.749931	2.11632	0.230952	0.264657	0.872649	0.382854	0.752055	FALSE	minimal
UK679	76	0.815629	0.516017	1.2892	-0.203796	0.233581	-0.872484	0.382945	0.752055	FALSE	minimal
UK2732	76	1.27012	0.741991	2.17415	0.239109	0.274249	0.871869	0.38328	0.752141	FALSE	minimal
UK2036	76	0.778872	0.444048	1.36616	-0.249908	0.286691	-0.871699	0.383373	0.752141	FALSE	minimal
Cer-NS d17:1/16:0	76	0.769341	0.426288	1.38846	-0.26222	0.301234	-0.870488	0.384034	0.752373	FALSE	minimal
UK2172	76	0.780194	0.446119	1.36444	-0.248212	0.285182	-0.870365	0.384101	0.752373	FALSE	minimal
UK913	76	0.758507	0.406973	1.41369	-0.276403	0.317656	-0.870133	0.384228	0.752373	FALSE	minimal
UK296	76	1.27155	0.740122	2.18456	0.240237	0.276111	0.870074	0.38426	0.752373	FALSE	minimal
UK2587	76	0.764169	0.416626	1.40163	-0.268966	0.30949	-0.869063	0.384813	0.752846	FALSE	minimal
[truncated: 1,914 more rows]

## Sheet: Lipidomics_LogReg_Statins_Sens.
feature	n	OR	CI_low	CI_high	coef	se	z	p_value	q_value	reject_q	model	Signfiicant in primary model? (Age+Sex -adjusted)
237PC 14:0-20:4	76	0.145147	0.0668985	0.314919	-1.93001	0.395188	-4.88377	1.04075e-06	0.00203674	TRUE	minimal_statin_adjusted	Yes
98Cer-NS d18:2/24:0	76	0.181272	0.0889169	0.369552	-1.70776	0.363416	-4.69919	2.61195e-06	0.00340772	TRUE	minimal_statin_adjusted	Yes
UK1255	76	0.134259	0.0533706	0.337742	-2.00798	0.470669	-4.26624	1.98798e-05	0.017994	TRUE	minimal_statin_adjusted	Yes
UK427	76	0.295393	0.166618	0.523695	-1.21945	0.292144	-4.17414	2.99117e-05	0.017994	TRUE	minimal_statin_adjusted
365PC 20:0-20:4	76	0.158876	0.0668669	0.377488	-1.83963	0.44154	-4.1664	3.09441e-05	0.017994	TRUE	minimal_statin_adjusted	Yes
UK166	76	0.0963766	0.031864	0.291503	-2.33949	0.564687	-4.14298	3.42814e-05	0.017994	TRUE	minimal_statin_adjusted	Yes
UK152	76	0.117086	0.0422731	0.324297	-2.14485	0.519772	-4.12652	3.68299e-05	0.017994	TRUE	minimal_statin_adjusted
UK317	76	0.224525	0.109605	0.459937	-1.49377	0.365869	-4.0828	4.44967e-05	0.017994	TRUE	minimal_statin_adjusted
UK316	76	0.225432	0.110114	0.461516	-1.48974	0.365561	-4.07521	4.59735e-05	0.017994	TRUE	minimal_statin_adjusted
199LPE 18:0	76	0.169342	0.0714224	0.401509	-1.77583	0.440464	-4.03173	5.5367e-05	0.018573	TRUE	minimal_statin_adjusted	Yes
UK286	76	0.263574	0.137695	0.504532	-1.33342	0.331274	-4.02513	5.69432e-05	0.018573	TRUE	minimal_statin_adjusted
UK143	76	0.221034	0.105033	0.46515	-1.50944	0.379613	-3.97625	7.00104e-05	0.0210785	TRUE	minimal_statin_adjusted
160LPC 14:0	76	0.190475	0.0836449	0.433749	-1.65823	0.419869	-3.9494	7.83465e-05	0.0219034	TRUE	minimal_statin_adjusted
149LPC 0:0/18:0	76	0.152459	0.058586	0.396744	-1.88086	0.487958	-3.85456	0.000115939	0.0302523	TRUE	minimal_statin_adjusted	Yes
UK1340	76	0.165466	0.0659235	0.415316	-1.79899	0.469527	-3.83149	0.000127367	0.0311571	TRUE	minimal_statin_adjusted
64Cer-NS d17:1/22:0	76	0.253561	0.124272	0.517361	-1.37215	0.363845	-3.77125	0.000162433	0.0373979	TRUE	minimal_statin_adjusted
168LPC 18:0/0:0	76	0.251341	0.122215	0.516897	-1.38094	0.367873	-3.75386	0.000174135	0.0378647	TRUE	minimal_statin_adjusted
362PC 20:0-18:2	76	0.275639	0.138929	0.546878	-1.28866	0.349557	-3.68656	0.000227309	0.0425984	TRUE	minimal_statin_adjusted
UK2682	76	0.329947	0.182733	0.59576	-1.10882	0.301483	-3.6779	0.00023516	0.0425984	TRUE	minimal_statin_adjusted
UK2144	76	0.321472	0.175562	0.588648	-1.13485	0.308632	-3.67702	0.000235971	0.0425984	TRUE	minimal_statin_adjusted
209LPI 20:4	76	0.120818	0.0390026	0.374257	-2.11347	0.576865	-3.66371	0.000248584	0.0425984	TRUE	minimal_statin_adjusted
UK193	76	0.238546	0.110451	0.5152	-1.43319	0.392853	-3.64816	0.000264125	0.0425984	TRUE	minimal_statin_adjusted
159LPC 14:0	76	0.255682	0.122677	0.532888	-1.36382	0.374683	-3.63994	0.000272704	0.0425984	TRUE	minimal_statin_adjusted
UK123	76	0.335219	0.185975	0.60423	-1.09297	0.300598	-3.63599	0.000276911	0.0425984	TRUE	minimal_statin_adjusted
77Cer-NS d18:1/22:0	76	0.227785	0.102153	0.507928	-1.47935	0.409151	-3.61566	0.000299584	0.0425984	TRUE	minimal_statin_adjusted
83Cer-NS d18:1/23:0	76	0.294444	0.151493	0.572286	-1.22267	0.339057	-3.60609	0.00031085	0.0425984	TRUE	minimal_statin_adjusted
166LPC 17:0/0:0	76	0.281032	0.140595	0.56175	-1.26929	0.353361	-3.59203	0.000328107	0.0425984	TRUE	minimal_statin_adjusted
304PC 17:0-20:4(2)	76	0.273876	0.134806	0.556415	-1.29508	0.361652	-3.58101	0.00034227	0.0425984	TRUE	minimal_statin_adjusted
175LPC 19:0	76	0.186632	0.074411	0.468097	-1.67862	0.469151	-3.57799	0.000346251	0.0425984	TRUE	minimal_statin_adjusted
530PE 16:0e/4:0	76	0.220408	0.0961991	0.504991	-1.51228	0.42299	-3.5752	0.000349956	0.0425984	TRUE	minimal_statin_adjusted
775TG 16:0-20:0-22:6	76	0.214979	0.0924262	0.500032	-1.53721	0.430679	-3.56928	0.000357961	0.0425984	TRUE	minimal_statin_adjusted
UK180	76	0.150197	0.0529912	0.425715	-1.89581	0.531542	-3.56662	0.000361614	0.0425984	TRUE	minimal_statin_adjusted
96Cer-NS d18:2/22:0	76	0.328745	0.178141	0.606672	-1.11247	0.312605	-3.55871	0.000372675	0.0425984	TRUE	minimal_statin_adjusted
UK1229	76	0.26136	0.124271	0.54968	-1.34186	0.379304	-3.53768	0.000403666	0.0425984	TRUE	minimal_statin_adjusted
UK218	76	0.189641	0.0754047	0.476943	-1.66262	0.470543	-3.53341	0.000410234	0.0425984	TRUE	minimal_statin_adjusted
UK1436	76	0.380882	0.222938	0.650723	-0.965266	0.273262	-3.53238	0.000411841	0.0425984	TRUE	minimal_statin_adjusted
UK599	76	0.316967	0.166983	0.601668	-1.14896	0.326993	-3.5137	0.000441913	0.0425984	TRUE	minimal_statin_adjusted
UK1687	76	0.281603	0.138697	0.57175	-1.26726	0.361329	-3.50721	0.000452825	0.0425984	TRUE	minimal_statin_adjusted
167LPC 17:0/0:0	76	0.255272	0.118809	0.548477	-1.36543	0.390212	-3.49919	0.00046668	0.0425984	TRUE	minimal_statin_adjusted
UK2635	76	0.255401	0.118812	0.549016	-1.36492	0.390456	-3.49571	0.000472804	0.0425984	TRUE	minimal_statin_adjusted
UK413	76	0.198515	0.0799894	0.492666	-1.61689	0.463759	-3.48649	0.000489403	0.0425984	TRUE	minimal_statin_adjusted
UK364	76	0.368151	0.209831	0.645926	-0.999262	0.286832	-3.48379	0.000494375	0.0425984	TRUE	minimal_statin_adjusted
UK659	76	0.237636	0.105874	0.533378	-1.43701	0.412495	-3.48371	0.000494509	0.0425984	TRUE	minimal_statin_adjusted
UK1178	76	0.182592	0.0701053	0.475567	-1.7005	0.488395	-3.48182	0.000498022	0.0425984	TRUE	minimal_statin_adjusted
UK1245	76	0.307131	0.15788	0.597478	-1.18048	0.339511	-3.477	0.000507061	0.0425984	TRUE	minimal_statin_adjusted
UK367	76	0.370244	0.211387	0.648482	-0.993592	0.285955	-3.47465	0.00051153	0.0425984	TRUE	minimal_statin_adjusted
177LPC 20:0/0:0	76	0.166784	0.0604294	0.460321	-1.79106	0.517971	-3.45783	0.00054455	0.0444035	TRUE	minimal_statin_adjusted
UK1494	76	0.30901	0.158429	0.602714	-1.17438	0.340851	-3.44544	0.000570135	0.0444826	TRUE	minimal_statin_adjusted
UK208	76	0.218172	0.0917264	0.518927	-1.52247	0.44208	-3.44388	0.000573431	0.0444826	TRUE	minimal_statin_adjusted
78Cer-NS d18:1/22:0	76	0.315817	0.163774	0.609012	-1.15259	0.335038	-3.44019	0.000581316	0.0444826	TRUE	minimal_statin_adjusted
UK2148	76	0.279927	0.135301	0.579143	-1.27323	0.37093	-3.43253	0.000597976	0.0444826	TRUE	minimal_statin_adjusted
197LPE 16:0	76	0.205812	0.0834126	0.50782	-1.58079	0.460798	-3.43056	0.000602345	0.0444826	TRUE	minimal_statin_adjusted
UK1691	76	3.20413	1.64202	6.25232	1.16444	0.341078	3.414	0.000640168	0.0464004	TRUE	minimal_statin_adjusted
UK333	76	0.30452	0.153577	0.603817	-1.18902	0.349252	-3.40447	0.000662921	0.0468182	TRUE	minimal_statin_adjusted
UK562	76	0.235267	0.102202	0.541582	-1.44703	0.425395	-3.40163	0.000669857	0.0468182	TRUE	minimal_statin_adjusted
UK1598	76	0.352306	0.192935	0.643322	-1.04326	0.307218	-3.39582	0.000684235	0.0469842	TRUE	minimal_statin_adjusted
UK1376	76	0.261062	0.119886	0.568484	-1.343	0.397049	-3.38245	0.000718427	0.0473616	TRUE	minimal_statin_adjusted
UK577	76	0.324437	0.168912	0.623163	-1.12566	0.333018	-3.38018	0.000724373	0.0473616	TRUE	minimal_statin_adjusted
UK2636	76	0.26222	0.120647	0.569922	-1.33857	0.396079	-3.37955	0.000726033	0.0473616	TRUE	minimal_statin_adjusted
347PC 18:2-20:4	76	0.295502	0.145428	0.600447	-1.21908	0.361734	-3.3701	0.000751415	0.0482138	TRUE	minimal_statin_adjusted
UK398	76	0.289977	0.140714	0.59757	-1.23795	0.368913	-3.35568	0.000791702	0.0499794	TRUE	minimal_statin_adjusted

## Sheet: miRNA_LogReg
feature	n	OR	CI_low	CI_high	coef	se	z	p_value	q_value	reject_q	model
hsamiR125b5p	76	0.570405	0.337944	0.962768	-0.561409	0.267075	-2.10207	0.0355474	0.711688	FALSE	minimal
hsamiR103a3p	76	0.609	0.368648	1.00606	-0.495937	0.25611	-1.93642	0.0528163	0.711688	FALSE	minimal
hsamiR452	74	1.66353	0.988978	2.79816	0.508939	0.265317	1.91823	0.0550822	0.711688	FALSE	minimal
hsamiR1555p	76	0.61817	0.368408	1.03726	-0.480992	0.264068	-1.82147	0.068535	0.711688	FALSE	minimal
hsamiR8863p	71	1.60054	0.952564	2.68928	0.470338	0.264763	1.77645	0.0756592	0.711688	FALSE	minimal
hsamiR4253p	76	0.654239	0.401621	1.06575	-0.424283	0.248961	-1.70421	0.088341	0.711688	FALSE	minimal
hsamiR20a	69	0.634866	0.360041	1.11947	-0.454341	0.289386	-1.57002	0.116411	0.711688	FALSE	minimal
hsamiR215p	76	1.55594	0.887685	2.72726	0.442079	0.286335	1.54392	0.122608	0.711688	FALSE	minimal
hsamiR30a5p	76	0.693745	0.431378	1.11568	-0.365651	0.242407	-1.50842	0.131448	0.711688	FALSE	minimal
hsamiR1323p	76	0.69847	0.430412	1.13347	-0.358863	0.247015	-1.4528	0.146279	0.711688	FALSE	minimal
hsamiR208a3p	75	1.53205	0.859161	2.73195	0.426609	0.295106	1.44561	0.148286	0.711688	FALSE	minimal
hsamiR315p	75	0.677883	0.396831	1.15799	-0.388781	0.273195	-1.42309	0.15471	0.711688	FALSE	minimal
hsamiR29b3p	76	0.68471	0.404756	1.1583	-0.378759	0.268221	-1.41212	0.157915	0.711688	FALSE	minimal
hsamiR1855p	76	0.716398	0.449533	1.14169	-0.33352	0.237768	-1.40271	0.160704	0.711688	FALSE	minimal
hsamiR253p	76	0.73881	0.454875	1.19998	-0.302715	0.247458	-1.2233	0.221217	0.72826	FALSE	minimal
hsamiR30c5p	76	0.715119	0.4158	1.22991	-0.335307	0.276655	-1.212	0.225512	0.72826	FALSE	minimal
hsamiR29c3pNND	76	0.749005	0.46852	1.1974	-0.28901	0.23937	-1.20738	0.227287	0.72826	FALSE	minimal
hsamiR2213p	76	0.7337	0.441994	1.21793	-0.309655	0.258574	-1.19755	0.231093	0.72826	FALSE	minimal
hsamiR2123p	75	0.733387	0.441123	1.21929	-0.310082	0.259363	-1.19555	0.231871	0.72826	FALSE	minimal
hsamiR1955p	75	0.770403	0.50094	1.18481	-0.260842	0.219606	-1.18777	0.234923	0.72826	FALSE	minimal
hsamiR30b5p	76	0.743863	0.440492	1.25617	-0.295898	0.267329	-1.10687	0.268349	0.77637	FALSE	minimal
hsamiR34aNND	58	0.755576	0.456569	1.2504	-0.280275	0.257011	-1.09052	0.275486	0.77637	FALSE	minimal
hsamiR15b5p	76	0.793137	0.484766	1.29767	-0.231759	0.251188	-0.922649	0.35619	0.85483	FALSE	minimal
hsamiR23a3p	76	0.792132	0.478323	1.31182	-0.233027	0.257369	-0.905418	0.365244	0.85483	FALSE	minimal
hsamiR165p	76	0.781153	0.457536	1.33366	-0.246985	0.272915	-0.904987	0.365473	0.85483	FALSE	minimal
hsamiR4235pNND	76	0.801803	0.488189	1.31688	-0.220892	0.253143	-0.872599	0.382881	0.85483	FALSE	minimal
hsamiR146b5p	76	0.771009	0.42661	1.39344	-0.260055	0.301954	-0.86124	0.389106	0.85483	FALSE	minimal
hsalet7b5p	76	1.31919	0.689893	2.52251	0.277018	0.330733	0.837588	0.402262	0.85483	FALSE	minimal
hsamiR29a3p	76	1.25668	0.735084	2.14838	0.228472	0.273593	0.835081	0.403672	0.85483	FALSE	minimal
hsamiR27a3p	76	0.797268	0.463129	1.37248	-0.226565	0.277135	-0.817526	0.413628	0.85483	FALSE	minimal
hsamiR23b3p	75	0.805623	0.472208	1.37445	-0.21614	0.272549	-0.793032	0.427759	0.855519	FALSE	minimal
hsalet7a5ppNND	76	0.82888	0.510008	1.34712	-0.18768	0.24778	-0.757448	0.448781	0.869514	FALSE	minimal
hsamiR320c	76	0.829939	0.501426	1.37368	-0.186403	0.25709	-0.725049	0.468422	0.880066	FALSE	minimal
hsamiR1403p	76	0.846769	0.509049	1.40854	-0.166328	0.259634	-0.640624	0.521767	0.9299	FALSE	minimal
hsamiR175p	76	0.847115	0.507911	1.41285	-0.165919	0.260985	-0.635744	0.524943	0.9299	FALSE	minimal
hsamiR26b5p	76	0.880039	0.5627	1.37635	-0.127789	0.228174	-0.560051	0.575444	0.943956	FALSE	minimal
hsalet7c5p	73	1.15108	0.620474	2.13544	0.140699	0.315292	0.446251	0.655416	0.943956	FALSE	minimal
hsamiR378a3p	76	0.885999	0.513009	1.53018	-0.121039	0.278787	-0.434163	0.66417	0.943956	FALSE	minimal
hsamiR1263p	76	0.89241	0.532731	1.49493	-0.113829	0.263219	-0.432451	0.665414	0.943956	FALSE	minimal
hsamiR225p	76	0.893636	0.522969	1.52702	-0.112457	0.273355	-0.411395	0.680783	0.943956	FALSE	minimal
hsamiR223p	76	0.901812	0.544224	1.49435	-0.10335	0.257676	-0.401085	0.688358	0.943956	FALSE	minimal
hsamir451a	76	1.11585	0.646781	1.92511	0.109616	0.278247	0.393953	0.693616	0.943956	FALSE	minimal
hsamiR199a5pNND	73	0.909207	0.564318	1.46488	-0.0951829	0.243344	-0.391146	0.69569	0.943956	FALSE	minimal
hsamiR2233p	74	0.910447	0.567358	1.46101	-0.0938198	0.241299	-0.388812	0.697415	0.943956	FALSE	minimal
hsamiR320a	76	0.906615	0.550762	1.49239	-0.0980376	0.254293	-0.38553	0.699845	0.943956	FALSE	minimal
[truncated: 17 more rows]
